# Supplementary material for: The MADS transcription factor CmANR1 positively modulates root system development by directly regulating CmPIN2 in chrysanthemum
Source: Hortic Res. 2018 Oct 1;5:52. doi: 10.1038/s41438-018-0061-y (PMC6165851; doi:10.1038/s41438-018-0061-y)
Supplement: Supplementary file 2 — Supplementary Appendix S1 [file 41438_2018_61_MOESM2_ESM.xlsx]

## Sheet: Sheet1
gene_id	sample_1	sample_2	value_1	value_2	log2(fold_change)	test_stat	p_value	q_value	significant	Unigene	Name	Definition	Length	Swiss_Prot	TrEMBL	NR	Pfam	KOG	GO	EC	KO	Pathway
TR10000|c0_g1	WT	OVX	53.6886	62.6778	0.223339	0.642767	0.37985	0.653715	no	TR10000|c0_g1	K06990	uncharacterized protein	997	sp|Q803S3|MEMO1_DANRE Protein MEMO1 OS=Danio rerio GN=memo1 PE=2 SV=1	tr|A0A067KP21|A0A067KP21_JATCU Uncharacterized protein OS=Jatropha curcas GN=JCGZ_07130 PE=3 SV=1	gi|643724358|gb|KDP33559.1| hypothetical protein JCGZ_07130 [Jatropha curcas]	A0A059A7E2_EUCGR/6-286 A0A059A7E2.1 PF01875.13;Memo;	At2g25280 [R] KOG3086 Predicted dioxygenase	-	-	K06990	-
TR10001|c0_g1	WT	OVX	18.9933	14.9407	-0.346243	-1.35972	0.39395	0.666449	no	TR10001|c0_g1	-	-	301	-	tr|A5AGR1|A5AGR1_VITVI Putative uncharacterized protein OS=Vitis vinifera GN=VITISV_002644 PE=4 SV=1	gi|147844703|emb|CAN82134.1| hypothetical protein VITISV_002644 [Vitis vinifera]	-	-	GO:0003677~DNA binding;GO:0003682~chromatin binding;GO:0005634~nucleus;GO:0006351~transcription, DNA-templated;	-	-	-
TR10001|c0_g2	WT	OVX	6.79308	6.0809	-0.159781	-0.454926	0.76685	0.904885	no	TR10001|c0_g2	-	-	301	-	tr|A5AGR1|A5AGR1_VITVI Putative uncharacterized protein OS=Vitis vinifera GN=VITISV_002644 PE=4 SV=1	gi|147844703|emb|CAN82134.1| hypothetical protein VITISV_002644 [Vitis vinifera]	-	-	GO:0003677~DNA binding;GO:0003682~chromatin binding;GO:0005634~nucleus;GO:0006351~transcription, DNA-templated;	-	-	-
TR10001|c1_g1	WT	OVX	4.75137	3.30977	-0.52161	-1.26805	0.40485	0.675185	no	TR10001|c1_g1	-	-	322	-	tr|M5WQZ5|M5WQZ5_PRUPE Uncharacterized protein OS=Prunus persica GN=PRUPE_ppa000147mg PE=4 SV=1	gi|595924166|ref|XP_007214900.1| hypothetical protein PRUPE_ppa000147mg [Prunus persica]	-	-	GO:0003677~DNA binding;GO:0003682~chromatin binding;GO:0005634~nucleus;GO:0006351~transcription, DNA-templated;	-	-	-
TR10001|c1_g2	WT	OVX	16.7997	8.11959	-1.04896	-3.49609	0.01945	0.0915917	no	TR10001|c1_g2	-	-	322	-	tr|M5WQZ5|M5WQZ5_PRUPE Uncharacterized protein OS=Prunus persica GN=PRUPE_ppa000147mg PE=4 SV=1	gi|595924166|ref|XP_007214900.1| hypothetical protein PRUPE_ppa000147mg [Prunus persica]	-	-	GO:0003677~DNA binding;GO:0003682~chromatin binding;GO:0005634~nucleus;GO:0006351~transcription, DNA-templated;	-	-	-
TR10001|c1_g3	WT	OVX	3.01652	5.51949	0.871652	2.07058	0.1536	0.390555	no	TR10001|c1_g3	-	-	322	-	tr|M5WQZ5|M5WQZ5_PRUPE Uncharacterized protein OS=Prunus persica GN=PRUPE_ppa000147mg PE=4 SV=1	gi|595924166|ref|XP_007214900.1| hypothetical protein PRUPE_ppa000147mg [Prunus persica]	-	-	GO:0003677~DNA binding;GO:0003682~chromatin binding;GO:0005634~nucleus;GO:0006351~transcription, DNA-templated;	-	-	-
TR10002|c0_g1	WT	OVX	11.0316	13.6567	0.30796	0.732395	0.3816	0.655157	no	TR10002|c0_g1	-	-	615	sp|Q84MA5|CAAT1_ARATH Cationic amino acid transporter 1 OS=Arabidopsis thaliana GN=CAT1 PE=1 SV=1	tr|K4B810|K4B810_SOLLC Uncharacterized protein OS=Solanum lycopersicum GN=Solyc02g070280.2 PE=4 SV=1	gi|698498367|ref|XP_009795093.1| PREDICTED: cationic amino acid transporter 1-like isoform X1 [Nicotiana sylvestris]	J3LR29_ORYBR/5-467 J3LR29.1 PF13520.2;AA_permease_2;	At4g21120 [E] KOG1286 Amino acid transporters	GO:0005886~plasma membrane;GO:0005887~integral component of plasma membrane;GO:0015171~amino acid transmembrane transporter activity;GO:0015297~antiporter activity;GO:0016020~membrane;GO:0016021~integral component of membrane;	-	-	-
TR10003|c1_g1	WT	OVX	21.9225	23.9988	0.13055	0.574685	0.74005	0.892767	no	TR10003|c1_g1	-	-	303	sp|A2XK56|BAHL1_ORYSI Probable E3 ubiquitin-protein ligase BAH1-like 1 OS=Oryza sativa subsp. indica GN=OsI_12825 PE=3 SV=1	tr|W9RQ77|W9RQ77_9ROSA Putative E3 ubiquitin-protein ligase BAH1-like 1 OS=Morus notabilis GN=L484_012417 PE=4 SV=1	gi|697129066|ref|XP_009618589.1| PREDICTED: probable E3 ubiquitin-protein ligase BAH1-like [Nicotiana tomentosiformis]	-	-	GO:0006817~phosphate ion transport;GO:0008270~zinc ion binding;GO:0009062~fatty acid catabolic process;GO:0016036~cellular response to phosphate starvation;GO:0016567~protein ubiquitination;GO:0016874~ligase activity;	-	-	-
TR10004|c0_g12	WT	OVX	33.9449	20.0129	-0.762267	-2.64159	0.0372	0.148717	no	TR10004|c0_g12	-	-	417	-	-	-	-	-	-	-	-	-
TR10004|c0_g2	WT	OVX	25.4392	38.4238	0.594948	1.88684	0.06605	0.223561	no	TR10004|c0_g2	-	-	517	-	-	-	-	-	-	-	-	-
TR10004|c0_g4	WT	OVX	35.2777	20.181	-0.805761	-3.57726	0.04075	0.15882	no	TR10004|c0_g4	-	-	327	-	-	-	-	-	-	-	-	-
TR10004|c0_g5	WT	OVX	15.373	0.853844	-4.17028	-6.32049	0.0256	0.112755	no	TR10004|c0_g5	-	-	350	-	-	-	-	-	-	-	-	-
TR10004|c0_g6	WT	OVX	59.537	72.193	0.278071	1.17868	0.3907	0.663259	no	TR10004|c0_g6	-	-	342	-	-	-	-	-	-	-	-	-
TR10004|c0_g8	WT	OVX	38.1746	64.4352	0.755237	3.5263	0.0325	0.134518	no	TR10004|c0_g8	-	-	325	-	-	-	-	-	-	-	-	-
TR10005|c0_g1	WT	OVX	31.5727	18.1528	-0.798483	-2.56519	0.0218	0.0997978	no	TR10005|c0_g1	-	-	426	sp|A4UHT7|SALR_PAPBR Salutaridine reductase OS=Papaver bracteatum GN=SALR PE=1 SV=1	tr|D1MI43|D1MI43_ARTAN Broad substrate reductase/dehydrogenase OS=Artemisia annua GN=RED1 PE=2 SV=1	gi|269308672|gb|ACZ34296.1| broad substrate reductase/dehydrogenase [Artemisia annua]	D1MI43_ARTAN/14-187 D1MI43.1 PF00106.21;adh_short;	At1g01800 [Q] KOG1208 Dehydrogenases with different specificities (related to short-chain alcohol dehydrogenases)	GO:0009820~alkaloid metabolic process;GO:0016491~oxidoreductase activity;GO:0047037~salutaridine reductase (NADPH) activity;	-	-	-
TR10006|c0_g1	WT	OVX	40.167	55.3993	0.463857	1.4738	0.1172	0.330393	no	TR10006|c0_g1	-	-	614	-	tr|F6HU19|F6HU19_VITVI Putative uncharacterized protein OS=Vitis vinifera GN=VIT_02s0025g01270 PE=4 SV=1	gi|225426002|ref|XP_002272795.1| PREDICTED: uncharacterized protein LOC100246730 [Vitis vinifera]	A0A022Q5X0_MIMGU/86-173 A0A022Q5X0.1 PF12159.4;DUF3593;	At1g64350 [YU] KOG2445 Nuclear pore complex component (sc Seh1)	GO:0010207~photosystem II assembly;	-	-	-
TR10007|c0_g1	WT	OVX	16.4056	19.5327	0.251704	0.962382	0.5195	0.763618	no	TR10007|c0_g1	-	-	331	-	-	-	-	-	-	-	-	-
TR10007|c1_g1	WT	OVX	26.0468	27.3938	0.0727386	0.350301	0.85215	0.94181	no	TR10007|c1_g1	-	-	308	-	-	-	-	-	-	-	-	-
TR10008|c0_g1	WT	OVX	55.4509	75.1831	0.439197	1.1272	0.11105	0.318825	no	TR10008|c0_g1	-	-	779	-	tr|A9Q032|A9Q032_9ASTR Putative uncharacterized protein (Fragment) OS=Helianthus anomalus GN=HT998 PE=4 SV=1	gi|140064137|gb|ABO82543.1| unknown, partial [Helianthus anomalus]	A9Q011_HELAN/1-87 A9Q011.1 PF00168.26;C2;	-	-	-	-	-
TR10009|c0_g1	WT	OVX	21.684	30.4032	0.487595	1.34307	0.12535	0.344906	no	TR10009|c0_g1	-	-	621	sp|Q9C7A2|Y3236_ARATH Ankyrin repeat-containing protein At3g12360 OS=Arabidopsis thaliana GN=At3g12360 PE=2 SV=1	tr|A0A068VLM7|A0A068VLM7_COFCA Coffea canephora DH200=94 genomic scaffold, scaffold_4647 OS=Coffea canephora GN=GSCOC_T00000979001 PE=4 SV=1	gi|661869798|emb|CDP21519.1| unnamed protein product [Coffea canephora]	S8C1S5_9LAMI/180-325 S8C1S5.1 PF12796.3;Ank_2;	At3g12360 [R] KOG0504 FOG: Ankyrin repeat	GO:0005634~nucleus;GO:0005886~plasma membrane;GO:0009651~response to salt stress;GO:0016021~integral component of membrane;GO:0034613~cellular protein localization;	-	-	-
TR10010|c0_g1	WT	OVX	13.7117	13.7502	0.00404041	0.00962626	0.9901	0.993795	no	TR10010|c0_g1	-	-	1027	sp|Q84MB5|RBL11_ARATH Rhomboid-like protein 11, chloroplastic OS=Arabidopsis thaliana GN=RBL11 PE=1 SV=1	tr|A0A0A7E868|A0A0A7E868_LACSA Rhomboid protein Lacsa_RBL11 (Fragment) OS=Lactuca sativa PE=2 SV=1	gi|727694814|gb|AIY60741.1| rhomboid protein Lacsa_RBL11, partial [Lactuca sativa]	D7SUE3_VITVI/118-275 D7SUE3.1 PF01694.18;Rhomboid;	At5g25640 [NK] proteins (or domains) not included into any KOG	GO:0004252~serine-type endopeptidase activity;GO:0005743~mitochondrial inner membrane;GO:0009507~chloroplast;GO:0009706~chloroplast inner membrane;GO:0016021~integral component of membrane;GO:0016485~protein processing;GO:0080140~regulation of jasmonic acid metabolic process;	-	-	-
TR10011|c0_g1	WT	OVX	25.8747	35.4615	0.454711	2.12975	0.22635	0.491729	no	TR10011|c0_g1	-	-	300	-	tr|A0A022PQF0|A0A022PQF0_ERYGU Uncharacterized protein OS=Erythranthe guttata GN=MIMGU_mgv11b002847mg PE=4 SV=1	gi|848933139|ref|XP_012829319.1| PREDICTED: U3 small nucleolar ribonucleoprotein protein MPP10 [Erythranthe guttatus]	A0A022PQF0_MIMGU/21-585 A0A022PQF0.1 PF04006.8;Mpp10;	-	GO:0005732~small nucleolar ribonucleoprotein complex;GO:0006364~rRNA processing;GO:0034457~Mpp10 complex;	-	-	-
TR10011|c0_g5	WT	OVX	33.481	41.4791	0.309039	1.22854	0.3704	0.645201	no	TR10011|c0_g5	-	-	332	-	tr|A0A022PQF0|A0A022PQF0_ERYGU Uncharacterized protein OS=Erythranthe guttata GN=MIMGU_mgv11b002847mg PE=4 SV=1	gi|848933139|ref|XP_012829319.1| PREDICTED: U3 small nucleolar ribonucleoprotein protein MPP10 [Erythranthe guttatus]	A0A022PQF0_MIMGU/21-585 A0A022PQF0.1 PF04006.8;Mpp10;	-	GO:0005732~small nucleolar ribonucleoprotein complex;GO:0006364~rRNA processing;GO:0034457~Mpp10 complex;	-	-	-
TR10012|c1_g1	WT	OVX	14.7651	13.819	-0.0955371	-0.244856	0.776	0.907857	no	TR10012|c1_g1	-	-	690	-	tr|Q9LX60|Q9LX60_ARATH Putative uncharacterized protein F4M19_60 OS=Arabidopsis thaliana GN=F4M19_60 PE=4 SV=1	gi|502090176|ref|XP_004489145.1| PREDICTED: uncharacterized protein LOC101512586 [Cicer arietinum]	R0HXF0_9BRAS/422-502 R0HXF0.1 PF02689.10;Herpes_Helicase;	At3g42100 [D] KOG0987 DNA helicase PIF1/RRM3	GO:0000723~telomere maintenance;GO:0003677~DNA binding;GO:0003678~DNA helicase activity;GO:0005524~ATP binding;GO:0006281~DNA repair;	-	-	-
TR10013|c0_g1	WT	OVX	12.6426	5.66503	-1.15814	-3.47181	0.034	0.139136	no	TR10013|c0_g1	-	-	305	-	-	-	-	-	-	-	-	-
TR10013|c0_g2	WT	OVX	1.78056	2.00603	0.172014	0	1	1	no	TR10013|c0_g2	-	-	308	-	-	-	-	-	-	-	-	-
TR10013|c0_g3	WT	OVX	22.2462	22.4993	0.0163198	0.0660535	0.9736	0.989258	no	TR10013|c0_g3	-	-	308	-	-	-	-	-	-	-	-	-
TR10013|c0_g4	WT	OVX	9.60116	9.90819	0.0454132	0.152577	0.9165	0.968356	no	TR10013|c0_g4	-	-	308	-	-	-	-	-	-	-	-	-
TR10013|c0_g8	WT	OVX	7.9234	1.40681	-2.49369	-4.62644	0.0252	0.111616	no	TR10013|c0_g8	-	-	308	-	-	-	-	-	-	-	-	-
TR10014|c0_g1	WT	OVX	12.5969	9.52494	-0.403287	-0.917646	0.23815	0.506395	no	TR10014|c0_g1	-	-	730	-	tr|A0A059A3L0|A0A059A3L0_EUCGR Uncharacterized protein (Fragment) OS=Eucalyptus grandis GN=EUGRSUZ_K02091 PE=4 SV=1	gi|629081943|gb|KCW48388.1| hypothetical protein EUGRSUZ_K02091, partial [Eucalyptus grandis]	A0A059A3L0_EUCGR/1-225 A0A059A3L0.1 PF02586.10;SRAP;	At2g26470 [S] KOG2618 Uncharacterized conserved protein	-	-	-	-
TR10015|c0_g1	WT	OVX	15.3208	24.2552	0.662807	1.68107	0.0353	0.142973	no	TR10015|c0_g1	-	-	752	-	-	-	-	-	-	-	-	-
TR10016|c0_g1	WT	OVX	96.589	74.4658	-0.375282	-1.15523	0.14995	0.385658	no	TR10016|c0_g1	RP-S9, MRPS9, rpsI	small subunit ribosomal protein S9	807	sp|P82278|RR9_SPIOL 30S ribosomal protein S9, chloroplastic (Fragment) OS=Spinacia oleracea GN=PRPS9 PE=1 SV=1	tr|A5BPF9|A5BPF9_VITVI Putative uncharacterized protein OS=Vitis vinifera GN=VIT_18s0001g11750 PE=3 SV=1	gi|470128289|ref|XP_004300076.1| PREDICTED: 30S ribosomal protein S9, chloroplastic [Fragaria vesca subsp. vesca]	V4M931_EUTSA/89-210 V4M931.1 PF00380.15;Ribosomal_S9;	At1g74970 [J] KOG1697 Mitochondrial/chloroplast ribosomal protein S9	GO:0000312~plastid small ribosomal subunit;GO:0003735~structural constituent of ribosome;GO:0005840~ribosome;GO:0006412~translation;GO:0009507~chloroplast;GO:0009570~chloroplast stroma;GO:0009941~chloroplast envelope;GO:0016020~membrane;GO:0019843~rRNA binding;	-	K02996	ko03010~Ribosome;
TR10017|c0_g1	WT	OVX	50.9404	40.0896	-0.345581	-0.972907	0.2022	0.459503	no	TR10017|c0_g1	APRT, apt	adenine phosphoribosyltransferase	973	sp|Q9LFP0|APT5_ARATH Adenine phosphoribosyltransferase 5 OS=Arabidopsis thaliana GN=APT5 PE=1 SV=1	tr|B9RV89|B9RV89_RICCO Adenine phosphoribosyltransferase, putative OS=Ricinus communis GN=RCOM_0901050 PE=3 SV=1	gi|255553231|ref|XP_002517658.1| Adenine phosphoribosyltransferase, putative [Ricinus communis]	M5XGW0_PRUPE/38-189 M5XGW0.1 PF00156.23;Pribosyltran;	At5g11160 [F] KOG1712 Adenine phosphoribosyl transferases	GO:0003999~adenine phosphoribosyltransferase activity;GO:0005737~cytoplasm;GO:0006168~adenine salvage;GO:0009116~nucleoside metabolic process;GO:0044209~AMP salvage;	EC:2.4.2.7	K00759	ko00230~Purine metabolism;
TR10018|c0_g1	WT	OVX	60.7546	59.6943	-0.0253997	-0.0672086	0.9192	0.969443	no	TR10018|c0_g1	-	-	1176	-	tr|M1BIK5|M1BIK5_SOLTU Uncharacterized protein OS=Solanum tuberosum GN=PGSC0003DMG400017863 PE=4 SV=1	gi|747097691|ref|XP_011096819.1| PREDICTED: uncharacterized protein LOC105175883 [Sesamum indicum]	-	At4g19950 [NK] proteins (or domains) not included into any KOG	-	-	-	-
TR10019|c0_g1	WT	OVX	3.85688	4.73981	0.297394	0.572232	0.4262	0.693645	no	TR10019|c0_g1	-	-	1136	-	tr|D7SUS6|D7SUS6_VITVI Putative uncharacterized protein OS=Vitis vinifera GN=VIT_04s0008g05270 PE=4 SV=1	gi|747040232|ref|XP_011070982.1| PREDICTED: putative ATPase N2B isoform X1 [Sesamum indicum]	D7SUS6_VITVI/138-514 D7SUS6.1 PF03969.12;AFG1_ATPase;	At2g25530 [R] KOG2383 Predicted ATPase	GO:0005524~ATP binding;GO:0009744~response to sucrose;GO:0009813~flavonoid biosynthetic process;GO:0010224~response to UV-B;GO:0019243~methylglyoxal catabolic process to D-lactate via S-lactoyl-glutathione;	-	-	-
TR10019|c0_g2	WT	OVX	0.253672	0.145621	-0.800739	0	1	1	no	TR10019|c0_g2	-	-	812	-	tr|D7SUS6|D7SUS6_VITVI Putative uncharacterized protein OS=Vitis vinifera GN=VIT_04s0008g05270 PE=4 SV=1	gi|747040232|ref|XP_011070982.1| PREDICTED: putative ATPase N2B isoform X1 [Sesamum indicum]	D7SUS6_VITVI/138-514 D7SUS6.1 PF03969.12;AFG1_ATPase;	At2g25530 [R] KOG2383 Predicted ATPase	GO:0005524~ATP binding;GO:0009744~response to sucrose;GO:0009813~flavonoid biosynthetic process;GO:0010224~response to UV-B;GO:0019243~methylglyoxal catabolic process to D-lactate via S-lactoyl-glutathione;	-	-	-
TR10019|c1_g1	WT	OVX	14.1426	17.8789	0.338214	0.810424	0.28615	0.560118	no	TR10019|c1_g1	-	-	916	-	tr|D7SUS6|D7SUS6_VITVI Putative uncharacterized protein OS=Vitis vinifera GN=VIT_04s0008g05270 PE=4 SV=1	gi|225430251|ref|XP_002282599.1| PREDICTED: putative ATPase N2B isoform X1 [Vitis vinifera]	D7SUS6_VITVI/138-514 D7SUS6.1 PF03969.12;AFG1_ATPase;	At2g25530 [R] KOG2383 Predicted ATPase	GO:0005524~ATP binding;GO:0009744~response to sucrose;GO:0009813~flavonoid biosynthetic process;GO:0010224~response to UV-B;GO:0019243~methylglyoxal catabolic process to D-lactate via S-lactoyl-glutathione;	-	-	-
TR10020|c0_g1	WT	OVX	212.405	247.609	0.221247	0.575441	0.38375	0.656904	no	TR10020|c0_g1	-	-	1425	sp|O04397|FENR2_TOBAC Ferredoxin--NADP reductase, root-type isozyme, chloroplastic OS=Nicotiana tabacum PE=2 SV=1	tr|M0ZY46|M0ZY46_SOLTU Uncharacterized protein OS=Solanum tuberosum GN=PGSC0003DMG400004095 PE=4 SV=1	gi|697120198|ref|XP_009614066.1| PREDICTED: ferredoxin--NADP reductase, root-type isozyme, chloroplastic [Nicotiana tomentosiformis]	M1AUU9_SOLTU/229-343 M1AUU9.1 PF00175.17;NAD_binding_1;	At1g30510 [C] KOG1158 NADP/FAD dependent oxidoreductase	GO:0004324~ferredoxin-NADP+ reductase activity;GO:0009507~chloroplast;GO:0015979~photosynthesis;GO:0016491~oxidoreductase activity;	-	-	-
TR10022|c0_g4	WT	OVX	12.7965	16.3246	0.351302	1.15005	0.3568	0.632916	no	TR10022|c0_g4	-	-	384	sp|Q8L8Q8|Y5486_ARATH Uncharacterized protein At5g64816 OS=Arabidopsis thaliana GN=At5g64816 PE=2 SV=1	tr|A0A068UTB5|A0A068UTB5_COFCA Coffea canephora DH200=94 genomic scaffold, scaffold_55 OS=Coffea canephora GN=GSCOC_T00033783001 PE=4 SV=1	gi|661884967|emb|CDP11499.1| unnamed protein product [Coffea canephora]	-	At5g64810_3 [NK] proteins (or domains) not included into any KOG	-	-	-	-
TR10022|c0_g5	WT	OVX	20.9881	25.9309	0.305102	1.06882	0.39415	0.666624	no	TR10022|c0_g5	-	-	384	sp|Q8L8Q8|Y5486_ARATH Uncharacterized protein At5g64816 OS=Arabidopsis thaliana GN=At5g64816 PE=2 SV=1	tr|A0A068UTB5|A0A068UTB5_COFCA Coffea canephora DH200=94 genomic scaffold, scaffold_55 OS=Coffea canephora GN=GSCOC_T00033783001 PE=4 SV=1	gi|661884967|emb|CDP11499.1| unnamed protein product [Coffea canephora]	-	At5g64810_3 [NK] proteins (or domains) not included into any KOG	-	-	-	-
TR10022|c0_g8	WT	OVX	4.49987	11.3678	1.33699	3.51214	0.00835	0.0471141	yes	TR10022|c0_g8	-	-	384	sp|Q8L8Q8|Y5486_ARATH Uncharacterized protein At5g64816 OS=Arabidopsis thaliana GN=At5g64816 PE=2 SV=1	tr|A0A068UTB5|A0A068UTB5_COFCA Coffea canephora DH200=94 genomic scaffold, scaffold_55 OS=Coffea canephora GN=GSCOC_T00033783001 PE=4 SV=1	gi|661884967|emb|CDP11499.1| unnamed protein product [Coffea canephora]	-	At5g64810_3 [NK] proteins (or domains) not included into any KOG	-	-	-	-
TR10023|c0_g1	WT	OVX	14.2502	16.4209	0.204556	0.474336	0.4831	0.737776	no	TR10023|c0_g1	-	-	1407	sp|Q9MA55|ACBP4_ARATH Acyl-CoA-binding domain-containing protein 4 OS=Arabidopsis thaliana GN=ACBP4 PE=1 SV=1	tr|M5WQY4|M5WQY4_PRUPE Uncharacterized protein OS=Prunus persica GN=PRUPE_ppa002406mg PE=4 SV=1	gi|595840583|ref|XP_007208046.1| hypothetical protein PRUPE_ppa002406mg [Prunus persica]	I1NJ06_SOYBN/349-398 I1NJ06.1 PF13415.2;Kelch_3;	At3g05420_2 [R] KOG0379 Kelch repeat-containing proteins	GO:0000062~fatty-acyl-CoA binding;GO:0005634~nucleus;GO:0005737~cytoplasm;GO:0005829~cytosol;GO:0006810~transport;GO:0006869~lipid transport;GO:0008289~lipid binding;GO:0009416~response to light stimulus;GO:0009723~response to ethylene;GO:0009753~response to jasmonic acid;	-	-	-
TR10024|c0_g1	WT	OVX	0.112231	0.487705	2.11953	0	1	1	no	TR10024|c0_g1	HSFF	heat shock transcription factor, other eukaryote	696	sp|Q9FK72|HFA4C_ARATH Heat stress transcription factor A-4c OS=Arabidopsis thaliana GN=HSFA4C PE=2 SV=1	tr|A0A0D2RGG0|A0A0D2RGG0_GOSRA Uncharacterized protein OS=Gossypium raimondii GN=B456_011G036400 PE=3 SV=1	gi|743796354|ref|XP_010924707.1| PREDICTED: heat stress transcription factor A-4b-like [Elaeis guineensis]	-	At5g45710 [K] KOG0627 Heat shock transcription factor	GO:0003700~transcription factor activity, sequence-specific DNA binding;GO:0005634~nucleus;GO:0006351~transcription, DNA-templated;GO:0009408~response to heat;GO:0009733~response to auxin;GO:0009958~positive gravitropism;GO:0043565~sequence-specific DNA binding;GO:0048364~root development;GO:0048527~lateral root development;GO:0048530~fruit morphogenesis;	-	K09419	-
TR10024|c0_g2	WT	OVX	13.2626	14.1279	0.0911848	0.210481	0.76045	0.902043	no	TR10024|c0_g2	HSFF	heat shock transcription factor, other eukaryote	1270	sp|O49403|HFA4A_ARATH Heat stress transcription factor A-4a OS=Arabidopsis thaliana GN=HSFA4A PE=2 SV=1	tr|W9SQV3|W9SQV3_9ROSA Heat stress transcription factor A-4b OS=Morus notabilis GN=L484_001396 PE=3 SV=1	gi|719976057|ref|XP_010248394.1| PREDICTED: heat stress transcription factor A-4b-like [Nelumbo nucifera]	B9IA41_POPTR/15-105 B9IA41.1 PF00447.13;HSF_DNA-bind;	At4g18880 [K] KOG0627 Heat shock transcription factor	GO:0000302~response to reactive oxygen species;GO:0003700~transcription factor activity, sequence-specific DNA binding;GO:0005634~nucleus;GO:0005737~cytoplasm;GO:0006351~transcription, DNA-templated;GO:0006355~regulation of transcription, DNA-templated;GO:0009408~response to heat;GO:0010200~response to chitin;GO:0042803~protein homodimerization activity;GO:0043565~sequence-specific DNA binding;GO…	-	K09419	-
TR10025|c0_g1	WT	OVX	161.545	117.916	-0.45418	-1.33388	0.07515	0.244017	no	TR10025|c0_g1	-	-	890	sp|P93788|REMO_SOLTU Remorin OS=Solanum tuberosum PE=1 SV=1	tr|A0A067JEJ1|A0A067JEJ1_JATCU Uncharacterized protein OS=Jatropha curcas GN=JCGZ_26117 PE=4 SV=1	gi|802769107|ref|XP_012090265.1| PREDICTED: remorin [Jatropha curcas]	B9R9C1_RICCO/71-177 B9R9C1.1 PF03763.9;Remorin_C;	At5g23750 [NK] proteins (or domains) not included into any KOG	GO:0005886~plasma membrane;GO:0006810~transport;GO:0007267~cell-cell signaling;GO:0048032~galacturonate binding;	-	-	-
TR10026|c0_g1	WT	OVX	35.5776	29.3924	-0.275525	-0.733364	0.34765	0.623625	no	TR10026|c0_g1	PPIL3	peptidyl-prolyl cis-trans isomerase-like 3	721	sp|Q9LPC7|CP18A_ARATH Peptidyl-prolyl cis-trans isomerase CYP18-1 OS=Arabidopsis thaliana GN=CYP18-1 PE=2 SV=1	tr|A0A068VAF1|A0A068VAF1_COFCA Peptidyl-prolyl cis-trans isomerase OS=Coffea canephora GN=GSCOC_T00003912001 PE=3 SV=1	gi|224067787|ref|XP_002302542.1| peptidyl-prolyl cis-trans isomerase cyclophilin-type family protein [Populus trichocarpa]	C6SZI7_SOYBN/2-153 C6SZI7.1 PF00160.17;Pro_isomerase;	At1g01940 [O] KOG0884 Similar to cyclophilin-type peptidyl-prolyl cis-trans isomerase	GO:0003755~peptidyl-prolyl cis-trans isomerase activity;GO:0005737~cytoplasm;GO:0006457~protein folding;GO:0042277~peptide binding;	EC:5.2.1.8	K12734	-
TR10027|c0_g1	WT	OVX	34.904	23.8391	-0.550066	-1.41718	0.045	0.170484	no	TR10027|c0_g1	-	-	1262	-	tr|K4CHV6|K4CHV6_SOLLC Uncharacterized protein OS=Solanum lycopersicum GN=Solyc07g066300.2 PE=4 SV=1	gi|565358483|ref|XP_006346056.1| PREDICTED: uncharacterized protein LOC102586583 isoform X1 [Solanum tuberosum]	-	-	-	-	-	-
TR10027|c1_g1	WT	OVX	14.0429	11.7505	-0.257123	-0.795759	0.5148	0.760774	no	TR10027|c1_g1	-	-	387	-	-	-	-	-	-	-	-	-
TR10027|c1_g2	WT	OVX	26.6334	19.6771	-0.436723	-1.74279	0.251	0.521195	no	TR10027|c1_g2	-	-	330	-	-	-	-	-	-	-	-	-
TR10027|c1_g3	WT	OVX	35.1968	26.0898	-0.431962	-1.09855	0.1093	0.315192	no	TR10027|c1_g3	-	-	1277	-	tr|V4U2C5|V4U2C5_9ROSI Uncharacterized protein OS=Citrus clementina GN=CICLE_v10022885mg PE=4 SV=1	gi|828288687|ref|XP_012570395.1| PREDICTED: uncharacterized protein LOC101510515 isoform X3 [Cicer arietinum]	V7AEF0_PHAVU/608-676 V7AEF0.1 PF14709.2;DND1_DSRM;	-	-	-	-	-
TR10028|c0_g1	WT	OVX	511.786	271.436	-0.914927	-2.54594	0.0004	0.00353199	no	TR10028|c0_g1	-	-	892	sp|Q39096|ERD15_ARATH Protein EARLY RESPONSIVE TO DEHYDRATION 15 OS=Arabidopsis thaliana GN=ERD15 PE=1 SV=1	tr|A7XDZ9|A7XDZ9_9ERIC Dehydration-induced protein (Fragment) OS=Aegiceras corniculatum PE=2 SV=1	gi|57471062|gb|AAW50849.1| dehydration-induced protein [Aegiceras corniculatum]	-	At2g41430 [NK] proteins (or domains) not included into any KOG	GO:0005737~cytoplasm;GO:0009414~response to water deprivation;GO:0009617~response to bacterium;GO:0009644~response to high light intensity;	-	-	-
TR10029|c0_g1	WT	OVX	44.6695	30.6266	-0.544504	-1.45201	0.04975	0.183329	no	TR10029|c0_g1	-	-	872	sp|Q8H1Q1|TL225_ARATH Thylakoid lumenal protein At1g12250, chloroplastic OS=Arabidopsis thaliana GN=At1g12250 PE=1 SV=1	tr|B9GVQ7|B9GVQ7_POPTR Thylakoid lumenal family protein OS=Populus trichocarpa GN=POPTR_0003s11240g PE=4 SV=1	gi|224071571|ref|XP_002303521.1| thylakoid lumenal family protein [Populus trichocarpa]	V7CJ57_PHAVU/107-215 V7CJ57.1 PF13599.2;Pentapeptide_4;	At1g12250 [NK] proteins (or domains) not included into any KOG	GO:0009507~chloroplast;GO:0009534~chloroplast thylakoid;GO:0009535~chloroplast thylakoid membrane;GO:0009543~chloroplast thylakoid lumen;GO:0009579~thylakoid;	-	-	-
TR1002|c0_g1	WT	OVX	15.8694	22.9886	0.53467	1.26124	0.0774	0.249122	no	TR1002|c0_g1	-	-	1133	-	tr|A0A0A7E6L1|A0A0A7E6L1_LACSA Rhomboid protein Lacsa_PARL (Fragment) OS=Lactuca sativa PE=2 SV=1	gi|727694823|gb|AIY60744.1| rhomboid protein Lacsa_PARL, partial [Lactuca sativa]	V4KY30_EUTSA/168-334 V4KY30.1 PF01694.18;Rhomboid;	-	GO:0004252~serine-type endopeptidase activity;GO:0016021~integral component of membrane;	-	-	-
TR10030|c0_g1	WT	OVX	15.0628	15.7832	0.0674005	0.167829	0.84595	0.93858	no	TR10030|c0_g1	-	-	499	-	-	-	-	-	-	-	-	-
TR10031|c0_g1	WT	OVX	15.3533	11.8814	-0.369843	-0.850126	0.2451	0.515053	no	TR10031|c0_g1	HSPA1_8	heat shock 70kDa protein 1/8	918	sp|P09189|HSP7C_PETHY Heat shock cognate 70 kDa protein OS=Petunia hybrida GN=HSP70 PE=2 SV=1	tr|C5WPE1|C5WPE1_SORBI Putative uncharacterized protein Sb01g039390 OS=Sorghum bicolor GN=Sb01g039390 PE=3 SV=1	gi|672183513|ref|XP_008812036.1| PREDICTED: probable mediator of RNA polymerase II transcription subunit 37c [Phoenix dactylifera]	K3Z4G6_SETIT/8-617 K3Z4G6.1 PF00012.16;HSP70;	At3g12580 [O] KOG0101 Molecular chaperones HSP70/HSC70, HSP70 superfamily	GO:0005524~ATP binding;	-	K03283	ko03040~Spliceosome;ko04141~Protein processing in endoplasmic reticulum;ko04144~Endocytosis;
TR10032|c0_g1	WT	OVX	16.5775	23.6912	0.515122	1.19181	0.06315	0.216825	no	TR10032|c0_g1	-	-	1440	sp|Q9M069|E137_ARATH Glucan endo-1,3-beta-glucosidase 7 OS=Arabidopsis thaliana GN=At4g34480 PE=1 SV=2	tr|G7L028|G7L028_MEDTR Glucan endo-1,3-beta-glucosidase-like protein OS=Medicago truncatula GN=MTR_7g026340 PE=3 SV=1	gi|502182642|ref|XP_004516968.1| PREDICTED: glucan endo-1,3-beta-glucosidase [Cicer arietinum]	G7L028_MEDTR/23-336 G7L028.1 PF00332.14;Glyco_hydro_17;	At3g55430 [NK] proteins (or domains) not included into any KOG	GO:0004553~hydrolase activity, hydrolyzing O-glycosyl compounds;GO:0005576~extracellular region;GO:0005618~cell wall;GO:0005975~carbohydrate metabolic process;GO:0009506~plasmodesma;GO:0010200~response to chitin;GO:0042973~glucan endo-1,3-beta-D-glucosidase activity;GO:0071555~cell wall organization;	-	-	-
TR10033|c0_g2	WT	OVX	36.9995	13.2521	-1.48128	-4.8192	5e-05	0.000551696	yes	TR10033|c0_g2	-	-	407	-	-	-	-	-	-	-	-	-
TR10033|c2_g1	WT	OVX	14.8055	14.5708	-0.0230528	-0.0758564	0.9503	0.981246	no	TR10033|c2_g1	-	-	385	-	-	-	-	-	-	-	-	-
TR10034|c1_g1	WT	OVX	23.7161	17.3093	-0.45432	-1.16284	0.14895	0.384277	no	TR10034|c1_g1	-	-	849	-	-	-	-	-	-	-	-	-
TR10035|c0_g1	WT	OVX	44.0561	47.4738	0.107791	0.31871	0.7008	0.872716	no	TR10035|c0_g1	-	-	702	sp|Q9LF68|BOLA4_ARATH Protein BOLA4, chloroplastic/mitochondrial OS=Arabidopsis thaliana GN=BOLA4 PE=1 SV=1	tr|I3SAF3|I3SAF3_MEDTR BolA family transcriptional regulator OS=Medicago truncatula GN=MTR_1g040145 PE=2 SV=1	gi|698560732|ref|XP_009771938.1| PREDICTED: uncharacterized protein LOC104222403 [Nicotiana sylvestris]	A9NR99_PICSI/87-166 A9NR99.1 PF01722.14;BolA;	At5g17560 [T] KOG2313 Stress-induced protein UVI31+	GO:0005739~mitochondrion;GO:0009507~chloroplast;GO:0019243~methylglyoxal catabolic process to D-lactate via S-lactoyl-glutathione;	-	-	-
TR10036|c0_g1	WT	OVX	6.71204	6.99125	0.058799	0.171428	0.89615	0.959757	no	TR10036|c0_g1	-	-	335	-	-	-	-	-	-	-	-	-
TR10036|c0_g2	WT	OVX	9.4545	7.93229	-0.253264	-0.747546	0.59	0.809438	no	TR10036|c0_g2	-	-	335	-	-	-	-	-	-	-	-	-
TR10037|c0_g1	WT	OVX	84.8988	67.2129	-0.337005	-1.58279	0.2932	0.568171	no	TR10037|c0_g1	E5.1.3.6	UDP-glucuronate 4-epimerase	338	sp|O22141|GAE4_ARATH UDP-glucuronate 4-epimerase 4 OS=Arabidopsis thaliana GN=GAE4 PE=1 SV=1	tr|A0A068UN59|A0A068UN59_COFCA Coffea canephora DH200=94 genomic scaffold, scaffold_41 OS=Coffea canephora GN=GSCOC_T00030372001 PE=4 SV=1	gi|661886527|emb|CDP09891.1| unnamed protein product [Coffea canephora]	A5B5D4_VITVI/98-418 A5B5D4.1 PF16363.1;GDP_Man_Dehyd;	At2g45310 [M] KOG1371 UDP-glucose 4-epimerase/UDP-sulfoquinovose synthase	GO:0005975~carbohydrate metabolic process;GO:0016021~integral component of membrane;GO:0016857~racemase and epimerase activity, acting on carbohydrates and derivatives;GO:0032580~Golgi cisterna membrane;GO:0050378~UDP-glucuronate 4-epimerase activity;GO:0050662~coenzyme binding;	EC:5.1.3.6	K08679	ko00500~Starch and sucrose metabolism;ko00520~Amino sugar and nucleotide sugar metabolism;
TR10037|c0_g2	WT	OVX	5.01363	2.62824	-0.931758	-2.04349	0.1607	0.400884	no	TR10037|c0_g2	E5.1.3.6	UDP-glucuronate 4-epimerase	352	sp|O22141|GAE4_ARATH UDP-glucuronate 4-epimerase 4 OS=Arabidopsis thaliana GN=GAE4 PE=1 SV=1	tr|A0A068UN59|A0A068UN59_COFCA Coffea canephora DH200=94 genomic scaffold, scaffold_41 OS=Coffea canephora GN=GSCOC_T00030372001 PE=4 SV=1	gi|848891190|ref|XP_012845716.1| PREDICTED: UDP-glucuronate 4-epimerase 4 [Erythranthe guttatus]	W1NZ14_AMBTC/97-417 W1NZ14.1 PF16363.1;GDP_Man_Dehyd;	At2g45310 [M] KOG1371 UDP-glucose 4-epimerase/UDP-sulfoquinovose synthase	GO:0005975~carbohydrate metabolic process;GO:0016021~integral component of membrane;GO:0016857~racemase and epimerase activity, acting on carbohydrates and derivatives;GO:0032580~Golgi cisterna membrane;GO:0050378~UDP-glucuronate 4-epimerase activity;GO:0050662~coenzyme binding;	EC:5.1.3.6	K08679	ko00500~Starch and sucrose metabolism;ko00520~Amino sugar and nucleotide sugar metabolism;
TR10037|c0_g4	WT	OVX	5.34692	6.72578	0.330994	0.827588	0.44215	0.705356	no	TR10037|c0_g4	E5.1.3.6	UDP-glucuronate 4-epimerase	485	sp|O22141|GAE4_ARATH UDP-glucuronate 4-epimerase 4 OS=Arabidopsis thaliana GN=GAE4 PE=1 SV=1	tr|A0A068UN59|A0A068UN59_COFCA Coffea canephora DH200=94 genomic scaffold, scaffold_41 OS=Coffea canephora GN=GSCOC_T00030372001 PE=4 SV=1	gi|661886527|emb|CDP09891.1| unnamed protein product [Coffea canephora]	K4CNU4_SOLLC/109-429 K4CNU4.1 PF16363.1;GDP_Man_Dehyd;	At2g45310 [M] KOG1371 UDP-glucose 4-epimerase/UDP-sulfoquinovose synthase	GO:0005975~carbohydrate metabolic process;GO:0016021~integral component of membrane;GO:0016857~racemase and epimerase activity, acting on carbohydrates and derivatives;GO:0032580~Golgi cisterna membrane;GO:0050378~UDP-glucuronate 4-epimerase activity;GO:0050662~coenzyme binding;	EC:5.1.3.6	K08679	ko00500~Starch and sucrose metabolism;ko00520~Amino sugar and nucleotide sugar metabolism;
TR10037|c1_g1	WT	OVX	34.0466	56.3407	0.726667	2.15104	0.0063	0.0374522	no	TR10037|c1_g1	E5.1.3.6	UDP-glucuronate 4-epimerase	1215	sp|Q9LPC1|GAE2_ARATH UDP-glucuronate 4-epimerase 2 OS=Arabidopsis thaliana GN=GAE2 PE=2 SV=1	tr|M1CGC8|M1CGC8_SOLTU Uncharacterized protein OS=Solanum tuberosum GN=PGSC0003DMG400026005 PE=4 SV=1	gi|565362281|ref|XP_006347877.1| PREDICTED: UDP-glucuronate 4-epimerase 3-like [Solanum tuberosum]	R0FER5_9BRAS/90-410 R0FER5.1 PF16363.1;GDP_Man_Dehyd;	At1g02000 [M] KOG1371 UDP-glucose 4-epimerase/UDP-sulfoquinovose synthase	GO:0005975~carbohydrate metabolic process;GO:0016021~integral component of membrane;GO:0016857~racemase and epimerase activity, acting on carbohydrates and derivatives;GO:0032580~Golgi cisterna membrane;GO:0050378~UDP-glucuronate 4-epimerase activity;GO:0050662~coenzyme binding;	EC:5.1.3.6	K08679	ko00500~Starch and sucrose metabolism;ko00520~Amino sugar and nucleotide sugar metabolism;
TR10038|c3_g1	WT	OVX	12.0969	14.2104	0.232314	0.558637	0.48715	0.74107	no	TR10038|c3_g1	-	-	784	sp|F4HVJ3|POD1_ARATH Protein POLLEN DEFECTIVE IN GUIDANCE 1 OS=Arabidopsis thaliana GN=POD1 PE=1 SV=1	tr|V4W5L9|V4W5L9_9ROSI Uncharacterized protein OS=Citrus clementina GN=CICLE_v10014689mg PE=4 SV=1	gi|747049033|ref|XP_011070548.1| PREDICTED: protein POLLEN DEFECTIVE IN GUIDANCE 1 [Sesamum indicum]	V4W5L9_9ROSI/273-581 V4W5L9.1 PF05346.7;DUF747;	At1g67960 [S] KOG2490 Predicted membrane protein	GO:0005788~endoplasmic reticulum lumen;GO:0009793~embryo development ending in seed dormancy;GO:0010183~pollen tube guidance;GO:0016021~integral component of membrane;GO:0035437~maintenance of protein localization in endoplasmic reticulum;	-	-	-
TR10038|c4_g1	WT	OVX	19.4621	16.8743	-0.205838	-0.604815	0.564	0.793116	no	TR10038|c4_g1	-	-	462	sp|F4HVJ3|POD1_ARATH Protein POLLEN DEFECTIVE IN GUIDANCE 1 OS=Arabidopsis thaliana GN=POD1 PE=1 SV=1	tr|A0A0B2R8W1|A0A0B2R8W1_GLYSO Protein TAPT1 like OS=Glycine soja GN=glysoja_017503 PE=4 SV=1	gi|356508732|ref|XP_003523108.1| PREDICTED: protein POLLEN DEFECTIVE IN GUIDANCE 1-like isoformX1 [Glycine max]	V7CMA9_PHAVU/46-483 V7CMA9.1 PF05346.7;DUF747;	At1g67960 [S] KOG2490 Predicted membrane protein	GO:0005788~endoplasmic reticulum lumen;GO:0009793~embryo development ending in seed dormancy;GO:0010183~pollen tube guidance;GO:0016021~integral component of membrane;GO:0035437~maintenance of protein localization in endoplasmic reticulum;	-	-	-
TR10039|c0_g1	WT	OVX	5.3635	5.80134	0.113213	0.313307	0.82945	0.932098	no	TR10039|c0_g1	-	-	324	-	-	-	-	-	-	-	-	-
TR10039|c0_g2	WT	OVX	8.42203	11.0903	0.397055	0.995542	0.27475	0.547668	no	TR10039|c0_g2	-	-	585	-	tr|F6GW28|F6GW28_VITVI Putative uncharacterized protein OS=Vitis vinifera GN=VIT_18s0089g00060 PE=4 SV=1	gi|659070329|ref|XP_008454579.1| PREDICTED: TMV resistance protein N-like isoform X1 [Cucumis melo]	E7CHD2_CUCSA/20-211 E7CHD2.1 PF01582.16;TIR;	-	GO:0007165~signal transduction;	-	-	-
TR1003|c0_g1	WT	OVX	12.42	14.7347	0.246553	0.797722	0.53025	0.771155	no	TR1003|c0_g1	-	-	383	-	-	-	-	-	-	-	-	-
TR10040|c0_g1	WT	OVX	10.2929	9.40179	-0.130647	-0.406769	0.7623	0.902666	no	TR10040|c0_g1	RFA1, RPA1, rpa	replication factor A1	369	-	tr|M1AJR9|M1AJR9_SOLTU Uncharacterized protein OS=Solanum tuberosum GN=PGSC0003DMG400009376 PE=4 SV=1	gi|460395610|ref|XP_004243375.1| PREDICTED: uncharacterized protein At4g28440 [Solanum lycopersicum]	-	At1g23750 [NK] proteins (or domains) not included into any KOG	-	-	K07466	ko03030~DNA replication;ko03420~Nucleotide excision repair;ko03430~Mismatch repair;ko03440~Homologous recombination;
TR10040|c0_g2	WT	OVX	26.8213	19.5705	-0.454697	-1.59508	0.21225	0.473249	no	TR10040|c0_g2	-	-	400	-	tr|M8B475|M8B475_TRIUA Uncharacterized protein OS=Triticum urartu GN=TRIUR3_15452 PE=4 SV=1	gi|697095244|ref|XP_009610394.1| PREDICTED: uncharacterized protein At4g28440-like [Nicotiana tomentosiformis]	-	At1g23750 [NK] proteins (or domains) not included into any KOG	-	-	-	-
TR10040|c0_g3	WT	OVX	12.3473	17.2911	0.485827	1.72024	0.21405	0.475479	no	TR10040|c0_g3	RFA1, RPA1, rpa	replication factor A1	368	-	tr|M1AJR9|M1AJR9_SOLTU Uncharacterized protein OS=Solanum tuberosum GN=PGSC0003DMG400009376 PE=4 SV=1	gi|460395610|ref|XP_004243375.1| PREDICTED: uncharacterized protein At4g28440 [Solanum lycopersicum]	-	At1g23750 [NK] proteins (or domains) not included into any KOG	-	-	K07466	ko03030~DNA replication;ko03420~Nucleotide excision repair;ko03430~Mismatch repair;ko03440~Homologous recombination;
TR10040|c0_g4	WT	OVX	78.6893	81.3769	0.048452	0.203062	0.8743	0.951083	no	TR10040|c0_g4	RFA1, RPA1, rpa	replication factor A1	371	sp|O49453|Y4844_ARATH Uncharacterized protein At4g28440 OS=Arabidopsis thaliana GN=At4g28440 PE=1 SV=1	tr|C5X1A1|C5X1A1_SORBI Putative uncharacterized protein Sb01g008610 OS=Sorghum bicolor GN=Sb01g008610 PE=4 SV=1	gi|729297603|ref|XP_010547848.1| PREDICTED: uncharacterized protein At4g28440-like [Tarenaya hassleriana]	-	At1g23750 [NK] proteins (or domains) not included into any KOG	GO:0005829~cytosol;GO:0005886~plasma membrane;	-	K07466	ko03030~DNA replication;ko03420~Nucleotide excision repair;ko03430~Mismatch repair;ko03440~Homologous recombination;
TR10040|c0_g5	WT	OVX	11.9303	16.5166	0.469292	1.64404	0.25295	0.523483	no	TR10040|c0_g5	RFA1, RPA1, rpa	replication factor A1	368	-	tr|M1AJR9|M1AJR9_SOLTU Uncharacterized protein OS=Solanum tuberosum GN=PGSC0003DMG400009376 PE=4 SV=1	gi|460395610|ref|XP_004243375.1| PREDICTED: uncharacterized protein At4g28440 [Solanum lycopersicum]	-	At1g23750 [NK] proteins (or domains) not included into any KOG	-	-	K07466	ko03030~DNA replication;ko03420~Nucleotide excision repair;ko03430~Mismatch repair;ko03440~Homologous recombination;
TR10040|c0_g6	WT	OVX	109.672	109.453	-0.00287691	-0.0100898	0.99085	0.994056	no	TR10040|c0_g6	RFA1, RPA1, rpa	replication factor A1	586	sp|O49453|Y4844_ARATH Uncharacterized protein At4g28440 OS=Arabidopsis thaliana GN=At4g28440 PE=1 SV=1	tr|C5X1A1|C5X1A1_SORBI Putative uncharacterized protein Sb01g008610 OS=Sorghum bicolor GN=Sb01g008610 PE=4 SV=1	gi|242038183|ref|XP_002466486.1| hypothetical protein SORBIDRAFT_01g008610 [Sorghum bicolor]	-	At1g23750 [NK] proteins (or domains) not included into any KOG	GO:0005829~cytosol;GO:0005886~plasma membrane;	-	K07466	ko03030~DNA replication;ko03420~Nucleotide excision repair;ko03430~Mismatch repair;ko03440~Homologous recombination;
TR10042|c0_g1	WT	OVX	15.4779	19.8561	0.359371	0.924497	0.3167	0.59287	no	TR10042|c0_g1	-	-	487	-	tr|B9R9Q8|B9R9Q8_RICCO 21 kDa protein, putative OS=Ricinus communis GN=RCOM_1500020 PE=4 SV=1	gi|255539737|ref|XP_002510933.1| 21 kDa protein precursor, putative [Ricinus communis]	B9R9Q8_RICCO/46-200 B9R9Q8.1 PF04043.11;PMEI;	-	GO:0004857~enzyme inhibitor activity;GO:0030599~pectinesterase activity;	-	-	-
TR10043|c0_g1	WT	OVX	19.6282	27.0753	0.464053	1.3309	0.1731	0.418775	no	TR10043|c0_g1	-	-	518	-	tr|A0A068UMJ1|A0A068UMJ1_COFCA Coffea canephora DH200=94 genomic scaffold, scaffold_35 OS=Coffea canephora GN=GSCOC_T00027936001 PE=4 SV=1	gi|661887697|emb|CDP08828.1| unnamed protein product [Coffea canephora]	-	-	-	-	-	-
TR10043|c0_g2	WT	OVX	30.3126	18.216	-0.734709	-2.08021	0.03485	0.141639	no	TR10043|c0_g2	-	-	498	-	tr|A0A068UMJ1|A0A068UMJ1_COFCA Coffea canephora DH200=94 genomic scaffold, scaffold_35 OS=Coffea canephora GN=GSCOC_T00027936001 PE=4 SV=1	gi|661887697|emb|CDP08828.1| unnamed protein product [Coffea canephora]	-	-	-	-	-	-
TR10044|c0_g1	WT	OVX	11.9165	21.9473	0.881082	2.04782	0.0028	0.0190792	no	TR10044|c0_g1	-	-	1423	-	tr|A0A067KEK7|A0A067KEK7_JATCU Uncharacterized protein OS=Jatropha curcas GN=JCGZ_17041 PE=4 SV=1	gi|802666376|ref|XP_012081209.1| PREDICTED: beta-1,4-mannosyl-glycoprotein 4-beta-N-acetylglucosaminyltransferase [Jatropha curcas]	A0A022R5T2_MIMGU/19-368 A0A022R5T2.1 PF04724.9;Glyco_transf_17;	At2g13290 [NK] proteins (or domains) not included into any KOG	GO:0003830~beta-1,4-mannosylglycoprotein 4-beta-N-acetylglucosaminyltransferase activity;GO:0006487~protein N-linked glycosylation;GO:0016020~membrane;	-	-	-
TR10045|c0_g1	WT	OVX	27.8097	33.5009	0.268607	0.668703	0.3295	0.6059	no	TR10045|c0_g1	RP-L7, MRPL12, rplL	large subunit ribosomal protein L7/L12	967	sp|P41189|RL7_LIBAF 50S ribosomal protein L7/L12 OS=Liberibacter africanus GN=rplL PE=3 SV=1	tr|B9RB19|B9RB19_RICCO 50S ribosomal protein L7/L12, putative OS=Ricinus communis GN=RCOM_1510530 PE=4 SV=1	gi|255540659|ref|XP_002511394.1| 50S ribosomal protein L7/L12, putative [Ricinus communis]	W9RF21_9ROSA/127-194 W9RF21.1 PF00542.15;Ribosomal_L12;	At3g06040 [J] KOG1715 Mitochondrial/chloroplast ribosomal protein L12	GO:0003735~structural constituent of ribosome;GO:0005840~ribosome;GO:0006412~translation;	-	K02935	ko03010~Ribosome;
TR10046|c0_g5	WT	OVX	28.391	28.8561	0.0234414	0.0625002	0.93595	0.9758	no	TR10046|c0_g5	-	-	797	sp|H2DH21|C7A29_PANGI Cytochrome P450 CYP72A219 OS=Panax ginseng PE=2 SV=1	tr|K7PQY5|K7PQY5_ARTAN Cytochrome P450 mono-oxygenase OS=Artemisia annua GN=CYP06 PE=2 SV=1	gi|397771300|gb|AFO64616.1| cytochrome P450 mono-oxygenase [Artemisia annua]	K7PQY5_ARTAN/74-508 K7PQY5.1 PF00067.18;p450;	At3g14660 [QI] KOG0157 Cytochrome P450 CYP4/CYP19/CYP26 subfamilies	GO:0004497~monooxygenase activity;GO:0005506~iron ion binding;GO:0016021~integral component of membrane;GO:0016705~oxidoreductase activity, acting on paired donors, with incorporation or reduction of molecular oxygen;GO:0020037~heme binding;	-	-	-
TR10047|c0_g1	WT	OVX	138.952	117.511	-0.241796	-1.14526	0.39845	0.669685	no	TR10047|c0_g1	FUBP	far upstream element-binding protein	370	-	tr|R0HRT9|R0HRT9_9BRAS Uncharacterized protein OS=Capsella rubella GN=CARUB_v10022814mg PE=4 SV=1	gi|565472056|ref|XP_006293830.1| hypothetical protein CARUB_v10022814mg [Capsella rubella]	-	At2g25970 [A] KOG1676 K-homology type RNA binding proteins	GO:0003723~RNA binding;	-	K13210	-
TR10047|c0_g2	WT	OVX	105.909	98.0719	-0.110919	-0.2834	0.64715	0.843243	no	TR10047|c0_g2	-	-	1848	-	tr|A0A022PXY0|A0A022PXY0_ERYGU Uncharacterized protein OS=Erythranthe guttata GN=MIMGU_mgv1a003206mg PE=4 SV=1	gi|848922871|ref|XP_012857850.1| PREDICTED: far upstream element-binding protein 2-like [Erythranthe guttatus]	M1CV01_SOLTU/217-283 M1CV01.1 PF00013.25;KH_1;	At2g25970 [A] KOG1676 K-homology type RNA binding proteins	GO:0003723~RNA binding;	-	-	-
TR10048|c0_g1	WT	OVX	203.572	270.349	0.409284	2.24284	0.1296	0.351933	no	TR10048|c0_g1	RP-S3e, RPS3	small subunit ribosomal protein S3e	320	sp|Q9SIP7|RS31_ARATH 40S ribosomal protein S3-1 OS=Arabidopsis thaliana GN=RPS3A PE=1 SV=1	tr|A0A068TNF0|A0A068TNF0_COFCA Coffea canephora DH200=94 genomic scaffold, scaffold_2 OS=Coffea canephora GN=GSCOC_T00021791001 PE=3 SV=1	gi|661897893|emb|CDO97860.1| unnamed protein product [Coffea canephora]	A0A059CVC0_EUCGR/105-180 A0A059CVC0.1 PF00189.16;Ribosomal_S3_C;	At2g31610 [J] KOG3181 40S ribosomal protein S3	GO:0003723~RNA binding;GO:0003735~structural constituent of ribosome;GO:0005773~vacuole;GO:0005774~vacuolar membrane;GO:0005829~cytosol;GO:0006412~translation;GO:0009506~plasmodesma;GO:0009507~chloroplast;GO:0009651~response to salt stress;GO:0015935~small ribosomal subunit;GO:0016020~membrane;GO:0022626~cytosolic ribosome;GO:0022627~cytosolic small ribosomal subunit;	-	K02985	ko03010~Ribosome;
TR10048|c0_g11	WT	OVX	96.3016	109.444	0.184564	0.763267	0.5178	0.762703	no	TR10048|c0_g11	RP-S3e, RPS3	small subunit ribosomal protein S3e	371	sp|Q9M339|RS32_ARATH 40S ribosomal protein S3-2 OS=Arabidopsis thaliana GN=RPS3B PE=1 SV=1	tr|A0A068TNF0|A0A068TNF0_COFCA Coffea canephora DH200=94 genomic scaffold, scaffold_2 OS=Coffea canephora GN=GSCOC_T00021791001 PE=3 SV=1	gi|661897893|emb|CDO97860.1| unnamed protein product [Coffea canephora]	A0A059CVC0_EUCGR/105-180 A0A059CVC0.1 PF00189.16;Ribosomal_S3_C;	At3g53870 [J] KOG3181 40S ribosomal protein S3	GO:0003723~RNA binding;GO:0003735~structural constituent of ribosome;GO:0006412~translation;GO:0009506~plasmodesma;GO:0009651~response to salt stress;GO:0015935~small ribosomal subunit;GO:0016020~membrane;GO:0022626~cytosolic ribosome;GO:0022627~cytosolic small ribosomal subunit;	-	K02985	ko03010~Ribosome;
TR10048|c0_g15	WT	OVX	105.867	171.662	0.697315	3.65858	0.02905	0.123728	no	TR10048|c0_g15	-	-	310	-	-	-	-	-	-	-	-	-
TR10048|c0_g16	WT	OVX	175.998	200.782	0.19007	0.985405	0.48645	0.740613	no	TR10048|c0_g16	RP-S3e, RPS3	small subunit ribosomal protein S3e	333	sp|Q9SIP7|RS31_ARATH 40S ribosomal protein S3-1 OS=Arabidopsis thaliana GN=RPS3A PE=1 SV=1	tr|A0A087GMU9|A0A087GMU9_ARAAL Uncharacterized protein OS=Arabis alpina GN=AALP_AA6G081300 PE=3 SV=1	gi|15225107|ref|NP_180719.1| 40S ribosomal protein S3-1 [Arabidopsis thaliana]	J9JER6_9CHLO/114-197 J9JER6.1 PF00189.16;Ribosomal_S3_C;	At2g31610 [J] KOG3181 40S ribosomal protein S3	GO:0003723~RNA binding;GO:0003735~structural constituent of ribosome;GO:0005773~vacuole;GO:0005774~vacuolar membrane;GO:0005829~cytosol;GO:0006412~translation;GO:0009506~plasmodesma;GO:0009507~chloroplast;GO:0009651~response to salt stress;GO:0015935~small ribosomal subunit;GO:0016020~membrane;GO:0022626~cytosolic ribosome;GO:0022627~cytosolic small ribosomal subunit;	-	K02985	ko03010~Ribosome;
TR10048|c0_g20	WT	OVX	282.805	426.488	0.592697	3.40741	0.0259	0.113712	no	TR10048|c0_g20	RP-S3e, RPS3	small subunit ribosomal protein S3e	317	sp|Q9SIP7|RS31_ARATH 40S ribosomal protein S3-1 OS=Arabidopsis thaliana GN=RPS3A PE=1 SV=1	tr|A0A068TNF0|A0A068TNF0_COFCA Coffea canephora DH200=94 genomic scaffold, scaffold_2 OS=Coffea canephora GN=GSCOC_T00021791001 PE=3 SV=1	gi|743854081|ref|XP_010940806.1| PREDICTED: 40S ribosomal protein S3-3 isoform X1 [Elaeis guineensis]	R0GYC9_9BRAS/20-96 R0GYC9.1 PF07650.13;KH_2;	At2g31610 [J] KOG3181 40S ribosomal protein S3	GO:0003723~RNA binding;GO:0003735~structural constituent of ribosome;GO:0005773~vacuole;GO:0005774~vacuolar membrane;GO:0005829~cytosol;GO:0006412~translation;GO:0009506~plasmodesma;GO:0009507~chloroplast;GO:0009651~response to salt stress;GO:0015935~small ribosomal subunit;GO:0016020~membrane;GO:0022626~cytosolic ribosome;GO:0022627~cytosolic small ribosomal subunit;	-	K02985	ko03010~Ribosome;
TR10048|c0_g23	WT	OVX	200.06	277.506	0.472088	2.04807	0.06975	0.231783	no	TR10048|c0_g23	RP-S3e, RPS3	small subunit ribosomal protein S3e	403	sp|Q9SIP7|RS31_ARATH 40S ribosomal protein S3-1 OS=Arabidopsis thaliana GN=RPS3A PE=1 SV=1	tr|Q8LNX7|Q8LNX7_ZINVI Putative ribosomal protein S3 (Fragment) OS=Zinnia violacea GN=ZeRPS3 PE=2 SV=1	gi|22759729|dbj|BAC10913.1| putative ribosomal protein S3 [Zinnia elegans]	-	At2g31610 [J] KOG3181 40S ribosomal protein S3	GO:0003723~RNA binding;GO:0003735~structural constituent of ribosome;GO:0005773~vacuole;GO:0005774~vacuolar membrane;GO:0005829~cytosol;GO:0005840~ribosome;GO:0006412~translation;GO:0009506~plasmodesma;GO:0009507~chloroplast;GO:0009651~response to salt stress;GO:0016020~membrane;GO:0022626~cytosolic ribosome;GO:0022627~cytosolic small ribosomal subunit;	-	K02985	ko03010~Ribosome;
TR10048|c0_g3	WT	OVX	128.683	149.705	0.218297	0.995131	0.4292	0.695846	no	TR10048|c0_g3	RP-S3e, RPS3	small subunit ribosomal protein S3e	365	sp|Q9SIP7|RS31_ARATH 40S ribosomal protein S3-1 OS=Arabidopsis thaliana GN=RPS3A PE=1 SV=1	tr|Q8LNX7|Q8LNX7_ZINVI Putative ribosomal protein S3 (Fragment) OS=Zinnia violacea GN=ZeRPS3 PE=2 SV=1	gi|22759729|dbj|BAC10913.1| putative ribosomal protein S3 [Zinnia elegans]	-	At2g31610 [J] KOG3181 40S ribosomal protein S3	GO:0003723~RNA binding;GO:0003735~structural constituent of ribosome;GO:0005773~vacuole;GO:0005774~vacuolar membrane;GO:0005829~cytosol;GO:0005840~ribosome;GO:0006412~translation;GO:0009506~plasmodesma;GO:0009507~chloroplast;GO:0009651~response to salt stress;GO:0016020~membrane;GO:0022626~cytosolic ribosome;GO:0022627~cytosolic small ribosomal subunit;	-	K02985	ko03010~Ribosome;
TR10048|c0_g7	WT	OVX	79.8948	80.7144	0.0147241	0.0592753	0.96125	0.984919	no	TR10048|c0_g7	RP-S3e, RPS3	small subunit ribosomal protein S3e	375	sp|Q9SIP7|RS31_ARATH 40S ribosomal protein S3-1 OS=Arabidopsis thaliana GN=RPS3A PE=1 SV=1	tr|W9QJX2|W9QJX2_9ROSA 40S ribosomal protein S3-3 OS=Morus notabilis GN=L484_027355 PE=3 SV=1	gi|703075624|ref|XP_010090123.1| 40S ribosomal protein S3-3 [Morus notabilis]	R0GYC9_9BRAS/20-96 R0GYC9.1 PF07650.13;KH_2;	At2g31610 [J] KOG3181 40S ribosomal protein S3	GO:0003723~RNA binding;GO:0003735~structural constituent of ribosome;GO:0005773~vacuole;GO:0005774~vacuolar membrane;GO:0005829~cytosol;GO:0006412~translation;GO:0009506~plasmodesma;GO:0009507~chloroplast;GO:0009651~response to salt stress;GO:0015935~small ribosomal subunit;GO:0016020~membrane;GO:0022626~cytosolic ribosome;GO:0022627~cytosolic small ribosomal subunit;	-	K02985	ko03010~Ribosome;
TR10048|c0_g9	WT	OVX	36.6695	59.3308	0.694201	3.00148	0.05385	0.193809	no	TR10048|c0_g9	RP-S3e, RPS3	small subunit ribosomal protein S3e	317	sp|Q9SIP7|RS31_ARATH 40S ribosomal protein S3-1 OS=Arabidopsis thaliana GN=RPS3A PE=1 SV=1	tr|A0A068TNF0|A0A068TNF0_COFCA Coffea canephora DH200=94 genomic scaffold, scaffold_2 OS=Coffea canephora GN=GSCOC_T00021791001 PE=3 SV=1	gi|743854081|ref|XP_010940806.1| PREDICTED: 40S ribosomal protein S3-3 isoform X1 [Elaeis guineensis]	R0GYC9_9BRAS/20-96 R0GYC9.1 PF07650.13;KH_2;	At2g31610 [J] KOG3181 40S ribosomal protein S3	GO:0003723~RNA binding;GO:0003735~structural constituent of ribosome;GO:0005773~vacuole;GO:0005774~vacuolar membrane;GO:0005829~cytosol;GO:0006412~translation;GO:0009506~plasmodesma;GO:0009507~chloroplast;GO:0009651~response to salt stress;GO:0015935~small ribosomal subunit;GO:0016020~membrane;GO:0022626~cytosolic ribosome;GO:0022627~cytosolic small ribosomal subunit;	-	K02985	ko03010~Ribosome;
TR10049|c0_g3	WT	OVX	16.0046	21.9188	0.453679	1.66836	0.23385	0.50117	no	TR10049|c0_g3	-	-	355	-	-	-	-	-	-	-	-	-
TR10049|c0_g6	WT	OVX	7.63583	24.918	1.70633	4.78805	5e-05	0.000551696	yes	TR10049|c0_g6	-	-	519	-	-	-	-	-	-	-	-	-
TR10049|c0_g9	WT	OVX	10.4058	19.1368	0.87896	3.3913	0.0527	0.190926	no	TR10049|c0_g9	-	-	312	-	-	-	-	-	-	-	-	-
TR1004|c0_g1	WT	OVX	13.4848	11.0045	-0.293241	-0.788239	0.43455	0.699852	no	TR1004|c0_g1	CALS	callose synthase	483	sp|Q9SJM0|CALSA_ARATH Callose synthase 10 OS=Arabidopsis thaliana GN=CALS10 PE=2 SV=5	tr|A0A068URN6|A0A068URN6_COFCA Coffea canephora DH200=94 genomic scaffold, scaffold_51 OS=Coffea canephora GN=GSCOC_T00033125001 PE=4 SV=1	gi|661885308|emb|CDP11096.1| unnamed protein product [Coffea canephora]	A9RJN6_PHYPA/339-446 A9RJN6.1 PF14288.2;FKS1_dom1;	At3g07160 [M] KOG0916 1,3-beta-glucan synthase/callose synthase catalytic subunit	GO:0000148~1,3-beta-D-glucan synthase complex;GO:0003843~1,3-beta-D-glucan synthase activity;GO:0006075~(1->3)-beta-D-glucan biosynthetic process;GO:0008360~regulation of cell shape;GO:0016021~integral component of membrane;GO:0071555~cell wall organization;	EC:2.4.1.-	K11000	-
TR10050|c0_g1	WT	OVX	35.9908	69.8437	0.956503	2.27578	0.0004	0.00353199	no	TR10050|c0_g1	-	-	1722	sp|Q9LHA1|C8D11_ARATH Cytochrome P450 81D11 OS=Arabidopsis thaliana GN=CYP81D11 PE=2 SV=1	tr|Q7FPQ4|Q7FPQ4_HELTU Cytochrome P450 OS=Helianthus tuberosus GN=CYP81B1l PE=2 SV=1	gi|3059129|emb|CAA04116.1| cytochrome P450 [Helianthus tuberosus]	Q7FPQ4_HELTU/46-504 Q7FPQ4.1 PF00067.18;p450;	At3g28740 [Q] KOG0156 Cytochrome P450 CYP2 subfamily	GO:0002213~defense response to insect;GO:0004497~monooxygenase activity;GO:0005506~iron ion binding;GO:0016020~membrane;GO:0016021~integral component of membrane;GO:0016705~oxidoreductase activity, acting on paired donors, with incorporation or reduction of molecular oxygen;GO:0016709~oxidoreductase activity, acting on paired donors, with incorporation or reduction of molecular oxygen, NAD(P)H as…	-	-	-
TR10051|c0_g3	WT	OVX	52.3904	68.1268	0.378922	1.00236	0.13375	0.359612	no	TR10051|c0_g3	PPP1C	serine/threonine-protein phosphatase PP1 catalytic subunit	1423	sp|P48489|PP1_ORYSJ Serine/threonine-protein phosphatase PP1 OS=Oryza sativa subsp. japonica GN=Os03g0268000 PE=2 SV=2	tr|B9S7J9|B9S7J9_RICCO Serine/threonine-protein phosphatase OS=Ricinus communis GN=RCOM_0608890 PE=3 SV=1	gi|697134896|ref|XP_009621494.1| PREDICTED: serine/threonine-protein phosphatase PP1-like isoform X1 [Nicotiana tomentosiformis]	F2Y9F1_COFAR/53-248 F2Y9F1.1 PF00149.24;Metallophos;	At2g39840 [TR] KOG0374 Serine/threonine specific protein phosphatase PP1, catalytic subunit	GO:0004721~phosphoprotein phosphatase activity;GO:0046872~metal ion binding;	EC:3.1.3.16	K06269	ko03015~mRNA surveillance pathway;
TR10052|c0_g1	WT	OVX	30.0664	27.7691	-0.114672	-0.281811	0.65905	0.850416	no	TR10052|c0_g1	-	-	1475	sp|Q9LS90|LFR_ARATH Armadillo repeat-containing protein LFR OS=Arabidopsis thaliana GN=LFR PE=2 SV=1	tr|A5AL12|A5AL12_VITVI Putative uncharacterized protein OS=Vitis vinifera GN=VIT_05s0020g04520 PE=4 SV=1	gi|225432860|ref|XP_002283908.1| PREDICTED: armadillo repeat-containing protein LFR [Vitis vinifera]	M7ZL46_TRIUA/1-64 M7ZL46.1 PF13456.2;RVT_3;	At3g22990 [NK] proteins (or domains) not included into any KOG	GO:0005634~nucleus;GO:0006312~mitotic recombination;GO:0009560~embryo sac egg cell differentiation;GO:0009908~flower development;GO:0040008~regulation of growth;GO:0048366~leaf development;GO:0048653~anther development;	-	-	-
TR10053|c0_g3	WT	OVX	15.5123	17.08	0.138903	0.326329	0.67615	0.860033	no	TR10053|c0_g3	-	-	699	-	-	-	-	-	-	-	-	-
TR10053|c0_g4	WT	OVX	11.4991	9.91765	-0.213457	-0.474777	0.504	0.753394	no	TR10053|c0_g4	-	-	1283	-	-	-	-	-	-	-	-	-
TR10054|c0_g1	WT	OVX	22.652	21.5335	-0.073054	-0.173604	0.8089	0.922866	no	TR10054|c0_g1	-	-	965	sp|Q940T9|COL4_ARATH Zinc finger protein CONSTANS-LIKE 4 OS=Arabidopsis thaliana GN=COL4 PE=2 SV=2	tr|R0EWL4|R0EWL4_9BRAS Uncharacterized protein OS=Capsella rubella GN=CARUB_v10026653mg PE=4 SV=1	gi|747047789|ref|XP_011069877.1| PREDICTED: zinc finger protein CONSTANS-LIKE 5-like [Sesamum indicum]	R0H7Q3_9BRAS/44-91 R0H7Q3.1 PF00643.20;zf-B_box;	At5g24930 [K] KOG1601 GATA-4/5/6 transcription factors	GO:0005622~intracellular;GO:0005634~nucleus;GO:0008270~zinc ion binding;	-	-	-
TR10055|c0_g1	WT	OVX	46.6829	48.5068	0.0552934	0.141629	0.8214	0.928371	no	TR10055|c0_g1	-	-	2318	sp|Q9LMH6|FDM4_ARATH Factor of DNA methylation 4 OS=Arabidopsis thaliana GN=FDM4 PE=4 SV=1	tr|A0A022PNJ1|A0A022PNJ1_ERYGU Uncharacterized protein OS=Erythranthe guttata GN=MIMGU_mgv1a002871mg PE=4 SV=1	gi|747087904|ref|XP_011091511.1| PREDICTED: protein INVOLVED IN DE NOVO 2 [Sesamum indicum]	M5X7Q3_PRUPE/508-638 M5X7Q3.1 PF03469.10;XH;	At1g13790 [NK] proteins (or domains) not included into any KOG	GO:0004526~ribonuclease P activity;GO:0005655~nucleolar ribonuclease P complex;GO:0008168~methyltransferase activity;GO:0031047~gene silencing by RNA;GO:0080188~RNA-directed DNA methylation;GO:0090502~RNA phosphodiester bond hydrolysis, endonucleolytic;	-	-	-
TR10056|c0_g1	WT	OVX	123.069	121.485	-0.0186905	-0.0796702	0.9462	0.979791	no	TR10056|c0_g1	RPB3, POLR2C	DNA-directed RNA polymerase II subunit RPB3	384	sp|Q39211|NRPB3_ARATH DNA-directed RNA polymerases II, IV and V subunit 3 OS=Arabidopsis thaliana GN=NRPB3 PE=1 SV=1	tr|A0A068TMR7|A0A068TMR7_COFCA Coffea canephora DH200=94 genomic scaffold, scaffold_1 OS=Coffea canephora GN=GSCOC_T00014477001 PE=4 SV=1	gi|661899215|emb|CDO97209.1| unnamed protein product [Coffea canephora]	V4SBK3_9ROSI/23-293 V4SBK3.1 PF01193.20;RNA_pol_L;	At2g15430 [K] KOG1522 RNA polymerase II, subunit POLR2C/RPB3	GO:0000418~DNA-directed RNA polymerase IV complex;GO:0000419~DNA-directed RNA polymerase V complex;GO:0003677~DNA binding;GO:0003899~DNA-directed RNA polymerase activity;GO:0005634~nucleus;GO:0005665~DNA-directed RNA polymerase II, core complex;GO:0005730~nucleolus;GO:0005737~cytoplasm;GO:0006351~transcription, DNA-templated;GO:0006366~transcription from RNA polymerase II promoter;	-	K03011	ko00230~Purine metabolism;ko00240~Pyrimidine metabolism;ko03020~RNA polymerase;
TR10056|c0_g3	WT	OVX	27.2087	26.7979	-0.0219477	-0.0538478	0.9357	0.975708	no	TR10056|c0_g3	RPB3, POLR2C	DNA-directed RNA polymerase II subunit RPB3	933	sp|Q39211|NRPB3_ARATH DNA-directed RNA polymerases II, IV and V subunit 3 OS=Arabidopsis thaliana GN=NRPB3 PE=1 SV=1	tr|A0A061E7U0|A0A061E7U0_THECC DNA-directed RNA polymerase family protein OS=Theobroma cacao GN=TCM_007121 PE=4 SV=1	gi|590686859|ref|XP_007042502.1| DNA-directed RNA polymerase family protein [Theobroma cacao]	A0A059BBW8_EUCGR/26-295 A0A059BBW8.1 PF01193.20;RNA_pol_L;	At2g15430 [K] KOG1522 RNA polymerase II, subunit POLR2C/RPB3	GO:0000418~DNA-directed RNA polymerase IV complex;GO:0000419~DNA-directed RNA polymerase V complex;GO:0003677~DNA binding;GO:0003899~DNA-directed RNA polymerase activity;GO:0005634~nucleus;GO:0005665~DNA-directed RNA polymerase II, core complex;GO:0005730~nucleolus;GO:0005737~cytoplasm;GO:0006351~transcription, DNA-templated;GO:0006366~transcription from RNA polymerase II promoter;	-	K03011	ko00230~Purine metabolism;ko00240~Pyrimidine metabolism;ko03020~RNA polymerase;
TR10056|c0_g4	WT	OVX	24.3898	28.4235	0.220808	0.942021	0.55275	0.786137	no	TR10056|c0_g4	RPB3, POLR2C	DNA-directed RNA polymerase II subunit RPB3	311	sp|Q39211|NRPB3_ARATH DNA-directed RNA polymerases II, IV and V subunit 3 OS=Arabidopsis thaliana GN=NRPB3 PE=1 SV=1	tr|A0A0B0MXX2|A0A0B0MXX2_GOSAR DNA-directed RNA polymerase II subunit RPB3-A-like protein OS=Gossypium arboreum GN=F383_29872 PE=4 SV=1	gi|823203502|ref|XP_012436162.1| PREDICTED: DNA-directed RNA polymerases II, IV and V subunit 3 [Gossypium raimondii]	V4SBK3_9ROSI/23-293 V4SBK3.1 PF01193.20;RNA_pol_L;	At2g15430 [K] KOG1522 RNA polymerase II, subunit POLR2C/RPB3	GO:0000418~DNA-directed RNA polymerase IV complex;GO:0000419~DNA-directed RNA polymerase V complex;GO:0003677~DNA binding;GO:0003899~DNA-directed RNA polymerase activity;GO:0005634~nucleus;GO:0005665~DNA-directed RNA polymerase II, core complex;GO:0005730~nucleolus;GO:0005737~cytoplasm;GO:0006351~transcription, DNA-templated;GO:0006366~transcription from RNA polymerase II promoter;	-	K03011	ko00230~Purine metabolism;ko00240~Pyrimidine metabolism;ko03020~RNA polymerase;
TR10057|c0_g1	WT	OVX	53.9865	123.178	1.19007	4.06171	0.00015	0.00149074	yes	TR10057|c0_g1	-	-	434	-	-	-	-	-	-	-	-	-
TR10057|c0_g3	WT	OVX	33.2258	63.3285	0.930549	2.13587	0.0017	0.0124623	no	TR10057|c0_g3	-	-	964	sp|Q9FMY4|Y5316_ARATH Uncharacterized protein At5g23160 OS=Arabidopsis thaliana GN=At5g23160 PE=2 SV=1	tr|V4VEF8|V4VEF8_9ROSI Uncharacterized protein OS=Citrus clementina GN=CICLE_v10031878mg PE=4 SV=1	gi|567890127|ref|XP_006437584.1| hypothetical protein CICLE_v10031878mg [Citrus clementina]	-	At5g08240 [NK] proteins (or domains) not included into any KOG	GO:0016021~integral component of membrane;	-	-	-
TR10058|c0_g1	WT	OVX	28.2496	34.0127	0.267845	0.688702	0.31455	0.590752	no	TR10058|c0_g1	-	-	1300	-	tr|B9HRV4|B9HRV4_POPTR Uncharacterized protein OS=Populus trichocarpa GN=POPTR_0009s11110g PE=4 SV=1	gi|645262294|ref|XP_008236697.1| PREDICTED: uncharacterized protein LOC103335466 [Prunus mume]	R0HXX1_9BRAS/42-236 R0HXX1.1 PF05334.9;DUF719;	At2g15860 [NK] proteins (or domains) not included into any KOG	GO:0005829~cytosol;	-	-	-
TR10059|c0_g1	WT	OVX	41.6071	35.3602	-0.234703	-0.632506	0.3624	0.637447	no	TR10059|c0_g1	-	-	1353	-	tr|M4EJF6|M4EJF6_BRARP Uncharacterized protein OS=Brassica rapa subsp. pekinensis GN=Bra028922 PE=3 SV=1	gi|590122356|gb|AHL27131.1| putative chaperonin 60 beta subunit, partial [Taraxacum officinale]	M4EJF6_BRARP/68-572 M4EJF6.1 PF00118.20;Cpn60_TCP1;	-	GO:0005524~ATP binding;GO:0005737~cytoplasm;GO:0042026~protein refolding;	-	-	-
TR1005|c0_g1	WT	OVX	39.6352	55.2951	0.48037	1.02122	0.1475	0.381948	no	TR1005|c0_g1	-	-	971	sp|Q942D4|BURP3_ORYSJ BURP domain-containing protein 3 OS=Oryza sativa subsp. japonica GN=BURP3 PE=2 SV=1	tr|I6TI97|I6TI97_HELAN RD-22 like protein (Fragment) OS=Helianthus annuus PE=4 SV=1	gi|392932947|gb|AFM91994.1| RD-22 like protein, partial [Helianthus annuus]	I6T7F6_HELAN/1-173 I6T7F6.1 PF03181.11;BURP;	At5g25610 [NK] proteins (or domains) not included into any KOG	-	-	-	-
TR10060|c0_g2	WT	OVX	53.0561	55.1071	0.0547203	0.143352	0.82915	0.93197	no	TR10060|c0_g2	NOP56	nucleolar protein 56	1669	sp|Q3SZ63|NOP56_BOVIN Nucleolar protein 56 OS=Bos taurus GN=NOP56 PE=2 SV=1	tr|A0A022RVU1|A0A022RVU1_ERYGU Uncharacterized protein OS=Erythranthe guttata GN=MIMGU_mgv1a004561mg PE=4 SV=1	gi|848859363|ref|XP_012830582.1| PREDICTED: nucleolar protein 56-like [Erythranthe guttatus]	B9I3P0_POPTR/177-410 B9I3P0.1 PF01798.14;Nop;	At1g56110 [AJ] KOG2573 Ribosome biogenesis protein - Nop56p/Sik1p	GO:0005654~nucleoplasm;GO:0005730~nucleolus;GO:0005737~cytoplasm;GO:0030529~ribonucleoprotein complex;GO:0042254~ribosome biogenesis;	-	K14564	ko03008~Ribosome biogenesis in eukaryotes;
TR10060|c0_g4	WT	OVX	16.3699	29.8577	0.867061	3.2063	0.0195	0.0917823	no	TR10060|c0_g4	-	-	373	-	-	-	-	-	-	-	-	-
TR10060|c0_g6	WT	OVX	11.8952	16.711	0.490422	1.69185	0.21565	0.477601	no	TR10060|c0_g6	-	-	371	-	-	-	-	-	-	-	-	-
TR10060|c0_g7	WT	OVX	0.832214	0	#NAME?	0	1	1	no	TR10060|c0_g7	-	-	349	-	-	-	-	-	-	-	-	-
TR10060|c0_g8	WT	OVX	12.2088	23.4813	0.943586	2.9207	0.0128	0.0662515	no	TR10060|c0_g8	-	-	435	-	-	-	-	-	-	-	-	-
TR10061|c0_g2	WT	OVX	15.2131	10.5871	-0.522999	-1.10862	0.08375	0.26271	no	TR10061|c0_g2	-	-	1354	-	tr|A0A067L599|A0A067L599_JATCU Uncharacterized protein OS=Jatropha curcas GN=JCGZ_02690 PE=4 SV=1	gi|566199660|ref|XP_002319708.2| hypothetical protein POPTR_0013s05820g [Populus trichocarpa]	B9I613_POPTR/89-154 B9I613.2 PF00035.21;dsrm;	-	-	-	-	-
TR10062|c2_g1	WT	OVX	1.06291	1.40772	0.405338	0.570484	0.51885	0.763175	no	TR10062|c2_g1	-	-	588	-	tr|V4T7D4|V4T7D4_9ROSI Uncharacterized protein OS=Citrus clementina GN=CICLE_v10001037mg PE=4 SV=1	gi|568837439|ref|XP_006472731.1| PREDICTED: UPF0695 membrane protein YPL279C-like isoform X1 [Citrus sinensis]	V4T7D4_9ROSI/343-464 V4T7D4.1 PF02537.11;CRCB;	-	GO:0016021~integral component of membrane;	-	-	-
TR10062|c2_g2	WT	OVX	1.0229	1.10671	0.113606	0	1	1	no	TR10062|c2_g2	-	-	584	-	tr|V4T7D4|V4T7D4_9ROSI Uncharacterized protein OS=Citrus clementina GN=CICLE_v10001037mg PE=4 SV=1	gi|568837439|ref|XP_006472731.1| PREDICTED: UPF0695 membrane protein YPL279C-like isoform X1 [Citrus sinensis]	V4T7D4_9ROSI/343-464 V4T7D4.1 PF02537.11;CRCB;	-	GO:0016021~integral component of membrane;	-	-	-
TR10063|c0_g1	WT	OVX	17.9588	16.6079	-0.112817	-0.263127	0.68265	0.862558	no	TR10063|c0_g1	TAT	tyrosine aminotransferase	1437	sp|Q9FN30|TAT2_ARATH Probable aminotransferase TAT2 OS=Arabidopsis thaliana GN=At5g53970 PE=2 SV=1	tr|M1CJQ7|M1CJQ7_SOLTU Uncharacterized protein OS=Solanum tuberosum GN=PGSC0003DMG400026820 PE=4 SV=1	gi|565404775|ref|XP_006367801.1| PREDICTED: tyrosine aminotransferase-like [Solanum tuberosum]	M1CJQ7_SOLTU/46-411 M1CJQ7.1 PF00155.17;Aminotran_1_2;	At5g53970 [E] KOG0259 Tyrosine aminotransferase	GO:0004838~L-tyrosine:2-oxoglutarate aminotransferase activity;GO:0006520~cellular amino acid metabolic process;GO:0008483~transaminase activity;GO:0009058~biosynthetic process;GO:0010189~vitamin E biosynthetic process;GO:0030170~pyridoxal phosphate binding;	EC:2.6.1.5	K00815	ko00130~Ubiquinone and other terpenoid-quinone biosynthesis;ko00270~Cysteine and methionine metabolism;ko00350~Tyrosine metabolism;ko00360~Phenylalanine metabolism;ko00400~Phenylalanine, tyrosine and tryptophan biosynthesis;ko00950~Isoquinoline alkaloid biosynthesis;ko00960~Tropane, piperidine and pyridine alkaloid biosynthesis;ko01230~Biosynthesis of amino acids;
TR10064|c1_g1	WT	OVX	1.16664	21.6153	4.21162	7.27431	5e-05	0.000551696	yes	TR10064|c1_g1	-	-	675	-	-	-	-	-	-	-	-	-
TR10064|c2_g1	WT	OVX	7.73726	26.172	1.75813	4.00123	5e-05	0.000551696	yes	TR10064|c2_g1	-	-	951	-	-	-	-	-	-	-	-	-
TR10065|c1_g1	WT	OVX	13.6137	8.90561	-0.612275	-1.93115	0.16425	0.406078	no	TR10065|c1_g1	-	-	352	-	-	-	-	-	-	-	-	-
TR10065|c3_g1	WT	OVX	9.28679	10.6913	0.203191	0.430868	0.5121	0.758788	no	TR10065|c3_g1	ALG11	alpha-1,2-mannosyltransferase	1276	sp|Q9XEE9|ALG11_ARATH GDP-Man:Man(3)GlcNAc(2)-PP-Dol alpha-1,2-mannosyltransferase OS=Arabidopsis thaliana GN=ALG11 PE=1 SV=2	tr|V4TBQ9|V4TBQ9_9ROSI Uncharacterized protein OS=Citrus clementina GN=CICLE_v10031450mg PE=4 SV=1	gi|567886486|ref|XP_006435765.1| hypothetical protein CICLE_v10031450mg [Citrus clementina]	W9RR85_9ROSA/189-395 W9RR85.1 PF15924.1;ALG11_N;	At2g40190 [M] KOG1387 Glycosyltransferase	GO:0004377~GDP-Man:Man3GlcNAc2-PP-Dol alpha-1,2-mannosyltransferase activity;GO:0005783~endoplasmic reticulum;GO:0005789~endoplasmic reticulum membrane;GO:0006487~protein N-linked glycosylation;GO:0006490~oligosaccharide-lipid intermediate biosynthetic process;GO:0006970~response to osmotic stress;GO:0009058~biosynthetic process;GO:0009737~response to abscisic acid;GO:0009832~plant-type cell wall…	EC:2.4.1.131	K03844	ko00510~N-Glycan biosynthesis;
TR10065|c3_g2	WT	OVX	7.48183	9.97182	0.414465	0.837495	0.22235	0.486597	no	TR10065|c3_g2	-	-	1091	-	-	-	-	-	-	-	-	-
TR10065|c3_g3	WT	OVX	0	0	0	0	1	1	no	TR10065|c3_g3	-	-	477	-	-	-	-	-	-	-	-	-
TR10065|c4_g1	WT	OVX	17.1652	20.7005	0.270174	0.917521	0.47375	0.730332	no	TR10065|c4_g1	-	-	375	-	-	-	-	-	-	-	-	-
TR10066|c0_g1	WT	OVX	19.0849	17.3819	-0.134846	-0.314325	0.61485	0.824108	no	TR10066|c0_g1	ACSL, fadD	long-chain acyl-CoA synthetase	1931	sp|Q9C7W4|LACS3_ARATH Long chain acyl-CoA synthetase 3 OS=Arabidopsis thaliana GN=LACS3 PE=2 SV=1	tr|D7TVF4|D7TVF4_VITVI Putative uncharacterized protein OS=Vitis vinifera GN=VIT_02s0025g01410 PE=4 SV=1	gi|225426350|ref|XP_002270385.1| PREDICTED: long chain acyl-CoA synthetase 4 [Vitis vinifera]	A5B834_VITVI/41-515 A5B834.1 PF00501.24;AMP-binding;	At1g64400 [I] KOG1256 Long-chain acyl-CoA synthetases (AMP-forming)	GO:0003824~catalytic activity;GO:0004467~long-chain fatty acid-CoA ligase activity;GO:0005524~ATP binding;GO:0005783~endoplasmic reticulum;GO:0006631~fatty acid metabolic process;	EC:6.2.1.3	K01897	ko00061~Fatty acid biosynthesis;ko00071~Fatty acid degradation;ko01212~Fatty acid metabolism;ko04146~Peroxisome;
TR10066|c0_g2	WT	OVX	0.790799	0.965035	0.287271	0	1	1	no	TR10066|c0_g2	ACSL, fadD	long-chain acyl-CoA synthetase	335	sp|Q9T0A0|LACS4_ARATH Long chain acyl-CoA synthetase 4 OS=Arabidopsis thaliana GN=LACS4 PE=2 SV=1	tr|A0A068UX04|A0A068UX04_COFCA Coffea canephora DH200=94 genomic scaffold, scaffold_62 OS=Coffea canephora GN=GSCOC_T00035551001 PE=4 SV=1	gi|659102083|ref|XP_008451943.1| PREDICTED: long chain acyl-CoA synthetase 4-like [Cucumis melo]	C5Y9I1_SORBI/53-527 C5Y9I1.1 PF00501.24;AMP-binding;	At4g23850 [I] KOG1256 Long-chain acyl-CoA synthetases (AMP-forming)	GO:0003824~catalytic activity;GO:0004467~long-chain fatty acid-CoA ligase activity;GO:0005524~ATP binding;GO:0005794~Golgi apparatus;GO:0005886~plasma membrane;GO:0006631~fatty acid metabolic process;	EC:6.2.1.3	K01897	ko00061~Fatty acid biosynthesis;ko00071~Fatty acid degradation;ko01212~Fatty acid metabolism;ko04146~Peroxisome;
TR10067|c0_g1	WT	OVX	15.6828	22.1949	0.501043	1.51071	0.1503	0.386125	no	TR10067|c0_g1	-	-	514	-	tr|A0A067FZQ5|A0A067FZQ5_CITSI Uncharacterized protein OS=Citrus sinensis GN=CISIN_1g003481mg PE=3 SV=1	gi|568870243|ref|XP_006488315.1| PREDICTED: U-box domain-containing protein 33-like [Citrus sinensis]	-	-	GO:0004674~protein serine/threonine kinase activity;GO:0004842~ubiquitin-protein transferase activity;GO:0005524~ATP binding;GO:0016874~ligase activity;	-	-	-
TR10067|c1_g1	WT	OVX	2.73466	7.10031	1.37652	2.94281	0.0125	0.0650484	no	TR10067|c1_g1	-	-	432	-	tr|A0A0B2QKK4|A0A0B2QKK4_GLYSO U-box domain-containing protein 33 OS=Glycine soja GN=glysoja_008868 PE=4 SV=1	gi|571488611|ref|XP_006590986.1| PREDICTED: U-box domain-containing protein 33-like [Glycine max]	-	-	GO:0004672~protein kinase activity;GO:0004842~ubiquitin-protein transferase activity;GO:0005524~ATP binding;GO:0016874~ligase activity;	-	-	-
TR10067|c1_g2	WT	OVX	6.01044	2.48022	-1.277	-2.6563	0.0289	0.123253	no	TR10067|c1_g2	-	-	432	-	tr|A0A0B2QKK4|A0A0B2QKK4_GLYSO U-box domain-containing protein 33 OS=Glycine soja GN=glysoja_008868 PE=4 SV=1	gi|571488611|ref|XP_006590986.1| PREDICTED: U-box domain-containing protein 33-like [Glycine max]	-	-	GO:0004672~protein kinase activity;GO:0004842~ubiquitin-protein transferase activity;GO:0005524~ATP binding;GO:0016874~ligase activity;	-	-	-
TR10067|c2_g1	WT	OVX	22.5554	28.5389	0.339456	1.03689	0.32795	0.604366	no	TR10067|c2_g1	-	-	441	sp|P0C6E7|PUB55_ARATH Putative U-box domain-containing protein 55 OS=Arabidopsis thaliana GN=PUB55 PE=3 SV=1	tr|W9S274|W9S274_9ROSA U-box domain-containing protein 33 OS=Morus notabilis GN=L484_025223 PE=4 SV=1	gi|658039148|ref|XP_008355141.1| PREDICTED: U-box domain-containing protein 33-like isoform X1 [Malus domestica]	W9S274_9ROSA/778-848 W9S274.1 PF04564.11;U-box;	At1g01660_2 [NK] proteins (or domains) not included into any KOG	GO:0004672~protein kinase activity;GO:0004842~ubiquitin-protein transferase activity;GO:0005524~ATP binding;GO:0006950~response to stress;GO:0016874~ligase activity;	-	-	-
TR10067|c3_g1	WT	OVX	15.8633	17.3885	0.132439	0.322417	0.6882	0.865703	no	TR10067|c3_g1	-	-	713	-	tr|V7BWJ6|V7BWJ6_PHAVU Uncharacterized protein OS=Phaseolus vulgaris GN=PHAVU_005G143600g PE=4 SV=1	gi|659128287|ref|XP_008464136.1| PREDICTED: U-box domain-containing protein 33-like [Cucumis melo]	B9GJP1_POPTR/396-655 B9GJP1.2 PF07714.13;Pkinase_Tyr;	-	GO:0004672~protein kinase activity;GO:0004842~ubiquitin-protein transferase activity;GO:0005524~ATP binding;GO:0016874~ligase activity;	-	-	-
TR10068|c1_g1	WT	OVX	24.665	16.2257	-0.604185	-1.46253	0.02015	0.0939871	no	TR10068|c1_g1	E6.4.1.4A	3-methylcrotonyl-CoA carboxylase alpha subunit	2244	sp|Q42523|MCCA_ARATH Methylcrotonoyl-CoA carboxylase subunit alpha, mitochondrial OS=Arabidopsis thaliana GN=MCCA PE=1 SV=2	tr|A0A068VH82|A0A068VH82_COFCA Coffea canephora DH200=94 genomic scaffold, scaffold_868 OS=Coffea canephora GN=GSCOC_T00013338001 PE=4 SV=1	gi|661875503|emb|CDP20066.1| unnamed protein product [Coffea canephora]	D7TE06_VITVI/147-357 D7TE06.1 PF02786.13;CPSase_L_D2;	At1g03090 [IE] KOG0238 3-Methylcrotonyl-CoA carboxylase, biotin-containing subunit/Propionyl-CoA carboxylase, alpha chain/Acetyl-CoA carboxylase, biotin carboxylase subunit	GO:0004075~biotin carboxylase activity;GO:0004485~methylcrotonoyl-CoA carboxylase activity;GO:0005524~ATP binding;GO:0005739~mitochondrion;GO:0005759~mitochondrial matrix;GO:0006552~leucine catabolic process;GO:0022626~cytosolic ribosome;GO:0046872~metal ion binding;GO:0050897~cobalt ion binding;	EC:6.4.1.4	K01968	ko00280~Valine, leucine and isoleucine degradation;
TR10069|c0_g1	WT	OVX	45.9657	24.9337	-0.882463	-2.17137	0.0007	0.0057644	no	TR10069|c0_g1	KCS	3-ketoacyl-CoA synthase	1616	sp|O65677|KCS2_ARATH Probable 3-ketoacyl-CoA synthase 2 OS=Arabidopsis thaliana GN=KCS2 PE=2 SV=1	tr|A0A067LP60|A0A067LP60_JATCU 3-ketoacyl-CoA synthase OS=Jatropha curcas GN=JCGZ_10099 PE=3 SV=1	gi|802539258|ref|XP_012070145.1| PREDICTED: 3-ketoacyl-CoA synthase 4-like [Jatropha curcas]	B9R7V1_RICCO/90-379 B9R7V1.1 PF08392.8;FAE1_CUT1_RppA;	At4g34510 [NK] proteins (or domains) not included into any KOG	GO:0006633~fatty acid biosynthetic process;GO:0016020~membrane;GO:0016021~integral component of membrane;GO:0016747~transferase activity, transferring acyl groups other than amino-acyl groups;GO:0033807~icosanoyl-CoA synthase activity;	EC:2.3.1.199	K15397	ko00062~Fatty acid elongation;
TR1006|c0_g1	WT	OVX	18.3297	18.7463	0.0324271	0.0946548	0.92475	0.971529	no	TR1006|c0_g1	-	-	455	-	-	-	-	-	-	-	-	-
TR10070|c0_g1	WT	OVX	9.49041	13.119	0.467118	1.09874	0.1712	0.415892	no	TR10070|c0_g1	-	-	747	sp|Q9ZQ12|GRF6_ARATH Growth-regulating factor 6 OS=Arabidopsis thaliana GN=GRF6 PE=2 SV=2	tr|G7L6U2|G7L6U2_MEDTR Growth-regulating factor-like protein OS=Medicago truncatula GN=MTR_8g020560 PE=4 SV=2	gi|902145317|gb|KNA04964.1| hypothetical protein SOVF_194750 [Spinacia oleracea]	M1CVD7_SOLTU/72-114 M1CVD7.1 PF08879.6;WRC;	At2g06200 [NK] proteins (or domains) not included into any KOG	GO:0005524~ATP binding;GO:0005634~nucleus;GO:0006351~transcription, DNA-templated;GO:0006355~regulation of transcription, DNA-templated;GO:0016818~hydrolase activity, acting on acid anhydrides, in phosphorus-containing anhydrides;GO:0048366~leaf development;	-	-	-
TR10070|c0_g2	WT	OVX	73.9915	68.9349	-0.102125	-0.493811	0.7644	0.90353	no	TR10070|c0_g2	E2.1.1.103, NMT	phosphoethanolamine N-methyltransferase	310	sp|Q944H0|PEAM2_ARATH Phosphomethylethanolamine N-methyltransferase OS=Arabidopsis thaliana GN=NMT2 PE=2 SV=2	tr|Q84SA4|Q84SA4_TRIPM Phosphoethanolamine N-methyltransferase OS=Tripolium pannonicum PE=2 SV=1	gi|28804509|dbj|BAC57960.1| phosphoethanolamine N-methyltransferase [Aster tripolium]	A5ANL8_VITVI/263-467 A5ANL8.1 PF13489.2;Methyltransf_23;	At1g48600 [IR] KOG1269 SAM-dependent methyltransferases	GO:0000234~phosphoethanolamine N-methyltransferase activity;GO:0005737~cytoplasm;GO:0006656~phosphatidylcholine biosynthetic process;	EC:2.1.1.103	K05929	ko00564~Glycerophospholipid metabolism;
TR10070|c0_g7	WT	OVX	53.7373	47.4611	-0.179178	-0.463166	0.47295	0.729683	no	TR10070|c0_g7	-	-	1929	sp|O48791|SCAB1_ARATH Stomatal closure-related actin-binding protein 1 OS=Arabidopsis thaliana GN=SCAB1 PE=1 SV=1	tr|M5WUN3|M5WUN3_PRUPE Uncharacterized protein OS=Prunus persica GN=PRUPE_ppa004638mg PE=4 SV=1	gi|595864808|ref|XP_007211839.1| hypothetical protein PRUPE_ppa004638mg [Prunus persica]	F6HAG4_VITVI/283-490 F6HAG4.1 PF16709.1;SCAB-IgPH;	At2g26770 [NK] proteins (or domains) not included into any KOG	GO:0003779~actin binding;GO:0005737~cytoplasm;GO:0005856~cytoskeleton;GO:0007015~actin filament organization;GO:0010119~regulation of stomatal movement;GO:0032880~regulation of protein localization;	-	-	-
TR10070|c0_g8	WT	OVX	21.4051	38.5524	0.848867	3.22332	0.0266	0.115897	no	TR10070|c0_g8	E2.1.1.103, NMT	phosphoethanolamine N-methyltransferase	350	sp|Q944H0|PEAM2_ARATH Phosphomethylethanolamine N-methyltransferase OS=Arabidopsis thaliana GN=NMT2 PE=2 SV=2	tr|Q84SA4|Q84SA4_TRIPM Phosphoethanolamine N-methyltransferase OS=Tripolium pannonicum PE=2 SV=1	gi|28804509|dbj|BAC57960.1| phosphoethanolamine N-methyltransferase [Aster tripolium]	A5ANL8_VITVI/263-467 A5ANL8.1 PF13489.2;Methyltransf_23;	At1g48600 [IR] KOG1269 SAM-dependent methyltransferases	GO:0000234~phosphoethanolamine N-methyltransferase activity;GO:0005737~cytoplasm;GO:0006656~phosphatidylcholine biosynthetic process;	EC:2.1.1.103	K05929	ko00564~Glycerophospholipid metabolism;
TR10071|c1_g1	WT	OVX	11.4663	19.059	0.733069	2.36828	0.0617	0.213476	no	TR10071|c1_g1	-	-	375	sp|Q84W65|SUFE1_ARATH SufE-like protein 1, chloroplastic/mitochondrial OS=Arabidopsis thaliana GN=SUFE1 PE=1 SV=2	tr|A0A0D3A6M8|A0A0D3A6M8_BRAOL Uncharacterized protein OS=Brassica oleracea var. oleracea GN=EMB1374 PE=4 SV=1	gi|674938987|emb|CDX94321.1| BnaC01g18630D [Brassica napus]	B9GHG8_POPTR/81-202 B9GHG8.2 PF02657.11;SufE;	At4g26500_1 [NK] proteins (or domains) not included into any KOG	GO:0005739~mitochondrion;GO:0008047~enzyme activator activity;GO:0009507~chloroplast;GO:0009570~chloroplast stroma;GO:0043085~positive regulation of catalytic activity;	-	-	-
TR10071|c1_g2	WT	OVX	5.34289	7.44966	0.479556	1.24905	0.30375	0.579466	no	TR10071|c1_g2	-	-	375	sp|Q84W65|SUFE1_ARATH SufE-like protein 1, chloroplastic/mitochondrial OS=Arabidopsis thaliana GN=SUFE1 PE=1 SV=2	tr|A0A0D3A6M8|A0A0D3A6M8_BRAOL Uncharacterized protein OS=Brassica oleracea var. oleracea GN=EMB1374 PE=4 SV=1	gi|674938987|emb|CDX94321.1| BnaC01g18630D [Brassica napus]	B9GHG8_POPTR/81-202 B9GHG8.2 PF02657.11;SufE;	At4g26500_1 [NK] proteins (or domains) not included into any KOG	GO:0005739~mitochondrion;GO:0008047~enzyme activator activity;GO:0009507~chloroplast;GO:0009570~chloroplast stroma;GO:0043085~positive regulation of catalytic activity;	-	-	-
TR10071|c1_g3	WT	OVX	15.7252	19.2808	0.294087	0.849323	0.47585	0.732022	no	TR10071|c1_g3	-	-	375	sp|Q84W65|SUFE1_ARATH SufE-like protein 1, chloroplastic/mitochondrial OS=Arabidopsis thaliana GN=SUFE1 PE=1 SV=2	tr|A0A0D3A6M8|A0A0D3A6M8_BRAOL Uncharacterized protein OS=Brassica oleracea var. oleracea GN=EMB1374 PE=4 SV=1	gi|674938987|emb|CDX94321.1| BnaC01g18630D [Brassica napus]	B9GHG8_POPTR/81-202 B9GHG8.2 PF02657.11;SufE;	At4g26500_1 [NK] proteins (or domains) not included into any KOG	GO:0005739~mitochondrion;GO:0008047~enzyme activator activity;GO:0009507~chloroplast;GO:0009570~chloroplast stroma;GO:0043085~positive regulation of catalytic activity;	-	-	-
TR10071|c2_g1	WT	OVX	14.5049	17.2588	0.25079	0.587124	0.4619	0.721069	no	TR10071|c2_g1	-	-	590	sp|Q84W65|SUFE1_ARATH SufE-like protein 1, chloroplastic/mitochondrial OS=Arabidopsis thaliana GN=SUFE1 PE=1 SV=2	tr|A0A067K929|A0A067K929_JATCU Uncharacterized protein OS=Jatropha curcas GN=JCGZ_13177 PE=4 SV=1	gi|747099335|ref|XP_011097718.1| PREDICTED: sufE-like protein, chloroplastic [Sesamum indicum]	A5C6X9_VITVI/84-205 A5C6X9.1 PF02657.11;SufE;	At4g26500_1 [NK] proteins (or domains) not included into any KOG	GO:0005739~mitochondrion;GO:0008047~enzyme activator activity;GO:0009507~chloroplast;GO:0009570~chloroplast stroma;GO:0043085~positive regulation of catalytic activity;	-	-	-
TR10072|c0_g1	WT	OVX	16.2549	23.1937	0.512857	1.22459	0.0616	0.213252	no	TR10072|c0_g1	IPPK	inositol-pentakisphosphate 2-kinase	1568	sp|Q93YN9|IPPK_ARATH Inositol-pentakisphosphate 2-kinase OS=Arabidopsis thaliana GN=IPK1 PE=1 SV=1	tr|M5XEH1|M5XEH1_PRUPE Uncharacterized protein OS=Prunus persica GN=PRUPE_ppa005582mg PE=4 SV=1	gi|645228111|ref|XP_008220840.1| PREDICTED: inositol-pentakisphosphate 2-kinase isoform X1 [Prunus mume]	B9H4E2_POPTR/15-426 B9H4E2.1 PF06090.8;Ins_P5_2-kin;	At1g22100 [T] KOG4749 Inositol polyphosphate kinase	GO:0005524~ATP binding;GO:0005634~nucleus;GO:0005737~cytoplasm;GO:0010264~myo-inositol hexakisphosphate biosynthetic process;GO:0030643~cellular phosphate ion homeostasis;GO:0032942~inositol tetrakisphosphate 2-kinase activity;GO:0035299~inositol pentakisphosphate 2-kinase activity;GO:0040007~growth;GO:0042742~defense response to bacterium;GO:0046872~metal ion binding;GO:0048527~lateral root deve…	EC:2.7.1.158	K10572	ko00562~Inositol phosphate metabolism;ko04070~Phosphatidylinositol signaling system;
TR10073|c1_g1	WT	OVX	21.2962	29.8347	0.486394	1.49684	0.1492	0.384654	no	TR10073|c1_g1	CMC2	COX assembly mitochondrial protein 2	461	-	tr|A0A061E4Y0|A0A061E4Y0_THECC Cytochrome c oxidase biogenesis protein Cmc1-like isoform 1 OS=Theobroma cacao GN=TCM_006383 PE=4 SV=1	gi|657978850|ref|XP_008381366.1| PREDICTED: COX assembly mitochondrial protein 2 homolog [Malus domestica]	A0A022QSV5_MIMGU/1-70 A0A022QSV5.1 PF08583.6;Cmc1;	-	-	-	K18172	-
TR10073|c2_g1	WT	OVX	20.7853	26.2183	0.335014	0.855914	0.26675	0.538907	no	TR10073|c2_g1	-	-	827	sp|Q2TBL9|TPPC4_BOVIN Trafficking protein particle complex subunit 4 OS=Bos taurus GN=TRAPPC4 PE=2 SV=1	tr|M5W1B8|M5W1B8_PRUPE Uncharacterized protein OS=Prunus persica GN=PRUPE_ppa012108mg PE=4 SV=1	gi|747080528|ref|XP_011087516.1| PREDICTED: trafficking protein particle complex subunit 4 [Sesamum indicum]	B9HNG9_POPTR/4-134 B9HNG9.1 PF04099.8;Sybindin;	At5g02280 [U] KOG3369 Transport protein particle (TRAPP) complex subunit	GO:0005737~cytoplasm;GO:0005783~endoplasmic reticulum;GO:0005795~Golgi stack;GO:0005801~cis-Golgi network;GO:0006888~ER to Golgi vesicle-mediated transport;GO:0008021~synaptic vesicle;GO:0010264~myo-inositol hexakisphosphate biosynthetic process;GO:0016358~dendrite development;GO:0017112~Rab guanyl-nucleotide exchange factor activity;GO:0030008~TRAPP complex;GO:0030425~dendrite;GO:0043547~positiv…	-	-	-
TR10074|c0_g1	WT	OVX	25.2151	20.0446	-0.331074	-1.05476	0.36075	0.636009	no	TR10074|c0_g1	-	-	437	-	tr|D7U8N1|D7U8N1_VITVI Putative uncharacterized protein OS=Vitis vinifera GN=VIT_08s0032g00700 PE=4 SV=1	gi|658029538|ref|XP_008350223.1| PREDICTED: probable carboxylesterase 15 [Malus domestica]	B9SDP1_RICCO/74-299 B9SDP1.1 PF07859.9;Abhydrolase_3;	-	GO:0016787~hydrolase activity;	-	-	-
TR10074|c0_g11	WT	OVX	173.068	212.094	0.293361	1.17389	0.27715	0.550242	no	TR10074|c0_g11	-	-	456	-	tr|K7K8Y6|K7K8Y6_SOYBN Uncharacterized protein OS=Glycine max PE=4 SV=1	gi|470135207|ref|XP_004303415.1| PREDICTED: probable carboxylesterase 15 [Fragaria vesca subsp. vesca]	V7BIN7_PHAVU/79-301 V7BIN7.1 PF07859.9;Abhydrolase_3;	-	GO:0016787~hydrolase activity;	-	-	-
TR10074|c0_g13	WT	OVX	41.9532	56.7431	0.435666	2.03476	0.22905	0.495203	no	TR10074|c0_g13	-	-	321	-	tr|B9SDP1|B9SDP1_RICCO Gibberellin receptor GID1, putative OS=Ricinus communis GN=RCOM_0422870 PE=4 SV=1	gi|470135207|ref|XP_004303415.1| PREDICTED: probable carboxylesterase 15 [Fragaria vesca subsp. vesca]	V7BIN7_PHAVU/79-301 V7BIN7.1 PF07859.9;Abhydrolase_3;	-	GO:0016787~hydrolase activity;	-	-	-
TR10074|c0_g15	WT	OVX	215.392	140.807	-0.613247	-2.92147	0.0272	0.117935	no	TR10074|c0_g15	-	-	356	sp|Q9FG13|CXE15_ARATH Probable carboxylesterase 15 OS=Arabidopsis thaliana GN=CXE15 PE=2 SV=1	tr|A0A068UQL0|A0A068UQL0_COFCA Coffea canephora DH200=94 genomic scaffold, scaffold_45 OS=Coffea canephora GN=GSCOC_T00031314001 PE=4 SV=1	gi|747083281|ref|XP_011089000.1| PREDICTED: probable carboxylesterase 15 [Sesamum indicum]	A0A022PTJ5_MIMGU/75-229 A0A022PTJ5.1 PF07859.9;Abhydrolase_3;	At5g06570 [V] KOG1515 Arylacetamide deacetylase	GO:0016787~hydrolase activity;GO:0052689~carboxylic ester hydrolase activity;	-	-	-
TR10074|c0_g16	WT	OVX	8.49259	2.45077	-1.79297	-4.7258	0.01485	0.074321	no	TR10074|c0_g16	-	-	350	-	tr|B9SDP1|B9SDP1_RICCO Gibberellin receptor GID1, putative OS=Ricinus communis GN=RCOM_0422870 PE=4 SV=1	gi|255566245|ref|XP_002524110.1| Gibberellin receptor GID1, putative [Ricinus communis]	B9SDP1_RICCO/74-299 B9SDP1.1 PF07859.9;Abhydrolase_3;	-	GO:0016787~hydrolase activity;	-	-	-
TR10074|c0_g18	WT	OVX	30.2437	0.357746	-6.40155	-5.36031	0.1406	0.371352	no	TR10074|c0_g18	-	-	303	-	tr|D7U8N1|D7U8N1_VITVI Putative uncharacterized protein OS=Vitis vinifera GN=VIT_08s0032g00700 PE=4 SV=1	gi|658029538|ref|XP_008350223.1| PREDICTED: probable carboxylesterase 15 [Malus domestica]	B9SDP1_RICCO/74-299 B9SDP1.1 PF07859.9;Abhydrolase_3;	-	GO:0016787~hydrolase activity;	-	-	-
TR10074|c0_g19	WT	OVX	33.7196	7.65172	-2.13973	-5.64373	5e-05	0.000551696	yes	TR10074|c0_g19	-	-	545	-	tr|B9SDP1|B9SDP1_RICCO Gibberellin receptor GID1, putative OS=Ricinus communis GN=RCOM_0422870 PE=4 SV=1	gi|747093453|ref|XP_011094531.1| PREDICTED: probable carboxylesterase 15 [Sesamum indicum]	B9SDP1_RICCO/74-299 B9SDP1.1 PF07859.9;Abhydrolase_3;	-	GO:0016787~hydrolase activity;	-	-	-
TR10074|c0_g2	WT	OVX	71.7063	69.3099	-0.0490388	-0.198027	0.8773	0.951947	no	TR10074|c0_g2	-	-	386	sp|Q9FG13|CXE15_ARATH Probable carboxylesterase 15 OS=Arabidopsis thaliana GN=CXE15 PE=2 SV=1	tr|B9SDP1|B9SDP1_RICCO Gibberellin receptor GID1, putative OS=Ricinus communis GN=RCOM_0422870 PE=4 SV=1	gi|747093453|ref|XP_011094531.1| PREDICTED: probable carboxylesterase 15 [Sesamum indicum]	B9SDP1_RICCO/74-299 B9SDP1.1 PF07859.9;Abhydrolase_3;	At5g06570 [V] KOG1515 Arylacetamide deacetylase	GO:0016787~hydrolase activity;GO:0052689~carboxylic ester hydrolase activity;	-	-	-
TR10074|c0_g20	WT	OVX	87.162	62.9575	-0.46932	-1.86359	0.11755	0.330934	no	TR10074|c0_g20	-	-	413	-	tr|D7U8N1|D7U8N1_VITVI Putative uncharacterized protein OS=Vitis vinifera GN=VIT_08s0032g00700 PE=4 SV=1	gi|658029538|ref|XP_008350223.1| PREDICTED: probable carboxylesterase 15 [Malus domestica]	B9SDP1_RICCO/74-299 B9SDP1.1 PF07859.9;Abhydrolase_3;	-	GO:0016787~hydrolase activity;	-	-	-
TR10074|c0_g21	WT	OVX	157.333	71.9873	-1.12801	-4.59708	0.0001	0.00103886	yes	TR10074|c0_g21	-	-	383	sp|Q9FG13|CXE15_ARATH Probable carboxylesterase 15 OS=Arabidopsis thaliana GN=CXE15 PE=2 SV=1	tr|D7U8N1|D7U8N1_VITVI Putative uncharacterized protein OS=Vitis vinifera GN=VIT_08s0032g00700 PE=4 SV=1	gi|225439317|ref|XP_002268704.1| PREDICTED: probable carboxylesterase 15 [Vitis vinifera]	D7U8N1_VITVI/73-297 D7U8N1.1 PF07859.9;Abhydrolase_3;	At5g06570 [V] KOG1515 Arylacetamide deacetylase	GO:0016787~hydrolase activity;GO:0052689~carboxylic ester hydrolase activity;	-	-	-
TR10074|c0_g22	WT	OVX	74.1935	36.6085	-1.01911	-3.18065	0.0012	0.00926234	yes	TR10074|c0_g22	-	-	542	-	tr|A0A068UQL0|A0A068UQL0_COFCA Coffea canephora DH200=94 genomic scaffold, scaffold_45 OS=Coffea canephora GN=GSCOC_T00031314001 PE=4 SV=1	gi|747093453|ref|XP_011094531.1| PREDICTED: probable carboxylesterase 15 [Sesamum indicum]	I1L9Q5_SOYBN/84-308 I1L9Q5.2 PF07859.9;Abhydrolase_3;	-	GO:0016787~hydrolase activity;	-	-	-
TR10074|c0_g24	WT	OVX	29.441	0	#NAME?	#NAME?	5e-05	0.000551696	yes	TR10074|c0_g24	-	-	404	sp|Q9FG13|CXE15_ARATH Probable carboxylesterase 15 OS=Arabidopsis thaliana GN=CXE15 PE=2 SV=1	tr|B9SDP1|B9SDP1_RICCO Gibberellin receptor GID1, putative OS=Ricinus communis GN=RCOM_0422870 PE=4 SV=1	gi|255566245|ref|XP_002524110.1| Gibberellin receptor GID1, putative [Ricinus communis]	B9SDP1_RICCO/74-299 B9SDP1.1 PF07859.9;Abhydrolase_3;	At5g06570 [V] KOG1515 Arylacetamide deacetylase	GO:0016787~hydrolase activity;GO:0052689~carboxylic ester hydrolase activity;	-	-	-
TR10074|c0_g25	WT	OVX	333.398	161.083	-1.04944	-4.54466	0.00015	0.00149074	yes	TR10074|c0_g25	-	-	383	sp|Q9FG13|CXE15_ARATH Probable carboxylesterase 15 OS=Arabidopsis thaliana GN=CXE15 PE=2 SV=1	tr|D7U8N1|D7U8N1_VITVI Putative uncharacterized protein OS=Vitis vinifera GN=VIT_08s0032g00700 PE=4 SV=1	gi|225439317|ref|XP_002268704.1| PREDICTED: probable carboxylesterase 15 [Vitis vinifera]	D7U8N1_VITVI/73-297 D7U8N1.1 PF07859.9;Abhydrolase_3;	At5g06570 [V] KOG1515 Arylacetamide deacetylase	GO:0016787~hydrolase activity;GO:0052689~carboxylic ester hydrolase activity;	-	-	-
TR10074|c0_g3	WT	OVX	2.54753	0	#NAME?	#NAME?	0.0002	0.0019295	yes	TR10074|c0_g3	-	-	310	-	tr|B9SDP1|B9SDP1_RICCO Gibberellin receptor GID1, putative OS=Ricinus communis GN=RCOM_0422870 PE=4 SV=1	gi|747093453|ref|XP_011094531.1| PREDICTED: probable carboxylesterase 15 [Sesamum indicum]	B9SDP1_RICCO/74-299 B9SDP1.1 PF07859.9;Abhydrolase_3;	-	GO:0016787~hydrolase activity;	-	-	-
TR10074|c0_g4	WT	OVX	45.2144	0	#NAME?	#NAME?	5e-05	0.000551696	yes	TR10074|c0_g4	-	-	303	-	tr|D7U8N1|D7U8N1_VITVI Putative uncharacterized protein OS=Vitis vinifera GN=VIT_08s0032g00700 PE=4 SV=1	gi|658029538|ref|XP_008350223.1| PREDICTED: probable carboxylesterase 15 [Malus domestica]	B9SDP1_RICCO/74-299 B9SDP1.1 PF07859.9;Abhydrolase_3;	-	GO:0016787~hydrolase activity;	-	-	-
TR10074|c0_g5	WT	OVX	89.7304	85.993	-0.0613768	-0.291447	0.85065	0.941146	no	TR10074|c0_g5	-	-	318	sp|Q9FG13|CXE15_ARATH Probable carboxylesterase 15 OS=Arabidopsis thaliana GN=CXE15 PE=2 SV=1	tr|B9HQG3|B9HQG3_POPTR Uncharacterized protein OS=Populus trichocarpa GN=POPTR_0009s15770g PE=4 SV=1	gi|697093952|ref|XP_009590987.1| PREDICTED: probable carboxylesterase 15 [Nicotiana tomentosiformis]	B9HQG3_POPTR/81-306 B9HQG3.1 PF07859.9;Abhydrolase_3;	At5g06570 [V] KOG1515 Arylacetamide deacetylase	GO:0016787~hydrolase activity;GO:0052689~carboxylic ester hydrolase activity;	-	-	-
TR10074|c0_g6	WT	OVX	190.548	253.667	0.412781	2.44145	0.15125	0.387655	no	TR10074|c0_g6	-	-	302	sp|Q9FG13|CXE15_ARATH Probable carboxylesterase 15 OS=Arabidopsis thaliana GN=CXE15 PE=2 SV=1	tr|M5VQ88|M5VQ88_PRUPE Uncharacterized protein OS=Prunus persica GN=PRUPE_ppa008578mg PE=4 SV=1	gi|595804893|ref|XP_007202225.1| hypothetical protein PRUPE_ppa008578mg [Prunus persica]	M5VQ88_PRUPE/75-302 M5VQ88.1 PF07859.9;Abhydrolase_3;	At5g06570 [V] KOG1515 Arylacetamide deacetylase	GO:0006865~amino acid transport;GO:0016787~hydrolase activity;GO:0052689~carboxylic ester hydrolase activity;	-	-	-
TR10074|c0_g8	WT	OVX	252.997	213.259	-0.246517	-0.856164	0.3275	0.603929	no	TR10074|c0_g8	-	-	535	sp|Q9FG13|CXE15_ARATH Probable carboxylesterase 15 OS=Arabidopsis thaliana GN=CXE15 PE=2 SV=1	tr|D7U8N1|D7U8N1_VITVI Putative uncharacterized protein OS=Vitis vinifera GN=VIT_08s0032g00700 PE=4 SV=1	gi|225439317|ref|XP_002268704.1| PREDICTED: probable carboxylesterase 15 [Vitis vinifera]	D7U8N1_VITVI/73-297 D7U8N1.1 PF07859.9;Abhydrolase_3;	At5g06570 [V] KOG1515 Arylacetamide deacetylase	GO:0016787~hydrolase activity;GO:0052689~carboxylic ester hydrolase activity;	-	-	-
TR10074|c0_g9	WT	OVX	71.8651	59.4213	-0.274311	-1.11963	0.3818	0.655243	no	TR10074|c0_g9	-	-	386	sp|Q9FG13|CXE15_ARATH Probable carboxylesterase 15 OS=Arabidopsis thaliana GN=CXE15 PE=2 SV=1	tr|B9SDP1|B9SDP1_RICCO Gibberellin receptor GID1, putative OS=Ricinus communis GN=RCOM_0422870 PE=4 SV=1	gi|747093453|ref|XP_011094531.1| PREDICTED: probable carboxylesterase 15 [Sesamum indicum]	B9SDP1_RICCO/74-299 B9SDP1.1 PF07859.9;Abhydrolase_3;	At5g06570 [V] KOG1515 Arylacetamide deacetylase	GO:0016787~hydrolase activity;GO:0052689~carboxylic ester hydrolase activity;	-	-	-
TR10075|c5_g2	WT	OVX	5.94294	3.45446	-0.782718	-1.57943	0.03575	0.14437	no	TR10075|c5_g2	-	-	1061	-	-	-	-	-	-	-	-	-
TR10075|c5_g3	WT	OVX	0	0	0	0	1	1	no	TR10075|c5_g3	-	-	774	-	-	-	-	-	-	-	-	-
TR10075|c6_g10	WT	OVX	23.0502	24.3607	0.0797735	0.250826	0.82185	0.928574	no	TR10075|c6_g10	-	-	440	-	-	-	-	-	-	-	-	-
TR10075|c6_g2	WT	OVX	0.615811	0.420699	-0.549698	0	1	1	no	TR10075|c6_g2	-	-	563	-	-	-	-	-	-	-	-	-
TR10075|c6_g3	WT	OVX	0.230627	0.31326	0.441799	0	1	1	no	TR10075|c6_g3	-	-	563	-	-	-	-	-	-	-	-	-
TR10075|c6_g5	WT	OVX	127.564	176.5	0.468449	2.26731	0.1109	0.318508	no	TR10075|c6_g5	-	-	347	-	-	-	-	-	-	-	-	-
TR10075|c6_g7	WT	OVX	0.731928	0.707538	-0.0488922	0	1	1	no	TR10075|c6_g7	-	-	536	-	-	-	-	-	-	-	-	-
TR10075|c6_g8	WT	OVX	0.405472	0.440413	0.119257	0	1	1	no	TR10075|c6_g8	-	-	536	-	-	-	-	-	-	-	-	-
TR10075|c6_g9	WT	OVX	29.4024	34.6549	0.237126	0.619512	0.4039	0.674418	no	TR10075|c6_g9	-	-	901	-	-	-	-	-	-	-	-	-
TR10076|c0_g1	WT	OVX	9.26107	12.2698	0.405866	1.24431	0.3447	0.621064	no	TR10076|c0_g1	-	-	371	-	tr|K7LGW6|K7LGW6_SOYBN Pectinesterase (Fragment) OS=Glycine max PE=3 SV=1	gi|720011179|ref|XP_010259481.1| PREDICTED: pectinesterase-like [Nelumbo nucifera]	-	-	GO:0004857~enzyme inhibitor activity;GO:0005618~cell wall;GO:0030599~pectinesterase activity;GO:0042545~cell wall modification;GO:0045330~aspartyl esterase activity;GO:0045490~pectin catabolic process;	-	-	-
TR10076|c0_g2	WT	OVX	9.46116	15.1028	0.674726	2.09821	0.11945	0.334406	no	TR10076|c0_g2	-	-	365	-	-	gi|720011179|ref|XP_010259481.1| PREDICTED: pectinesterase-like [Nelumbo nucifera]	-	-	-	-	-	-
TR10076|c1_g1	WT	OVX	8.26969	13.2019	0.674835	1.46923	0.05	0.183885	no	TR10076|c1_g1	-	-	800	sp|P85076|PME_ACTDE Pectinesterase OS=Actinidia deliciosa PE=1 SV=1	tr|M1BIS5|M1BIS5_SOLTU Pectinesterase OS=Solanum tuberosum GN=PGSC0003DMG402017934 PE=3 SV=1	gi|698467155|ref|XP_009783075.1| PREDICTED: pectinesterase-like [Nicotiana sylvestris]	K4C3U9_SOLLC/250-547 K4C3U9.1 PF01095.15;Pectinesterase;	At4g02320 [NK] proteins (or domains) not included into any KOG	GO:0004857~enzyme inhibitor activity;GO:0005618~cell wall;GO:0030599~pectinesterase activity;GO:0042545~cell wall modification;GO:0045330~aspartyl esterase activity;GO:0045490~pectin catabolic process;	-	-	-
TR10076|c2_g1	WT	OVX	15.5192	20.7712	0.420527	1.21043	0.255	0.525962	no	TR10076|c2_g1	-	-	418	-	-	gi|720043554|ref|XP_010269596.1| PREDICTED: pectinesterase-like [Nelumbo nucifera]	-	-	-	-	-	-
TR10076|c2_g3	WT	OVX	8.74725	17.3387	0.987095	3.087	0.0266	0.115897	no	TR10076|c2_g3	-	-	346	-	-	-	-	-	-	-	-	-
TR10077|c0_g1	WT	OVX	26.0665	19.6153	-0.410215	-1.44624	0.2772	0.550296	no	TR10077|c0_g1	-	-	361	-	-	-	-	-	-	-	-	-
TR10077|c0_g2	WT	OVX	36.0647	31.8043	-0.181366	-0.854268	0.621	0.827765	no	TR10077|c0_g2	-	-	300	-	-	-	-	-	-	-	-	-
TR10077|c1_g3	WT	OVX	60.045	39.0039	-0.622426	-1.69476	0.0149	0.0744706	no	TR10077|c1_g3	-	-	1861	-	-	-	-	-	-	-	-	-
TR10077|c1_g4	WT	OVX	25.8347	22.6624	-0.189006	-0.48291	0.52055	0.764368	no	TR10077|c1_g4	-	-	949	-	-	-	-	-	-	-	-	-
TR10077|c1_g5	WT	OVX	12.901	14.4558	0.164166	0.495036	0.68035	0.861836	no	TR10077|c1_g5	-	-	420	-	-	-	-	-	-	-	-	-
TR10078|c0_g1	WT	OVX	19.7331	18.6542	-0.0811136	-0.193148	0.78345	0.911633	no	TR10078|c0_g1	-	-	998	sp|A2XMJ1|NTM1_ORYSI Alpha N-terminal protein methyltransferase 1 OS=Oryza sativa subsp. indica GN=OsI_13745 PE=3 SV=1	tr|A0A068UJQ4|A0A068UJQ4_COFCA Coffea canephora DH200=94 genomic scaffold, scaffold_28 OS=Coffea canephora GN=GSCOC_T00025327001 PE=4 SV=1	gi|661888531|emb|CDP07858.1| unnamed protein product [Coffea canephora]	V4UD05_9ROSI/33-257 V4UD05.1 PF05891.8;Methyltransf_PK;	At5g44450 [R] KOG3178 Hydroxyindole-O-methyltransferase and related SAM-dependent methyltransferases	GO:0006480~N-terminal protein amino acid methylation;GO:0008168~methyltransferase activity;	-	-	-
TR10078|c0_g2	WT	OVX	33.3191	32.8773	-0.019259	-0.0683335	0.95535	0.983332	no	TR10078|c0_g2	-	-	386	sp|A2XMJ1|NTM1_ORYSI Alpha N-terminal protein methyltransferase 1 OS=Oryza sativa subsp. indica GN=OsI_13745 PE=3 SV=1	tr|A0A0D2RF17|A0A0D2RF17_GOSRA Uncharacterized protein OS=Gossypium raimondii GN=B456_011G006700 PE=4 SV=1	gi|747097492|ref|XP_011096713.1| PREDICTED: alpha N-terminal protein methyltransferase 1 [Sesamum indicum]	I1KRA2_SOYBN/29-254 I1KRA2.1 PF05891.8;Methyltransf_PK;	-	GO:0006480~N-terminal protein amino acid methylation;GO:0008168~methyltransferase activity;	-	-	-
TR10079|c0_g1	WT	OVX	14.4174	21.4215	0.571246	1.84807	0.1177	0.331143	no	TR10079|c0_g1	-	-	402	-	tr|A0A068UIZ6|A0A068UIZ6_COFCA Coffea canephora DH200=94 genomic scaffold, scaffold_26 OS=Coffea canephora GN=GSCOC_T00024901001 PE=4 SV=1	gi|698459849|ref|XP_009781392.1| PREDICTED: B3 domain-containing protein Os01g0723500-like isoform X1 [Nicotiana sylvestris]	K4BV42_SOLLC/461-558 K4BV42.1 PF02362.17;B3;	-	GO:0003677~DNA binding;GO:0005634~nucleus;GO:0006351~transcription, DNA-templated;GO:0006355~regulation of transcription, DNA-templated;	-	-	-
TR10079|c1_g1	WT	OVX	5.15658	6.60911	0.358041	0.860658	0.4275	0.694576	no	TR10079|c1_g1	-	-	442	-	tr|A0A068UIZ6|A0A068UIZ6_COFCA Coffea canephora DH200=94 genomic scaffold, scaffold_26 OS=Coffea canephora GN=GSCOC_T00024901001 PE=4 SV=1	gi|661889155|emb|CDP07598.1| unnamed protein product [Coffea canephora]	E0CPD4_VITVI/9-100 E0CPD4.1 PF02362.17;B3;	-	GO:0003677~DNA binding;GO:0005634~nucleus;GO:0006351~transcription, DNA-templated;GO:0006355~regulation of transcription, DNA-templated;	-	-	-
TR10079|c1_g2	WT	OVX	4.9946	8.28291	0.729768	1.85942	0.1	0.297185	no	TR10079|c1_g2	-	-	442	-	tr|A0A068UIZ6|A0A068UIZ6_COFCA Coffea canephora DH200=94 genomic scaffold, scaffold_26 OS=Coffea canephora GN=GSCOC_T00024901001 PE=4 SV=1	gi|661889155|emb|CDP07598.1| unnamed protein product [Coffea canephora]	E0CPD4_VITVI/9-100 E0CPD4.1 PF02362.17;B3;	-	GO:0003677~DNA binding;GO:0005634~nucleus;GO:0006351~transcription, DNA-templated;GO:0006355~regulation of transcription, DNA-templated;	-	-	-
TR10079|c2_g1	WT	OVX	19.8943	30.4255	0.612926	2.28371	0.09565	0.28846	no	TR10079|c2_g1	-	-	354	-	-	gi|747073630|ref|XP_011083781.1| PREDICTED: B3 domain-containing protein Os01g0723500-like [Sesamum indicum]	-	-	-	-	-	-
TR10080|c0_g1	WT	OVX	18.3364	20.1852	0.138587	0.333302	0.62925	0.832698	no	TR10080|c0_g1	-	-	1114	sp|Q94AI7|TPL_ARATH Protein TOPLESS OS=Arabidopsis thaliana GN=TPL PE=1 SV=1	tr|A0A0D2TPD3|A0A0D2TPD3_GOSRA Uncharacterized protein OS=Gossypium raimondii GN=B456_009G126400 PE=4 SV=1	gi|823225700|ref|XP_012445659.1| PREDICTED: protein TOPLESS [Gossypium raimondii]	-	At1g15750 [R] KOG0266 WD40 repeat-containing protein	GO:0005634~nucleus;GO:0005829~cytosol;GO:0006351~transcription, DNA-templated;GO:0006355~regulation of transcription, DNA-templated;GO:0009733~response to auxin;GO:0009867~jasmonic acid mediated signaling pathway;GO:0010051~xylem and phloem pattern formation;GO:0010072~primary shoot apical meristem specification;GO:0042803~protein homodimerization activity;GO:0045892~negative regulation of transc…	-	-	-
TR10081|c0_g1	WT	OVX	27.9238	24.4926	-0.189145	-0.466479	0.45495	0.715767	no	TR10081|c0_g1	-	-	1970	-	tr|F6GVR1|F6GVR1_VITVI Putative uncharacterized protein OS=Vitis vinifera GN=VIT_14s0083g00220 PE=4 SV=1	gi|359488397|ref|XP_002279557.2| PREDICTED: uncharacterized protein LOC100247996 isoform X2 [Vitis vinifera]	E5GCT2_CUCME/394-442 E5GCT2.1 PF04046.12;PSP;	At1g67210_1 [S] KOG2673 Uncharacterized conserved protein, contains PSP domain	GO:0003676~nucleic acid binding;GO:0008270~zinc ion binding;	-	-	-
TR10082|c1_g1	WT	OVX	28.4461	29.2195	0.0387011	0.102133	0.88745	0.956493	no	TR10082|c1_g1	-	-	1002	sp|Q84JN1|APRL7_ARATH 5'-adenylylsulfate reductase-like 7 OS=Arabidopsis thaliana GN=APRL7 PE=2 SV=1	tr|A0A022RFY3|A0A022RFY3_ERYGU Uncharacterized protein OS=Erythranthe guttata GN=MIMGU_mgv1a011190mg PE=4 SV=1	gi|743821655|ref|XP_011021471.1| PREDICTED: 5'-adenylylsulfate reductase-like 7 [Populus euphratica]	A0A022QDL0_MIMGU/39-142 A0A022QDL0.1 PF00085.16;Thioredoxin;	At5g18120 [S] KOG2640 Thioredoxin	GO:0003756~protein disulfide isomerase activity;GO:0005623~cell;GO:0006457~protein folding;GO:0016021~integral component of membrane;GO:0034976~response to endoplasmic reticulum stress;GO:0045454~cell redox homeostasis;	-	-	-
TR10083|c0_g1	WT	OVX	1.12032	0.991253	-0.176588	0	1	1	no	TR10083|c0_g1	-	-	382	-	-	-	-	-	-	-	-	-
TR10083|c0_g2	WT	OVX	22.9786	20.2868	-0.179753	-0.45052	0.47555	0.731794	no	TR10083|c0_g2	-	-	2588	-	tr|F6HTK3|F6HTK3_VITVI Putative uncharacterized protein OS=Vitis vinifera GN=VIT_03s0017g01340 PE=4 SV=1	gi|225462858|ref|XP_002270102.1| PREDICTED: nucleolin-like isoform X4 [Vitis vinifera]	F6HTK3_VITVI/207-278 F6HTK3.1 PF00076.18;RRM_1;	At2g44710 [NK] proteins (or domains) not included into any KOG	GO:0000166~nucleotide binding;GO:0003676~nucleic acid binding;	-	-	-
TR10084|c0_g1	WT	OVX	13.53	34.2904	1.34164	3.0706	5e-05	0.000551696	yes	TR10084|c0_g1	-	-	1739	sp|A2WNZ9|HKT8_ORYSI Cation transporter HKT8 OS=Oryza sativa subsp. indica GN=HKT8 PE=2 SV=2	tr|D7UBL8|D7UBL8_VITVI Putative uncharacterized protein OS=Vitis vinifera GN=VIT_11s0103g00140 PE=4 SV=1	gi|731354170|ref|XP_010688439.1| PREDICTED: sodium transporter HKT1-like [Beta vulgaris subsp. vulgaris]	F6I5Q5_VITVI/166-542 F6I5Q5.1 PF02386.12;TrkH;	At4g10310 [P] KOG1341 Na+/K+ transporter	GO:0006814~sodium ion transport;GO:0008324~cation transmembrane transporter activity;GO:0016021~integral component of membrane;	-	-	-
TR10085|c0_g1	WT	OVX	18.8096	22.5162	0.25949	0.822969	0.4555	0.716211	no	TR10085|c0_g1	-	-	439	-	tr|V4SWH5|V4SWH5_9ROSI Uncharacterized protein OS=Citrus clementina GN=CICLE_v10012191mg PE=4 SV=1	gi|567875129|ref|XP_006430154.1| hypothetical protein CICLE_v10012191mg [Citrus clementina]	V4UUP5_9ROSI/1-236 V4UUP5.1 PF12697.3;Abhydrolase_6;	-	-	-	-	-
TR10085|c1_g1	WT	OVX	17.5561	20.7441	0.240726	0.723697	0.50255	0.752746	no	TR10085|c1_g1	-	-	449	-	tr|D7TJ98|D7TJ98_VITVI Putative uncharacterized protein OS=Vitis vinifera GN=VIT_08s0007g03010 PE=4 SV=1	gi|720001104|ref|XP_010256254.1| PREDICTED: alpha/beta hydrolase domain-containing protein 11 [Nelumbo nucifera]	D7TJ98_VITVI/52-322 D7TJ98.1 PF12697.3;Abhydrolase_6;	At3g52570 [R] KOG2382 Predicted alpha/beta hydrolase	GO:0005524~ATP binding;GO:0005739~mitochondrion;GO:0006635~fatty acid beta-oxidation;	-	-	-
TR10085|c1_g2	WT	OVX	16.8876	16.5373	-0.0302395	-0.0859973	0.9311	0.974023	no	TR10085|c1_g2	-	-	491	-	tr|D7TJ98|D7TJ98_VITVI Putative uncharacterized protein OS=Vitis vinifera GN=VIT_08s0007g03010 PE=4 SV=1	gi|225440825|ref|XP_002282116.1| PREDICTED: alpha/beta hydrolase domain-containing protein 11 [Vitis vinifera]	D7TJ98_VITVI/52-322 D7TJ98.1 PF12697.3;Abhydrolase_6;	At3g52570 [R] KOG2382 Predicted alpha/beta hydrolase	GO:0005524~ATP binding;GO:0005739~mitochondrion;GO:0006635~fatty acid beta-oxidation;	-	-	-
TR10086|c1_g1	WT	OVX	13.8623	13.8515	-0.00112974	-0.00315965	0.9885	0.99315	no	TR10086|c1_g1	-	-	514	sp|Q6Q1P4|SMC1_ARATH Structural maintenance of chromosomes protein 1 OS=Arabidopsis thaliana GN=SMC1 PE=2 SV=2	tr|A0A059D3D3|A0A059D3D3_EUCGR Structural maintenance of chromosomes protein OS=Eucalyptus grandis GN=EUGRSUZ_B01550 PE=3 SV=1	gi|702264121|ref|XP_010039276.1| PREDICTED: structural maintenance of chromosomes protein 1 [Eucalyptus grandis]	A0A059D2S9_EUCGR/9-907 A0A059D2S9.1 PF02463.15;SMC_N;	At3g54670 [D] KOG0018 Structural maintenance of chromosome protein 1 (sister chromatid cohesion complex Cohesin, subunit SMC1)	GO:0003682~chromatin binding;GO:0005524~ATP binding;GO:0005634~nucleus;GO:0006281~DNA repair;GO:0007059~chromosome segregation;GO:0007064~mitotic sister chromatid cohesion;GO:0008278~cohesin complex;GO:0051301~cell division;GO:0051321~meiotic cell cycle;	-	-	-
TR10086|c1_g2	WT	OVX	40.4439	32.9184	-0.297029	-0.750808	0.24035	0.509161	no	TR10086|c1_g2	-	-	1700	sp|Q6Q1P4|SMC1_ARATH Structural maintenance of chromosomes protein 1 OS=Arabidopsis thaliana GN=SMC1 PE=2 SV=2	tr|A0A097PJF2|A0A097PJF2_LACSA Structural maintenance of chromosomes protein 1 (Fragment) OS=Lactuca sativa PE=2 SV=1	gi|700253038|gb|AIU48142.1| structural maintenance of chromosomes protein 1, partial [Lactuca sativa]	A0A022PQB5_MIMGU/9-1213 A0A022PQB5.1 PF02463.15;SMC_N;	At3g54670 [D] KOG0018 Structural maintenance of chromosome protein 1 (sister chromatid cohesion complex Cohesin, subunit SMC1)	GO:0003682~chromatin binding;GO:0005524~ATP binding;GO:0005634~nucleus;GO:0006281~DNA repair;GO:0007059~chromosome segregation;GO:0007064~mitotic sister chromatid cohesion;GO:0008278~cohesin complex;GO:0051301~cell division;GO:0051321~meiotic cell cycle;	-	-	-
TR10086|c1_g3	WT	OVX	1.34196	0	#NAME?	0	1	1	no	TR10086|c1_g3	-	-	429	sp|Q6Q1P4|SMC1_ARATH Structural maintenance of chromosomes protein 1 OS=Arabidopsis thaliana GN=SMC1 PE=2 SV=2	tr|A0A059D3D3|A0A059D3D3_EUCGR Structural maintenance of chromosomes protein OS=Eucalyptus grandis GN=EUGRSUZ_B01550 PE=3 SV=1	gi|731336517|ref|XP_010679304.1| PREDICTED: structural maintenance of chromosomes protein 1 [Beta vulgaris subsp. vulgaris]	A0A059D2S9_EUCGR/9-907 A0A059D2S9.1 PF02463.15;SMC_N;	At3g54670 [D] KOG0018 Structural maintenance of chromosome protein 1 (sister chromatid cohesion complex Cohesin, subunit SMC1)	GO:0003682~chromatin binding;GO:0005524~ATP binding;GO:0005634~nucleus;GO:0006281~DNA repair;GO:0007059~chromosome segregation;GO:0007064~mitotic sister chromatid cohesion;GO:0008278~cohesin complex;GO:0051301~cell division;GO:0051321~meiotic cell cycle;	-	-	-
TR10086|c1_g4	WT	OVX	13.2777	11.3556	-0.225601	-0.66743	0.5404	0.777531	no	TR10086|c1_g4	-	-	464	sp|Q6Q1P4|SMC1_ARATH Structural maintenance of chromosomes protein 1 OS=Arabidopsis thaliana GN=SMC1 PE=2 SV=2	tr|K4CAP2|K4CAP2_SOLLC Structural maintenance of chromosomes protein OS=Solanum lycopersicum GN=Solyc06g083870.2 PE=3 SV=1	gi|731336517|ref|XP_010679304.1| PREDICTED: structural maintenance of chromosomes protein 1 [Beta vulgaris subsp. vulgaris]	A0A022PQB5_MIMGU/9-1213 A0A022PQB5.1 PF02463.15;SMC_N;	At3g54670 [D] KOG0018 Structural maintenance of chromosome protein 1 (sister chromatid cohesion complex Cohesin, subunit SMC1)	GO:0003682~chromatin binding;GO:0005524~ATP binding;GO:0005634~nucleus;GO:0006281~DNA repair;GO:0007059~chromosome segregation;GO:0007064~mitotic sister chromatid cohesion;GO:0008278~cohesin complex;GO:0051301~cell division;GO:0051321~meiotic cell cycle;	-	-	-
TR10086|c2_g1	WT	OVX	42.0802	40.8498	-0.0428122	-0.106769	0.8686	0.949053	no	TR10086|c2_g1	-	-	1308	-	tr|K7K9Q4|K7K9Q4_SOYBN Uncharacterized protein OS=Glycine max PE=4 SV=1	gi|356500641|ref|XP_003519140.1| PREDICTED: protein RTF2 homolog isoform X1 [Glycine max]	I1MT36_SOYBN/76-348 I1MT36.1 PF04641.8;Rtf2;	At5g58020 [S] KOG3113 Uncharacterized conserved protein	-	-	-	-
TR10087|c0_g1	WT	OVX	41.9104	38.5216	-0.121644	-0.324849	0.62955	0.832866	no	TR10087|c0_g1	COPS2, CSN2, TRIP15	COP9 signalosome complex subunit 2	1623	sp|Q8W207|CSN2_ARATH COP9 signalosome complex subunit 2 OS=Arabidopsis thaliana GN=CSN2 PE=1 SV=1	tr|A0A061GU38|A0A061GU38_THECC Proteasome family protein isoform 1 OS=Theobroma cacao GN=TCM_041031 PE=4 SV=1	gi|719986607|ref|XP_010251749.1| PREDICTED: COP9 signalosome complex subunit 2 [Nelumbo nucifera]	B8LQ67_PICSI/305-409 B8LQ67.1 PF01399.23;PCI;	At2g26990 [OT] KOG1464 COP9 signalosome, subunit CSN2	GO:0000502~proteasome complex;GO:0005634~nucleus;GO:0005829~cytosol;GO:0007275~multicellular organismal development;GO:0008180~COP9 signalosome;GO:0009585~red, far-red light phototransduction;GO:0009640~photomorphogenesis;GO:0010388~cullin deneddylation;GO:0030163~protein catabolic process;	-	K12176	-
TR10088|c0_g1	WT	OVX	15.7694	22.7995	0.531875	1.19953	0.05135	0.187304	no	TR10088|c0_g1	-	-	1667	-	tr|M5XE74|M5XE74_PRUPE Uncharacterized protein OS=Prunus persica GN=PRUPE_ppa009352mg PE=4 SV=1	gi|645230011|ref|XP_008221728.1| PREDICTED: uncharacterized protein LOC103321681 [Prunus mume]	M4EDJ1_BRARP/155-213 M4EDJ1.1 PF00097.21;zf-C3HC4;	-	GO:0000911~cytokinesis by cell plate formation;GO:0008270~zinc ion binding;GO:0042127~regulation of cell proliferation;GO:0048451~petal formation;GO:0048453~sepal formation;	-	-	-
TR10089|c1_g3	WT	OVX	49.033	60.2101	0.296252	0.987203	0.32025	0.596431	no	TR10089|c1_g3	PLCD	phosphatidylinositol phospholipase C, delta	510	sp|Q9LY51|PLCD7_ARATH Phosphoinositide phospholipase C 7 OS=Arabidopsis thaliana GN=PLC7 PE=1 SV=1	tr|K4C5V4|K4C5V4_SOLLC Phosphoinositide phospholipase C OS=Solanum lycopersicum GN=LOC100301919 PE=2 SV=1	gi|56694217|gb|AAW22879.1| putative phospholipase C [Solanum lycopersicum]	K4C5V4_SOLLC/329-444 K4C5V4.1 PF00387.15;PI-PLC-Y;	At3g55940 [T] KOG0169 Phosphoinositide-specific phospholipase C	GO:0004435~phosphatidylinositol phospholipase C activity;GO:0004871~signal transducer activity;GO:0005622~intracellular;GO:0005886~plasma membrane;GO:0016042~lipid catabolic process;GO:0035556~intracellular signal transduction;	EC:3.1.4.11	K05857	ko00562~Inositol phosphate metabolism;ko04070~Phosphatidylinositol signaling system;
TR10089|c2_g1	WT	OVX	36.16	40.6407	0.168531	0.427996	0.5032	0.753134	no	TR10089|c2_g1	CNNM	metal transporter CNNM	2196	sp|Q9ZQR4|Y2452_ARATH DUF21 domain-containing protein At2g14520 OS=Arabidopsis thaliana GN=CBSDUF3 PE=2 SV=2	tr|D7T3K5|D7T3K5_VITVI Putative uncharacterized protein OS=Vitis vinifera GN=VIT_03s0088g00990 PE=4 SV=1	gi|359475517|ref|XP_002272975.2| PREDICTED: DUF21 domain-containing protein At2g14520 [Vitis vinifera]	B9GIP7_POPTR/14-191 B9GIP7.1 PF01595.16;DUF21;	At4g33700 [S] KOG2118 Predicted membrane protein, contains two CBS domains	GO:0016021~integral component of membrane;	-	K16302	-
TR10089|c3_g1	WT	OVX	0	29.8766	inf	#NAME?	5e-05	0.000551696	yes	TR10089|c3_g1	-	-	332	-	-	-	-	-	-	-	-	-
TR10090|c0_g1	WT	OVX	34.5024	24.0551	-0.520353	-1.32505	0.0439	0.167543	no	TR10090|c0_g1	CYP86B1	fatty acid omega-hydroxylase	1887	sp|Q9FMY1|C86B1_ARATH Cytochrome P450 86B1 OS=Arabidopsis thaliana GN=CYP86B1 PE=2 SV=1	tr|A0A068URR4|A0A068URR4_COFCA Coffea canephora DH200=94 genomic scaffold, scaffold_50 OS=Coffea canephora GN=GSCOC_T00032968001 PE=3 SV=1	gi|743925271|ref|XP_011006771.1| PREDICTED: cytochrome P450 86B1-like [Populus euphratica]	A5C8X6_VITVI/60-535 A5C8X6.1 PF00067.18;p450;	At5g23190 [QI] KOG0157 Cytochrome P450 CYP4/CYP19/CYP26 subfamilies	GO:0004497~monooxygenase activity;GO:0005506~iron ion binding;GO:0005783~endoplasmic reticulum;GO:0005789~endoplasmic reticulum membrane;GO:0010345~suberin biosynthetic process;GO:0016021~integral component of membrane;GO:0016705~oxidoreductase activity, acting on paired donors, with incorporation or reduction of molecular oxygen;GO:0020037~heme binding;GO:0042761~very long-chain fatty acid biosy…	EC:1.14.-.-	K15402	ko00073~Cutin, suberine and wax biosynthesis;
TR10091|c0_g1	WT	OVX	44.6764	177.248	1.98818	5.35197	5e-05	0.000551696	yes	TR10091|c0_g1	-	-	2162	sp|P22335|HSF24_SOLPE Heat shock factor protein HSF24 OS=Solanum peruvianum GN=HSF24 PE=2 SV=1	tr|A0A068U1U3|A0A068U1U3_COFCA Coffea canephora DH200=94 genomic scaffold, scaffold_8 OS=Coffea canephora GN=GSCOC_T00039887001 PE=3 SV=1	gi|661894050|emb|CDP02491.1| unnamed protein product [Coffea canephora]	D9ZJ30_MALDO/10-100 D9ZJ30.1 PF00447.13;HSF_DNA-bind;	At4g36990 [K] KOG0627 Heat shock transcription factor	GO:0003700~transcription factor activity, sequence-specific DNA binding;GO:0005634~nucleus;GO:0006351~transcription, DNA-templated;GO:0009408~response to heat;GO:0043565~sequence-specific DNA binding;	-	-	-
TR10092|c1_g1	WT	OVX	11.9005	17.4028	0.548294	1.25299	0.05505	0.197038	no	TR10092|c1_g1	-	-	1604	-	tr|K4ASQ3|K4ASQ3_SOLLC Uncharacterized protein OS=Solanum lycopersicum GN=Solyc01g006870.2 PE=4 SV=1	gi|697144536|ref|XP_009626382.1| PREDICTED: uncharacterized protein LOC104117099 [Nicotiana tomentosiformis]	K4ASQ3_SOLLC/69-287 K4ASQ3.1 PF01852.15;START;	At5g06440 [NK] proteins (or domains) not included into any KOG	-	-	-	-
TR10092|c2_g1	WT	OVX	8.23342	24.3274	1.56302	5.28076	0.00175	0.0127802	yes	TR10092|c2_g1	-	-	331	-	tr|F6I3P7|F6I3P7_VITVI Putative uncharacterized protein OS=Vitis vinifera GN=VIT_08s0032g00860 PE=4 SV=1	gi|296089339|emb|CBI39111.3| unnamed protein product [Vitis vinifera]	-	-	-	-	-	-
TR10093|c0_g1	WT	OVX	1.10443	41.8293	5.24314	9.11068	0.0002	0.0019295	yes	TR10093|c0_g1	-	-	427	-	-	-	-	-	-	-	-	-
TR10093|c1_g1	WT	OVX	0.9833	22.0984	4.49016	7.15584	5e-05	0.000551696	yes	TR10093|c1_g1	-	-	605	sp|Q9T072|BH025_ARATH Transcription factor bHLH25 OS=Arabidopsis thaliana GN=BHLH25 PE=2 SV=2	tr|M1A291|M1A291_SOLTU Uncharacterized protein OS=Solanum tuberosum GN=PGSC0003DMG400005101 PE=4 SV=1	gi|565403257|ref|XP_006367079.1| PREDICTED: transcription factor bHLH25-like [Solanum tuberosum]	V4NIV1_EUTSA/117-166 V4NIV1.1 PF00010.22;HLH;	At4g37850 [NK] proteins (or domains) not included into any KOG	GO:0003677~DNA binding;GO:0003700~transcription factor activity, sequence-specific DNA binding;GO:0005634~nucleus;GO:0006351~transcription, DNA-templated;GO:0006355~regulation of transcription, DNA-templated;	-	-	-
TR10094|c0_g1	WT	OVX	84.7002	162.48	0.939826	2.50355	0.0003	0.00274882	no	TR10094|c0_g1	-	-	1724	sp|Q93Y40|ORP3C_ARATH Oxysterol-binding protein-related protein 3C OS=Arabidopsis thaliana GN=ORP3C PE=2 SV=1	tr|B9T255|B9T255_RICCO Oxysterol binding protein, putative OS=Ricinus communis GN=RCOM_0915360 PE=3 SV=1	gi|255583115|ref|XP_002532324.1| oxysterol binding protein, putative [Ricinus communis]	M5W5N5_PRUPE/68-424 M5W5N5.1 PF01237.14;Oxysterol_BP;	At5g59420 [I] KOG1737 Oxysterol-binding protein	GO:0005829~cytosol;GO:0006869~lipid transport;GO:0008289~lipid binding;	-	-	-
TR10095|c0_g1	WT	OVX	23.1318	24.1679	0.0632146	0.161839	0.82325	0.929087	no	TR10095|c0_g1	-	-	1030	sp|Q9LIG6|NIFU4_ARATH NifU-like protein 4, mitochondrial OS=Arabidopsis thaliana GN=NIFU4 PE=2 SV=1	tr|F6HVQ1|F6HVQ1_VITVI Putative uncharacterized protein OS=Vitis vinifera GN=VIT_13s0106g00620 PE=4 SV=1	gi|225464130|ref|XP_002264979.1| PREDICTED: nifU-like protein 4, mitochondrial [Vitis vinifera]	W9QGE4_9ROSA/87-172 W9QGE4.1 PF08712.7;Nfu_N;	At3g20970 [O] KOG2358 NifU-like domain-containing proteins	GO:0005198~structural molecule activity;GO:0005506~iron ion binding;GO:0005739~mitochondrion;GO:0016226~iron-sulfur cluster assembly;GO:0051536~iron-sulfur cluster binding;	-	-	-
TR10096|c0_g1	WT	OVX	44.0486	40.0268	-0.13813	-0.567834	0.6931	0.868762	no	TR10096|c0_g1	-	-	341	-	-	-	-	-	-	-	-	-
TR10096|c1_g1	WT	OVX	0.558619	0	#NAME?	0	1	1	no	TR10096|c1_g1	NRPE1	DNA-directed RNA polymerase V subunit 1	359	-	tr|B9RGA8|B9RGA8_RICCO DNA-directed RNA polymerase OS=Ricinus communis GN=RCOM_1452510 PE=3 SV=1	gi|255543995|ref|XP_002513060.1| DNA-directed RNA polymerase, putative [Ricinus communis]	-	-	GO:0003677~DNA binding;GO:0003899~DNA-directed RNA polymerase activity;GO:0006351~transcription, DNA-templated;	EC:2.7.7.6	K16251	-
TR10096|c1_g2	WT	OVX	11.5171	10.3798	-0.150005	-0.324455	0.6087	0.820751	no	TR10096|c1_g2	NRPE1	DNA-directed RNA polymerase V subunit 1	1634	sp|Q5D869|NRPE1_ARATH DNA-directed RNA polymerase V subunit 1 OS=Arabidopsis thaliana GN=NRPE1 PE=1 SV=1	tr|F6I5R3|F6I5R3_VITVI DNA-directed RNA polymerase OS=Vitis vinifera GN=VIT_13s0067g03120 PE=3 SV=1	gi|225465870|ref|XP_002265533.1| PREDICTED: DNA-directed RNA polymerase V subunit 1 [Vitis vinifera]	K4B027_SOLLC/365-522 K4B027.1 PF00623.16;RNA_pol_Rpb1_2;	At2g40030 [K] KOG0260 RNA polymerase II, large subunit	GO:0000419~DNA-directed RNA polymerase V complex;GO:0003677~DNA binding;GO:0003899~DNA-directed RNA polymerase activity;GO:0005507~copper ion binding;GO:0005634~nucleus;GO:0005665~DNA-directed RNA polymerase II, core complex;GO:0005730~nucleolus;GO:0006306~DNA methylation;GO:0006351~transcription, DNA-templated;GO:0006355~regulation of transcription, DNA-templated;GO:0006366~transcription from RN…	EC:2.7.7.6	K16251	-
TR10096|c2_g1	WT	OVX	14.7816	13.9704	-0.0814328	-0.192413	0.7649	0.903855	no	TR10096|c2_g1	NRPE1	DNA-directed RNA polymerase V subunit 1	1835	sp|Q5D869|NRPE1_ARATH DNA-directed RNA polymerase V subunit 1 OS=Arabidopsis thaliana GN=NRPE1 PE=1 SV=1	tr|K4B027|K4B027_SOLLC DNA-directed RNA polymerase OS=Solanum lycopersicum GN=Solyc01g096390.2 PE=3 SV=1	gi|697097805|ref|XP_009623505.1| PREDICTED: LOW QUALITY PROTEIN: DNA-directed RNA polymerase V subunit 1 [Nicotiana tomentosiformis]	S8CLV0_9LAMI/750-1175 S8CLV0.1 PF04998.13;RNA_pol_Rpb1_5;	At2g40030 [K] KOG0260 RNA polymerase II, large subunit	GO:0000278~mitotic cell cycle;GO:0000418~DNA-directed RNA polymerase IV complex;GO:0000419~DNA-directed RNA polymerase V complex;GO:0000724~double-strand break repair via homologous recombination;GO:0003677~DNA binding;GO:0003899~DNA-directed RNA polymerase activity;GO:0005507~copper ion binding;GO:0005634~nucleus;GO:0005665~DNA-directed RNA polymerase II, core complex;GO:0005730~nucleolus;GO:000…	EC:2.7.7.6	K16251	-
TR10096|c3_g1	WT	OVX	17.7833	18.8478	0.0838744	0.277766	0.83185	0.93304	no	TR10096|c3_g1	-	-	371	-	-	-	-	-	-	-	-	-
TR10096|c4_g1	WT	OVX	5.41341	9.56962	0.821924	2.19097	0.06105	0.212004	no	TR10096|c4_g1	-	-	402	sp|Q6DR04|RTNLQ_ARATH Reticulon-like protein B17 OS=Arabidopsis thaliana GN=RTNLB17 PE=2 SV=1	tr|M4EQQ8|M4EQQ8_BRARP Reticulon-like protein OS=Brassica rapa subsp. pekinensis GN=Bra031131 PE=4 SV=1	gi|674919452|emb|CDY13866.1| BnaA09g43680D [Brassica napus]	B9RVU8_RICCO/191-347 B9RVU8.1 PF02453.13;Reticulon;	At2g20590 [NK] proteins (or domains) not included into any KOG	GO:0005789~endoplasmic reticulum membrane;GO:0016021~integral component of membrane;	-	-	-
TR10096|c4_g3	WT	OVX	12.7	11.4516	-0.149275	-0.350928	0.65495	0.847853	no	TR10096|c4_g3	-	-	740	-	tr|A0A0A0KN85|A0A0A0KN85_CUCSA DNA-directed RNA polymerase OS=Cucumis sativus GN=Csa_5G435050 PE=3 SV=1	gi|659072501|ref|XP_008465860.1| PREDICTED: DNA-directed RNA polymerase V subunit 1 [Cucumis melo]	A0A022RDG4_MIMGU/11-294 A0A022RDG4.1 PF04997.8;RNA_pol_Rpb1_1;	-	GO:0003677~DNA binding;GO:0003899~DNA-directed RNA polymerase activity;GO:0005507~copper ion binding;GO:0006351~transcription, DNA-templated;GO:0009308~amine metabolic process;GO:0048038~quinone binding;	-	-	-
TR10097|c0_g1	WT	OVX	16.8511	17.3508	0.0421615	0.100369	0.8918	0.958093	no	TR10097|c0_g1	purD	phosphoribosylamine--glycine ligase	977	sp|P52420|PUR2_ARATH Phosphoribosylamine--glycine ligase, chloroplastic OS=Arabidopsis thaliana GN=PUR2 PE=2 SV=2	tr|A0A061E430|A0A061E430_THECC Glycinamide ribonucleotide (GAR) synthetase isoform 1 OS=Theobroma cacao GN=TCM_006154 PE=3 SV=1	gi|590681913|ref|XP_007041207.1| Glycinamide ribonucleotide (GAR) synthetase isoform 1 [Theobroma cacao]	M0RH62_MUSAM/1-190 M0RH62.1 PF01071.15;GARS_A;	At1g09830 [F] KOG0237 Glycinamide ribonucleotide synthetase (GARS)/Aminoimidazole ribonucleotide synthetase (AIRS)	GO:0004637~phosphoribosylamine-glycine ligase activity;GO:0005524~ATP binding;GO:0006189~'de novo' IMP biosynthetic process;GO:0009113~purine nucleobase biosynthetic process;GO:0009507~chloroplast;GO:0009570~chloroplast stroma;GO:0046872~metal ion binding;	EC:6.3.4.13	K01945	ko00230~Purine metabolism;
TR10097|c1_g1	WT	OVX	12.3012	12.6652	0.0420733	0.0980238	0.89925	0.960961	no	TR10097|c1_g1	purD	phosphoribosylamine--glycine ligase	867	sp|P52420|PUR2_ARATH Phosphoribosylamine--glycine ligase, chloroplastic OS=Arabidopsis thaliana GN=PUR2 PE=2 SV=2	tr|Q6TBQ2|Q6TBQ2_TOBAC Glycinamide ribonucleotide synthetase OS=Nicotiana tabacum PE=2 SV=1	gi|697176692|ref|XP_009597296.1| PREDICTED: phosphoribosylamine--glycine ligase-like [Nicotiana tomentosiformis]	M5XN65_PRUPE/76-178 M5XN65.1 PF02844.11;GARS_N;	At1g09830 [F] KOG0237 Glycinamide ribonucleotide synthetase (GARS)/Aminoimidazole ribonucleotide synthetase (AIRS)	GO:0004637~phosphoribosylamine-glycine ligase activity;GO:0005524~ATP binding;GO:0006189~'de novo' IMP biosynthetic process;GO:0009113~purine nucleobase biosynthetic process;GO:0009507~chloroplast;GO:0009570~chloroplast stroma;GO:0046872~metal ion binding;	EC:6.3.4.13	K01945	ko00230~Purine metabolism;
TR10098|c0_g1	WT	OVX	19.021	24.604	0.371303	0.912882	0.1584	0.397308	no	TR10098|c0_g1	GAUT	alpha-1,4-galacturonosyltransferase	1925	sp|Q9SKT6|GAUTA_ARATH Probable galacturonosyltransferase 10 OS=Arabidopsis thaliana GN=GAUT10 PE=2 SV=2	tr|V7BXW2|V7BXW2_PHAVU Hexosyltransferase OS=Phaseolus vulgaris GN=PHAVU_005G107500g PE=3 SV=1	gi|747090380|ref|XP_011092876.1| PREDICTED: probable galacturonosyltransferase 10 isoform X1 [Sesamum indicum]	G7IKA2_MEDTR/193-508 G7IKA2.1 PF01501.16;Glyco_transf_8;	At2g20810_1 [NK] proteins (or domains) not included into any KOG	GO:0000139~Golgi membrane;GO:0005768~endosome;GO:0005794~Golgi apparatus;GO:0005802~trans-Golgi network;GO:0016021~integral component of membrane;GO:0045489~pectin biosynthetic process;GO:0047262~polygalacturonate 4-alpha-galacturonosyltransferase activity;GO:0071555~cell wall organization;	EC:2.4.1.43	K13648	ko00500~Starch and sucrose metabolism;ko00520~Amino sugar and nucleotide sugar metabolism;
TR10098|c0_g2	WT	OVX	3.20996	6.71629	1.06511	2.50433	0.0499	0.183657	no	TR10098|c0_g2	GAUT	alpha-1,4-galacturonosyltransferase	362	sp|Q9SKT6|GAUTA_ARATH Probable galacturonosyltransferase 10 OS=Arabidopsis thaliana GN=GAUT10 PE=2 SV=2	tr|A0A0A0K8Q4|A0A0A0K8Q4_CUCSA Hexosyltransferase OS=Cucumis sativus GN=Csa_7G212620 PE=3 SV=1	gi|778725678|ref|XP_004139790.2| PREDICTED: probable galacturonosyltransferase 10 [Cucumis sativus]	U5FF76_POPTR/194-509 U5FF76.1 PF01501.16;Glyco_transf_8;	At2g20810_1 [NK] proteins (or domains) not included into any KOG	GO:0000139~Golgi membrane;GO:0005768~endosome;GO:0005794~Golgi apparatus;GO:0005802~trans-Golgi network;GO:0016021~integral component of membrane;GO:0045489~pectin biosynthetic process;GO:0047262~polygalacturonate 4-alpha-galacturonosyltransferase activity;GO:0071555~cell wall organization;	EC:2.4.1.43	K13648	ko00500~Starch and sucrose metabolism;ko00520~Amino sugar and nucleotide sugar metabolism;
TR10099|c0_g1	WT	OVX	25.2387	12.7072	-0.989986	-2.4238	0.002	0.0143064	no	TR10099|c0_g1	-	-	928	-	-	-	-	-	-	-	-	-
TR1009|c0_g1	WT	OVX	29.556	11.9487	-1.3066	-4.55943	0.00845	0.047539	yes	TR1009|c0_g1	IARS, ileS	isoleucyl-tRNA synthetase	321	sp|F4JLM5|SYIC_ARATH Isoleucine--tRNA ligase, cytoplasmic OS=Arabidopsis thaliana GN=At4g10320 PE=2 SV=1	tr|V4M3E2|V4M3E2_EUTSA Uncharacterized protein OS=Eutrema salsugineum GN=EUTSA_v10027624mg PE=3 SV=1	gi|567192874|ref|XP_006405304.1| hypothetical protein EUTSA_v10027624mg [Eutrema salsugineum]	M1B168_SOLTU/727-878 M1B168.1 PF08264.9;Anticodon_1;	At4g10320 [J] KOG0434 Isoleucyl-tRNA synthetase	GO:0002161~aminoacyl-tRNA editing activity;GO:0004822~isoleucine-tRNA ligase activity;GO:0005524~ATP binding;GO:0005737~cytoplasm;GO:0005829~cytosol;GO:0006428~isoleucyl-tRNA aminoacylation;GO:0046686~response to cadmium ion;	EC:6.1.1.5	K01870	ko00970~Aminoacyl-tRNA biosynthesis;
TR100|c2_g1	WT	OVX	19.9153	19.2797	-0.046798	-0.111071	0.849	0.940055	no	TR100|c2_g1	-	-	4015	sp|F4IXE7|IDM1_ARATH Increased DNA methylation 1 OS=Arabidopsis thaliana GN=IDM1 PE=1 SV=1	tr|V4VVH9|V4VVH9_9ROSI Uncharacterized protein OS=Citrus clementina GN=CICLE_v10018478mg PE=4 SV=1	gi|567903112|ref|XP_006444044.1| hypothetical protein CICLE_v10018478mg [Citrus clementina]	K4CUG1_SOLLC/761-804 K4CUG1.1 PF00628.25;PHD;	At5g36670 [NK] proteins (or domains) not included into any KOG	GO:0003677~DNA binding;GO:0004402~histone acetyltransferase activity;GO:0005634~nucleus;GO:0006351~transcription, DNA-templated;GO:0006355~regulation of transcription, DNA-templated;GO:0008270~zinc ion binding;GO:0009506~plasmodesma;GO:0010385~double-stranded methylated DNA binding;GO:0042393~histone binding;GO:0043971~histone H3-K18 acetylation;GO:0043972~histone H3-K23 acetylation;GO:0044030~re…	-	-	-
TR10100|c1_g1	WT	OVX	13.86	33.263	1.26299	4.60328	0.0032	0.0212778	yes	TR10100|c1_g1	-	-	351	-	-	-	-	-	-	-	-	-
TR10100|c1_g2	WT	OVX	21.6922	20.5189	-0.0802219	-0.192528	0.7497	0.896946	no	TR10100|c1_g2	-	-	3029	sp|Q8H1Q5|AT18H_ARATH Autophagy-related protein 18h OS=Arabidopsis thaliana GN=ATG18H PE=2 SV=1	tr|A0A061F1S4|A0A061F1S4_THECC Autophagy 18 H OS=Theobroma cacao GN=TCM_026509 PE=4 SV=1	gi|657958050|ref|XP_008370528.1| PREDICTED: autophagy-related protein 18h-like [Malus domestica]	W9SH94_9ROSA/553-789 W9SH94.1 PF12490.4;BCAS3;	At1g54710 [R] KOG2109 WD40 repeat protein	GO:0004672~protein kinase activity;GO:0005524~ATP binding;GO:0005634~nucleus;GO:0005737~cytoplasm;GO:0005774~vacuolar membrane;GO:0006914~autophagy;GO:0015031~protein transport;GO:0034045~pre-autophagosomal structure membrane;GO:0042594~response to starvation;	-	-	-
TR10101|c0_g3	WT	OVX	65.8675	61.6408	-0.0956832	-0.261394	0.7169	0.88064	no	TR10101|c0_g3	-	-	800	-	tr|A0A0D2SUB6|A0A0D2SUB6_GOSRA Uncharacterized protein OS=Gossypium raimondii GN=B456_008G038300 PE=4 SV=1	gi|823204259|ref|XP_012436416.1| PREDICTED: coiled-coil domain-containing protein 124-like [Gossypium raimondii]	M0SS42_MUSAM/101-227 M0SS42.1 PF06244.8;DUF1014;	At1g16210 [S] KOG3223 Uncharacterized conserved protein	-	-	-	-
TR10102|c0_g1	WT	OVX	30.6102	30.1185	-0.0233618	-0.0608311	0.93055	0.973819	no	TR10102|c0_g1	-	-	1059	-	tr|M4FGU9|M4FGU9_BRARP Uncharacterized protein OS=Brassica rapa subsp. pekinensis GN=Bra040327 PE=4 SV=1	gi|747091147|ref|XP_011093293.1| PREDICTED: uncharacterized protein LOC105173298 [Sesamum indicum]	-	At2g45060 [NK] proteins (or domains) not included into any KOG	-	-	-	-
TR10103|c0_g2	WT	OVX	30.0094	27.4911	-0.126449	-0.321693	0.61975	0.826969	no	TR10103|c0_g2	pdxH, PNPO	pyridoxamine 5'-phosphate oxidase	2012	sp|Q9LTX3|PPOX1_ARATH Pyridoxine/pyridoxamine 5'-phosphate oxidase 1, chloroplastic OS=Arabidopsis thaliana GN=PPOX1 PE=1 SV=1	tr|E0CRS5|E0CRS5_VITVI Putative uncharacterized protein OS=Vitis vinifera GN=VIT_18s0001g07100 PE=3 SV=1	gi|359492914|ref|XP_002283933.2| PREDICTED: pyridoxine/pyridoxamine 5'-phosphate oxidase 1, chloroplastic [Vitis vinifera]	E0CRS5_VITVI/89-262 E0CRS5.1 PF03853.11;YjeF_N;	At5g49970_1 [S] KOG2585 Uncharacterized conserved protein	GO:0004733~pyridoxamine-phosphate oxidase activity;GO:0005739~mitochondrion;GO:0005829~cytosol;GO:0006734~NADH metabolic process;GO:0006739~NADP metabolic process;GO:0008615~pyridoxine biosynthetic process;GO:0009507~chloroplast;GO:0010181~FMN binding;GO:0019761~glucosinolate biosynthetic process;GO:0042817~pyridoxal metabolic process;GO:0042823~pyridoxal phosphate biosynthetic process;GO:0046872…	EC:1.4.3.5	K00275	ko00750~Vitamin B6 metabolism;
TR10104|c3_g2	WT	OVX	9.10765	12.9729	0.510354	1.58141	0.2122	0.473204	no	TR10104|c3_g2	groEL, HSPD1	chaperonin GroEL	394	sp|P21240|CPNB1_ARATH Chaperonin 60 subunit beta 1, chloroplastic OS=Arabidopsis thaliana GN=CPN60B1 PE=1 SV=3	tr|A0A0E0CHP0|A0A0E0CHP0_9ORYZ Uncharacterized protein OS=Oryza meridionalis PE=3 SV=1	gi|474357515|gb|EMS63178.1| RuBisCO large subunit-binding protein subunit beta, chloroplastic [Triticum urartu]	R7WB05_AEGTA/76-636 R7WB05.1 PF00118.20;Cpn60_TCP1;	At1g55490 [O] KOG0356 Mitochondrial chaperonin, Cpn60/Hsp60p	GO:0005524~ATP binding;GO:0005737~cytoplasm;GO:0005886~plasma membrane;GO:0008219~cell death;GO:0009409~response to cold;GO:0009507~chloroplast;GO:0009570~chloroplast stroma;GO:0009627~systemic acquired resistance;GO:0009941~chloroplast envelope;GO:0010319~stromule;GO:0016020~membrane;GO:0022626~cytosolic ribosome;GO:0042026~protein refolding;GO:0048046~apoplast;GO:0051085~chaperone mediated prot…	-	K04077	ko03018~RNA degradation;
TR10104|c3_g3	WT	OVX	27.5598	28.0739	0.0266648	0.118779	0.9474	0.98037	no	TR10104|c3_g3	groEL, HSPD1	chaperonin GroEL	319	sp|P21240|CPNB1_ARATH Chaperonin 60 subunit beta 1, chloroplastic OS=Arabidopsis thaliana GN=CPN60B1 PE=1 SV=3	tr|A0A0E0CHP0|A0A0E0CHP0_9ORYZ Uncharacterized protein OS=Oryza meridionalis PE=3 SV=1	gi|357146652|ref|XP_003574065.1| PREDICTED: ruBisCO large subunit-binding protein subunit beta, chloroplastic-like [Brachypodium distachyon]	R7WB05_AEGTA/76-636 R7WB05.1 PF00118.20;Cpn60_TCP1;	At1g55490 [O] KOG0356 Mitochondrial chaperonin, Cpn60/Hsp60p	GO:0005524~ATP binding;GO:0005737~cytoplasm;GO:0005886~plasma membrane;GO:0008219~cell death;GO:0009409~response to cold;GO:0009507~chloroplast;GO:0009570~chloroplast stroma;GO:0009627~systemic acquired resistance;GO:0009941~chloroplast envelope;GO:0010319~stromule;GO:0016020~membrane;GO:0022626~cytosolic ribosome;GO:0042026~protein refolding;GO:0048046~apoplast;GO:0051085~chaperone mediated prot…	-	K04077	ko03018~RNA degradation;
TR10105|c2_g3	WT	OVX	30.9549	26.6862	-0.214072	-0.568458	0.4603	0.719879	no	TR10105|c2_g3	-	-	857	sp|Q84LG4|COPZ2_ARATH Coatomer subunit zeta-2 OS=Arabidopsis thaliana GN=At3g09800 PE=2 SV=1	tr|Q9MAZ6|Q9MAZ6_SOLLC Nonclathrin coat protein zeta2-COP OS=Solanum lycopersicum GN=copz2 PE=2 SV=1	gi|565352062|ref|XP_006342966.1| PREDICTED: coatomer subunit zeta-1-like [Solanum tuberosum]	M0ZRQ9_SOLTU/13-158 M0ZRQ9.1 PF01217.16;Clat_adaptor_s;	At3g09800 [U] KOG3343 Vesicle coat complex COPI, zeta subunit	GO:0015031~protein transport;GO:0016020~membrane;GO:0016192~vesicle-mediated transport;GO:0030663~COPI-coated vesicle membrane;	-	-	-
TR10105|c2_g6	WT	OVX	16.5129	26.4921	0.681972	1.691	0.02135	0.0982141	no	TR10105|c2_g6	-	-	968	-	-	-	-	-	-	-	-	-
TR10105|c2_g7	WT	OVX	13.9983	12.5108	-0.162079	-0.444852	0.6537	0.847283	no	TR10105|c2_g7	TFIIE1, GTF2E1, TFA1, tfe	transcription initiation factor TFIIE subunit alpha	473	-	tr|D7SQ27|D7SQ27_VITVI Putative uncharacterized protein OS=Vitis vinifera GN=VIT_11s0052g01850 PE=4 SV=1	gi|359484994|ref|XP_003633196.1| PREDICTED: general transcription factor IIE subunit 1 [Vitis vinifera]	-	-	GO:0006367~transcription initiation from RNA polymerase II promoter;GO:0043565~sequence-specific DNA binding;	-	K03136	ko03022~Basal transcription factors;
TR10105|c3_g1	WT	OVX	15.566	12.6468	-0.299627	-0.913068	0.42575	0.693183	no	TR10105|c3_g1	-	-	419	-	tr|M7ZLG4|M7ZLG4_TRIUA Transcription factor MYB46 OS=Triticum urartu GN=TRIUR3_33254 PE=4 SV=1	gi|19548415|gb|AAL90631.1|AF470063_1 P-type R2R3 Myb protein, partial [Sorghum bicolor]	A0A022QLM7_MIMGU/29-90 A0A022QLM7.1 PF13921.2;Myb_DNA-bind_6;	At3g08500 [K] KOG0048 Transcription factor, Myb superfamily	GO:0003677~DNA binding;GO:0003682~chromatin binding;	-	-	-
TR10106|c0_g1	WT	OVX	17.2049	18.5132	0.105738	0.244278	0.6931	0.868762	no	TR10106|c0_g1	NEK	NIMA (never in mitosis gene a)-related kinase	2045	sp|Q9CAU7|NEK2_ARATH Serine/threonine-protein kinase Nek2 OS=Arabidopsis thaliana GN=NEK2 PE=2 SV=1	tr|B9REQ9|B9REQ9_RICCO ATP binding protein, putative OS=Ricinus communis GN=RCOM_1427830 PE=4 SV=1	gi|720000830|ref|XP_010256153.1| PREDICTED: serine/threonine-protein kinase Nek2-like isoform X1 [Nelumbo nucifera]	A0A059B6W4_EUCGR/4-258 A0A059B6W4.1 PF00069.21;Pkinase;	At3g04810 [R] KOG0589 Serine/threonine protein kinase	GO:0004674~protein serine/threonine kinase activity;GO:0004709~MAP kinase kinase kinase activity;GO:0005524~ATP binding;GO:0005622~intracellular;GO:0006468~protein phosphorylation;	EC:2.7.11.1	K08857	-
TR10107|c0_g1	WT	OVX	4.17916	7.17743	0.780255	2.16486	0.1913	0.443954	no	TR10107|c0_g1	-	-	302	-	-	-	-	-	-	-	-	-
TR10107|c0_g2	WT	OVX	52.6481	125.79	1.25656	3.30836	5e-05	0.000551696	yes	TR10107|c0_g2	-	-	1872	sp|Q9LYN6|Y3565_ARATH Probable inactive receptor-like protein kinase At3g56050 OS=Arabidopsis thaliana GN=At3g56050 PE=2 SV=1	tr|A0A061H0C9|A0A061H0C9_THECC Leucine-rich repeat protein kinase family protein, putative isoform 1 OS=Theobroma cacao GN=TCM_042192 PE=4 SV=1	gi|590591190|ref|XP_007016945.1| Leucine-rich repeat protein kinase family protein, putative isoform 1 [Theobroma cacao]	B9GGR1_POPTR/420-678 B9GGR1.2 PF07714.13;Pkinase_Tyr;	At3g56050 [T] KOG1187 Serine/threonine protein kinase	GO:0004672~protein kinase activity;GO:0005524~ATP binding;GO:0005886~plasma membrane;GO:0016021~integral component of membrane;	-	-	-
TR10108|c0_g1	WT	OVX	33.951	38.9843	0.199436	0.514684	0.44695	0.708903	no	TR10108|c0_g1	-	-	1246	-	tr|M1CQE5|M1CQE5_SOLTU Uncharacterized protein OS=Solanum tuberosum GN=PGSC0003DMG400028206 PE=4 SV=1	gi|645270830|ref|XP_008240634.1| PREDICTED: ELMO domain-containing protein A isoform X1 [Prunus mume]	K4D314_SOLLC/122-288 K4D314.1 PF04727.9;ELMO_CED12;	At3g03610 [S] KOG2998 Uncharacterized conserved protein	GO:0009407~toxin catabolic process;GO:0009611~response to wounding;GO:0009738~abscisic acid-activated signaling pathway;GO:0010583~response to cyclopentenone;GO:0016036~cellular response to phosphate starvation;GO:0019375~galactolipid biosynthetic process;GO:0042538~hyperosmotic salinity response;GO:0042631~cellular response to water deprivation;	-	-	-
TR10109|c1_g1	WT	OVX	11.8564	21.7511	0.875417	1.98273	0.0086	0.0482139	no	TR10109|c1_g1	-	-	850	-	tr|A0A0D2T340|A0A0D2T340_GOSRA Uncharacterized protein OS=Gossypium raimondii GN=B456_011G058200 PE=4 SV=1	gi|823250322|ref|XP_012457753.1| PREDICTED: uncharacterized protein LOC105778579 [Gossypium raimondii]	-	At1g54200 [NK] proteins (or domains) not included into any KOG	-	-	-	-
TR1010|c0_g1	WT	OVX	4.33453	2.58342	-0.746595	-1.37135	0.0946	0.286298	no	TR1010|c0_g1	-	-	705	-	tr|A0A068U7X5|A0A068U7X5_COFCA Coffea canephora DH200=94 genomic scaffold, scaffold_12 OS=Coffea canephora GN=GSCOC_T00017590001 PE=4 SV=1	gi|661892033|emb|CDP04259.1| unnamed protein product [Coffea canephora]	-	At3g04260 [NK] proteins (or domains) not included into any KOG	-	-	-	-
TR1010|c0_g2	WT	OVX	1.68489	1.74552	0.0510081	0.081776	0.911	0.966405	no	TR1010|c0_g2	-	-	705	-	tr|A0A068U7X5|A0A068U7X5_COFCA Coffea canephora DH200=94 genomic scaffold, scaffold_12 OS=Coffea canephora GN=GSCOC_T00017590001 PE=4 SV=1	gi|661892033|emb|CDP04259.1| unnamed protein product [Coffea canephora]	-	At3g04260 [NK] proteins (or domains) not included into any KOG	-	-	-	-
TR1010|c1_g1	WT	OVX	14.0305	13.4941	-0.0562325	-0.128477	0.84215	0.936996	no	TR1010|c1_g1	-	-	1651	-	tr|D7TDT3|D7TDT3_VITVI Putative uncharacterized protein OS=Vitis vinifera GN=VIT_04s0043g00700 PE=4 SV=1	gi|720025598|ref|XP_010264001.1| PREDICTED: uncharacterized protein LOC104602125 isoform X1 [Nelumbo nucifera]	M5WJZ9_PRUPE/733-765 M5WJZ9.1 PF13812.2;PPR_3;	At3g04260 [NK] proteins (or domains) not included into any KOG	-	-	-	-
TR1010|c2_g1	WT	OVX	17.8788	18.6299	0.0593724	0.215002	0.87415	0.951016	no	TR1010|c2_g1	-	-	356	-	tr|A0A061F8G9|A0A061F8G9_THECC Plastid transcriptionally active 3 isoform 2 OS=Theobroma cacao GN=TCM_026112 PE=4 SV=1	gi|590641667|ref|XP_007030296.1| Plastid transcriptionally active 3 isoform 1 [Theobroma cacao]	D7TDT3_VITVI/239-274 D7TDT3.1 PF13812.2;PPR_3;	At3g04260 [NK] proteins (or domains) not included into any KOG	-	-	-	-
TR10110|c0_g3	WT	OVX	2.37547	25.6354	3.43185	7.52847	5e-05	0.000551696	yes	TR10110|c0_g3	-	-	446	-	-	-	-	-	-	-	-	-
TR10110|c0_g4	WT	OVX	10.1724	14.1807	0.479277	1.08635	0.08565	0.266931	no	TR10110|c0_g4	-	-	2178	-	tr|A0A067DRB7|A0A067DRB7_CITSI Uncharacterized protein OS=Citrus sinensis GN=CISIN_1g003853mg PE=4 SV=1	gi|568882148|ref|XP_006493901.1| PREDICTED: uncharacterized protein LOC102626477 isoform X1 [Citrus sinensis]	B9HA65_POPTR/345-700 B9HA65.2 PF03016.11;Exostosin;	At3g57630 [GMW] KOG1021 Acetylglucosaminyltransferase EXT1/exostosin 1	-	-	-	-
TR10110|c1_g1	WT	OVX	18.1439	26.27	0.533931	2.1347	0.1552	0.392451	no	TR10110|c1_g1	-	-	346	-	tr|A0A067JQ43|A0A067JQ43_JATCU Uncharacterized protein OS=Jatropha curcas GN=JCGZ_21040 PE=4 SV=1	gi|802726379|ref|XP_012086094.1| PREDICTED: uncharacterized protein LOC105645177 [Jatropha curcas]	-	-	-	-	-	-
TR10111|c1_g1	WT	OVX	47.644	193.458	2.02165	5.55634	5e-05	0.000551696	yes	TR10111|c1_g1	CPK	calcium-dependent protein kinase	1417	sp|Q9C6P3|CDPKX_ARATH Calcium-dependent protein kinase 33 OS=Arabidopsis thaliana GN=CPK33 PE=2 SV=1	tr|V4UST7|V4UST7_9ROSI Uncharacterized protein OS=Citrus clementina GN=CICLE_v10007983mg PE=4 SV=1	gi|747095070|ref|XP_011095398.1| PREDICTED: calcium-dependent protein kinase 33-like [Sesamum indicum]	T1QDN2_9ASPA/77-335 T1QDN2.1 PF00069.21;Pkinase;	At1g50700 [T] KOG0032 Ca2+/calmodulin-dependent protein kinase, EF-Hand protein superfamily	GO:0004672~protein kinase activity;GO:0004683~calmodulin-dependent protein kinase activity;GO:0005509~calcium ion binding;GO:0005516~calmodulin binding;GO:0005524~ATP binding;GO:0005737~cytoplasm;GO:0005886~plasma membrane;GO:0009738~abscisic acid-activated signaling pathway;GO:0009931~calcium-dependent protein serine/threonine kinase activity;GO:0018105~peptidyl-serine phosphorylation;GO:0035556…	EC:2.7.11.1	K13412	ko04626~Plant-pathogen interaction;
TR10112|c0_g1	WT	OVX	42.247	43.2609	0.0342144	0.0935289	0.89785	0.96052	no	TR10112|c0_g1	-	-	1358	sp|C3SBW0|PNMT_THLFG Pavine N-methyltransferase OS=Thalictrum flavum subsp. glaucum PE=1 SV=1	tr|B9INF4|B9INF4_POPTR Uncharacterized protein OS=Populus trichocarpa GN=POPTR_0018s04600g PE=4 SV=1	gi|698547466|ref|XP_009768041.1| PREDICTED: (S)-coclaurine N-methyltransferase-like [Nicotiana sylvestris]	B9INF4_POPTR/70-339 B9INF4.1 PF02353.16;CMAS;	At4g33120 [NK] proteins (or domains) not included into any KOG	GO:0005737~cytoplasm;GO:0008168~methyltransferase activity;GO:0008610~lipid biosynthetic process;	-	-	-
TR10113|c0_g1	WT	OVX	17.3997	55.0818	1.66251	4.15117	5e-05	0.000551696	yes	TR10113|c0_g1	-	-	2298	sp|O22799|Y2349_ARATH Uncharacterized protein At2g33490 OS=Arabidopsis thaliana GN=At2g33490 PE=4 SV=2	tr|V7CU24|V7CU24_PHAVU Uncharacterized protein OS=Phaseolus vulgaris GN=PHAVU_001G088100g PE=4 SV=1	gi|658012001|ref|XP_008341264.1| PREDICTED: uncharacterized protein At2g33490-like isoform X1 [Malus domestica]	K7MFB2_SOYBN/4-227 K7MFB2.1 PF03114.14;BAR;	At5g41100 [NK] proteins (or domains) not included into any KOG	GO:0005737~cytoplasm;GO:0005886~plasma membrane;	-	-	-
TR10114|c0_g1	WT	OVX	8.70624	9.19551	0.0788789	0.230399	0.85395	0.942868	no	TR10114|c0_g1	ygfZ	tRNA-modifying protein YgfZ	382	sp|Q8L733|Y4121_ARATH Putative transferase At4g12130, mitochondrial OS=Arabidopsis thaliana GN=At4g12130 PE=1 SV=1	tr|M4C984|M4C984_BRARP Uncharacterized protein OS=Brassica rapa subsp. pekinensis GN=Bra000762 PE=3 SV=1	gi|729295386|ref|XP_010539968.1| PREDICTED: putative transferase CAF17 homolog, mitochondrial [Tarenaya hassleriana]	-	At4g12130 [K] KOG2929 Transcription factor, component of CCR4 transcriptional complex	GO:0005759~mitochondrial matrix;GO:0016226~iron-sulfur cluster assembly;GO:0016740~transferase activity;	-	K06980	-
TR10114|c0_g2	WT	OVX	13.9428	19.3986	0.476431	1.549	0.22365	0.488376	no	TR10114|c0_g2	ygfZ	tRNA-modifying protein YgfZ	382	sp|Q8L733|Y4121_ARATH Putative transferase At4g12130, mitochondrial OS=Arabidopsis thaliana GN=At4g12130 PE=1 SV=1	tr|M4C984|M4C984_BRARP Uncharacterized protein OS=Brassica rapa subsp. pekinensis GN=Bra000762 PE=3 SV=1	gi|729295386|ref|XP_010539968.1| PREDICTED: putative transferase CAF17 homolog, mitochondrial [Tarenaya hassleriana]	-	At4g12130 [K] KOG2929 Transcription factor, component of CCR4 transcriptional complex	GO:0005759~mitochondrial matrix;GO:0016226~iron-sulfur cluster assembly;GO:0016740~transferase activity;	-	K06980	-
TR10114|c0_g3	WT	OVX	8.76741	8.60877	-0.0263435	-0.0762786	0.9573	0.983763	no	TR10114|c0_g3	ygfZ	tRNA-modifying protein YgfZ	382	sp|Q8L733|Y4121_ARATH Putative transferase At4g12130, mitochondrial OS=Arabidopsis thaliana GN=At4g12130 PE=1 SV=1	tr|M4EKX3|M4EKX3_BRARP Uncharacterized protein OS=Brassica rapa subsp. pekinensis GN=Bra029440 PE=3 SV=1	gi|729295386|ref|XP_010539968.1| PREDICTED: putative transferase CAF17 homolog, mitochondrial [Tarenaya hassleriana]	-	At4g12130 [K] KOG2929 Transcription factor, component of CCR4 transcriptional complex	GO:0005759~mitochondrial matrix;GO:0016226~iron-sulfur cluster assembly;GO:0016740~transferase activity;	-	K06980	-
TR10114|c1_g1	WT	OVX	25.246	21.9146	-0.204166	-0.492405	0.4879	0.741812	no	TR10114|c1_g1	ygfZ	tRNA-modifying protein YgfZ	884	sp|Q8L733|Y4121_ARATH Putative transferase At4g12130, mitochondrial OS=Arabidopsis thaliana GN=At4g12130 PE=1 SV=1	tr|F6H5L6|F6H5L6_VITVI Putative uncharacterized protein OS=Vitis vinifera GN=VIT_02s0241g00110 PE=3 SV=1	gi|296082848|emb|CBI22149.3| unnamed protein product [Vitis vinifera]	F6H5L6_VITVI/294-390 F6H5L6.1 PF08669.7;GCV_T_C;	At4g12130 [K] KOG2929 Transcription factor, component of CCR4 transcriptional complex	GO:0005759~mitochondrial matrix;GO:0016226~iron-sulfur cluster assembly;GO:0016740~transferase activity;GO:0019243~methylglyoxal catabolic process to D-lactate via S-lactoyl-glutathione;	-	K06980	-
TR10115|c0_g1	WT	OVX	14.9777	23.9053	0.674515	2.67894	0.106	0.309007	no	TR10115|c0_g1	-	-	317	-	tr|A0A068UV10|A0A068UV10_COFCA Coffea canephora DH200=94 genomic scaffold, scaffold_62 OS=Coffea canephora GN=GSCOC_T00035633001 PE=4 SV=1	gi|470148042|ref|XP_004309584.1| PREDICTED: uncharacterized protein LOC101294232 [Fragaria vesca subsp. vesca]	V4TLE4_9ROSI/86-314 V4TLE4.1 PF03328.10;HpcH_HpaI;	At4g10750 [NK] proteins (or domains) not included into any KOG	GO:0003824~catalytic activity;	-	-	-
TR10115|c0_g2	WT	OVX	37.5071	46.2749	0.303066	1.4879	0.39035	0.662992	no	TR10115|c0_g2	-	-	316	-	tr|M5WMJ3|M5WMJ3_PRUPE Uncharacterized protein OS=Prunus persica GN=PRUPE_ppa007730mg PE=4 SV=1	gi|595847290|ref|XP_007209294.1| hypothetical protein PRUPE_ppa007730mg [Prunus persica]	-	At4g10750 [NK] proteins (or domains) not included into any KOG	GO:0003824~catalytic activity;	-	-	-
TR10115|c0_g3	WT	OVX	18.1345	21.3956	0.238577	0.948089	0.5295	0.77053	no	TR10115|c0_g3	-	-	336	-	tr|A0A068UV10|A0A068UV10_COFCA Coffea canephora DH200=94 genomic scaffold, scaffold_62 OS=Coffea canephora GN=GSCOC_T00035633001 PE=4 SV=1	gi|470148042|ref|XP_004309584.1| PREDICTED: uncharacterized protein LOC101294232 [Fragaria vesca subsp. vesca]	V4TLE4_9ROSI/86-314 V4TLE4.1 PF03328.10;HpcH_HpaI;	At4g10750 [NK] proteins (or domains) not included into any KOG	GO:0003824~catalytic activity;	-	-	-
TR10115|c0_g4	WT	OVX	23.6726	31.4457	0.409648	0.942814	0.1309	0.354404	no	TR10115|c0_g4	-	-	1143	-	tr|B9GY23|B9GY23_POPTR Uncharacterized protein OS=Populus trichocarpa GN=POPTR_0003s14560g PE=4 SV=2	gi|566162647|ref|XP_002304576.2| hypothetical protein POPTR_0003s14560g [Populus trichocarpa]	V4TLE4_9ROSI/86-314 V4TLE4.1 PF03328.10;HpcH_HpaI;	At4g10750 [NK] proteins (or domains) not included into any KOG	GO:0003824~catalytic activity;	-	-	-
TR10115|c1_g1	WT	OVX	24.9088	22.659	-0.136571	-0.331427	0.6126	0.822834	no	TR10115|c1_g1	METTL3_14	mRNA (2'-O-methyladenosine-N6-)-methyltransferase	1356	sp|O82486|MTA70_ARATH N6-adenosine-methyltransferase MT-A70-like OS=Arabidopsis thaliana GN=MTA PE=1 SV=2	tr|M5WDX6|M5WDX6_PRUPE Uncharacterized protein OS=Prunus persica GN=PRUPE_ppa002601mg PE=4 SV=1	gi|595852378|ref|XP_007210297.1| hypothetical protein PRUPE_ppa002601mg [Prunus persica]	M0RP19_MUSAM/407-567 M0RP19.1 PF05063.10;MT-A70;	At4g10760 [A] KOG2098 Predicted N6-adenine RNA methylase	GO:0001510~RNA methylation;GO:0003723~RNA binding;GO:0005634~nucleus;GO:0008168~methyltransferase activity;GO:0009507~chloroplast;GO:0016422~mRNA (2'-O-methyladenosine-N6-)-methyltransferase activity;GO:0016607~nuclear speck;GO:0080009~mRNA methylation;	EC:2.1.1.62	K05925	-
TR10115|c1_g3	WT	OVX	19.298	15.5235	-0.313993	-1.18802	0.45245	0.713372	no	TR10115|c1_g3	METTL3_14	mRNA (2'-O-methyladenosine-N6-)-methyltransferase	308	sp|Q6EU10|MTA70_ORYSJ Probable N6-adenosine-methyltransferase MT-A70-like OS=Oryza sativa subsp. japonica GN=Os02g0672600 PE=2 SV=1	tr|A0A022PZN4|A0A022PZN4_ERYGU Uncharacterized protein OS=Erythranthe guttata GN=MIMGU_mgv1a002262mg PE=4 SV=1	gi|747077592|ref|XP_011085924.1| PREDICTED: N6-adenosine-methyltransferase MT-A70-like [Sesamum indicum]	-	At4g10760 [A] KOG2098 Predicted N6-adenine RNA methylase	GO:0003723~RNA binding;GO:0006139~nucleobase-containing compound metabolic process;GO:0008168~methyltransferase activity;GO:0009507~chloroplast;GO:0016422~mRNA (2'-O-methyladenosine-N6-)-methyltransferase activity;GO:0016607~nuclear speck;	EC:2.1.1.62	K05925	-
TR10116|c0_g1	WT	OVX	5.2729	26.0245	2.3032	4.98012	5e-05	0.000551696	yes	TR10116|c0_g1	-	-	1587	sp|Q6ZLP5|CIPKN_ORYSJ CBL-interacting protein kinase 23 OS=Oryza sativa subsp. japonica GN=CIPK23 PE=2 SV=1	tr|W1PE91|W1PE91_AMBTC Non-specific serine/threonine protein kinase OS=Amborella trichopoda GN=AMTR_s00018p00244280 PE=4 SV=1	gi|296088995|emb|CBI38698.3| unnamed protein product [Vitis vinifera]	C4P7W1_VITVI/15-270 C4P7W1.1 PF00069.21;Pkinase;	At1g01140 [T] KOG0583 Serine/threonine protein kinase	GO:0000911~cytokinesis by cell plate formation;GO:0004674~protein serine/threonine kinase activity;GO:0005524~ATP binding;GO:0005634~nucleus;GO:0005829~cytosol;GO:0007165~signal transduction;GO:0007584~response to nutrient;GO:0009536~plastid;GO:0009723~response to ethylene;GO:0009738~abscisic acid-activated signaling pathway;GO:0010107~potassium ion import;GO:0010118~stomatal movement;GO:0016036~…	-	-	-
TR10117|c0_g1	WT	OVX	10.2216	25.8293	1.33738	4.97482	0.00235	0.0164483	yes	TR10117|c0_g1	-	-	328	-	tr|A0A067L1N3|A0A067L1N3_JATCU Uncharacterized protein OS=Jatropha curcas GN=JCGZ_04657 PE=4 SV=1	gi|643730582|gb|KDP38014.1| hypothetical protein JCGZ_04657 [Jatropha curcas]	-	-	-	-	-	-
TR10117|c0_g2	WT	OVX	8.54111	28.4031	1.73356	4.34649	5e-05	0.000551696	yes	TR10117|c0_g2	-	-	602	-	tr|A0A067L1N3|A0A067L1N3_JATCU Uncharacterized protein OS=Jatropha curcas GN=JCGZ_04657 PE=4 SV=1	gi|643730582|gb|KDP38014.1| hypothetical protein JCGZ_04657 [Jatropha curcas]	-	-	-	-	-	-
TR10118|c0_g1	WT	OVX	23.0611	28.7421	0.317703	0.792824	0.2254	0.49044	no	TR10118|c0_g1	-	-	1665	sp|Q0VCZ3|YTHD2_BOVIN YTH domain-containing family protein 2 OS=Bos taurus GN=YTHDF2 PE=2 SV=1	tr|D7TGT4|D7TGT4_VITVI Putative uncharacterized protein OS=Vitis vinifera GN=VIT_12s0035g00970 PE=4 SV=1	gi|147812480|emb|CAN72774.1| hypothetical protein VITISV_026284 [Vitis vinifera]	A5BWE9_VITVI/359-501 A5BWE9.1 PF04146.11;YTH;	At1g79270 [R] KOG1901 Uncharacterized high-glucose-regulated protein	GO:0000932~cytoplasmic mRNA processing body;GO:0043488~regulation of mRNA stability;GO:0044822~poly(A) RNA binding;GO:1990247~N6-methyladenosine-containing RNA binding;	-	-	-
TR10119|c0_g1	WT	OVX	12.4535	11.2309	-0.149073	-0.350353	0.66015	0.851037	no	TR10119|c0_g1	-	-	663	sp|F4ICF4|RBL10_ARATH RHOMBOID-like protein 10, chloroplastic OS=Arabidopsis thaliana GN=RBL10 PE=2 SV=1	tr|A0A068TMH0|A0A068TMH0_COFCA Coffea canephora DH200=94 genomic scaffold, scaffold_1 OS=Coffea canephora GN=GSCOC_T00014915001 PE=4 SV=1	gi|661899546|emb|CDO97540.1| unnamed protein product [Coffea canephora]	M1C6Z6_SOLTU/153-297 M1C6Z6.1 PF01694.18;Rhomboid;	At1g25290 [T] KOG2289 Rhomboid family proteins	GO:0004252~serine-type endopeptidase activity;GO:0016021~integral component of membrane;GO:0016485~protein processing;GO:0031969~chloroplast membrane;	-	-	-
TR1011|c1_g2	WT	OVX	20.926	17.4063	-0.265687	-0.689995	0.4252	0.692756	no	TR1011|c1_g2	-	-	625	-	tr|A0A068UF90|A0A068UF90_COFCA Coffea canephora DH200=94 genomic scaffold, scaffold_25 OS=Coffea canephora GN=GSCOC_T00024282001 PE=4 SV=1	gi|661889182|emb|CDP07151.1| unnamed protein product [Coffea canephora]	B9RBH3_RICCO/2-134 B9RBH3.1 PF05158.8;RNA_pol_Rpc34;	-	GO:0003677~DNA binding;GO:0003899~DNA-directed RNA polymerase activity;GO:0006351~transcription, DNA-templated;	-	-	-
TR1011|c2_g10	WT	OVX	259.966	305.648	0.233547	1.40053	0.3827	0.655806	no	TR1011|c2_g10	TIM23	mitochondrial import inner membrane translocase subunit TIM23	316	sp|Q9LNQ1|TI231_ARATH Mitochondrial import inner membrane translocase subunit TIM23-1 OS=Arabidopsis thaliana GN=TIM23-1 PE=2 SV=1	tr|A0A022Q0Q1|A0A022Q0Q1_ERYGU Uncharacterized protein OS=Erythranthe guttata GN=MIMGU_mgv1a014438mg PE=4 SV=1	gi|747042715|ref|XP_011079930.1| PREDICTED: mitochondrial import inner membrane translocase subunit TIM23-1-like [Sesamum indicum]	-	At1g17530 [U] KOG3324 Mitochondrial import inner membrane translocase, subunit TIM23	GO:0005743~mitochondrial inner membrane;GO:0005744~mitochondrial inner membrane presequence translocase complex;GO:0006626~protein targeting to mitochondrion;GO:0015450~P-P-bond-hydrolysis-driven protein transmembrane transporter activity;GO:0016021~integral component of membrane;	-	K17794	-
TR1011|c2_g11	WT	OVX	26.6942	38.5025	0.528422	1.72934	0.1186	0.332839	no	TR1011|c2_g11	TIM23	mitochondrial import inner membrane translocase subunit TIM23	379	sp|Q38820|TI232_ARATH Mitochondrial import inner membrane translocase subunit TIM23-2 OS=Arabidopsis thaliana GN=TIM23-2 PE=1 SV=1	tr|G7IS28|G7IS28_MEDTR Import inner membrane translocase subunit TIM22 OS=Medicago truncatula GN=MTR_2g099550 PE=4 SV=1	gi|357454553|ref|XP_003597557.1| Translocase of inner mitochondrial membrane TIM23 [Medicago truncatula]	G7IS28_MEDTR/59-180 G7IS28.1 PF02466.15;Tim17;	At1g72750 [U] KOG3324 Mitochondrial import inner membrane translocase, subunit TIM23	GO:0005739~mitochondrion;GO:0005743~mitochondrial inner membrane;GO:0005744~mitochondrial inner membrane presequence translocase complex;GO:0006886~intracellular protein transport;GO:0015450~P-P-bond-hydrolysis-driven protein transmembrane transporter activity;GO:0016020~membrane;GO:0016021~integral component of membrane;	-	K17794	-
TR1011|c2_g12	WT	OVX	4.76261	5.04029	0.0817544	0.186273	0.87445	0.951139	no	TR1011|c2_g12	TIM23	mitochondrial import inner membrane translocase subunit TIM23	346	-	tr|G7IS28|G7IS28_MEDTR Import inner membrane translocase subunit TIM22 OS=Medicago truncatula GN=MTR_2g099550 PE=4 SV=1	gi|357454553|ref|XP_003597557.1| Translocase of inner mitochondrial membrane TIM23 [Medicago truncatula]	-	-	GO:0016021~integral component of membrane;	-	K17794	-
TR1011|c2_g13	WT	OVX	38.0831	51.2457	0.428281	1.89443	0.21725	0.479974	no	TR1011|c2_g13	TIM23	mitochondrial import inner membrane translocase subunit TIM23	302	sp|Q9LNQ1|TI231_ARATH Mitochondrial import inner membrane translocase subunit TIM23-1 OS=Arabidopsis thaliana GN=TIM23-1 PE=2 SV=1	tr|M0ZR81|M0ZR81_SOLTU Uncharacterized protein OS=Solanum tuberosum GN=PGSC0003DMG400002488 PE=4 SV=1	gi|720036810|ref|XP_010267477.1| PREDICTED: mitochondrial import inner membrane translocase subunit TIM23-2-like [Nelumbo nucifera]	K4BMY5_SOLLC/61-181 K4BMY5.1 PF02466.15;Tim17;	At1g72750 [U] KOG3324 Mitochondrial import inner membrane translocase, subunit TIM23	GO:0005743~mitochondrial inner membrane;GO:0005744~mitochondrial inner membrane presequence translocase complex;GO:0006626~protein targeting to mitochondrion;GO:0015450~P-P-bond-hydrolysis-driven protein transmembrane transporter activity;GO:0016021~integral component of membrane;	-	K17794	-
TR1011|c2_g15	WT	OVX	11.767	20.4926	0.800359	2.53451	0.04	0.156658	no	TR1011|c2_g15	TIM23	mitochondrial import inner membrane translocase subunit TIM23	358	-	tr|G7IS28|G7IS28_MEDTR Import inner membrane translocase subunit TIM22 OS=Medicago truncatula GN=MTR_2g099550 PE=4 SV=1	gi|357454553|ref|XP_003597557.1| Translocase of inner mitochondrial membrane TIM23 [Medicago truncatula]	-	-	GO:0016021~integral component of membrane;	-	K17794	-
TR1011|c2_g16	WT	OVX	0.791193	0.865921	0.130206	0	1	1	no	TR1011|c2_g16	TIM23	mitochondrial import inner membrane translocase subunit TIM23	335	sp|Q38820|TI232_ARATH Mitochondrial import inner membrane translocase subunit TIM23-2 OS=Arabidopsis thaliana GN=TIM23-2 PE=1 SV=1	tr|G7IS28|G7IS28_MEDTR Import inner membrane translocase subunit TIM22 OS=Medicago truncatula GN=MTR_2g099550 PE=4 SV=1	gi|357454553|ref|XP_003597557.1| Translocase of inner mitochondrial membrane TIM23 [Medicago truncatula]	G7IS28_MEDTR/59-180 G7IS28.1 PF02466.15;Tim17;	At1g72750 [U] KOG3324 Mitochondrial import inner membrane translocase, subunit TIM23	GO:0005739~mitochondrion;GO:0005743~mitochondrial inner membrane;GO:0005744~mitochondrial inner membrane presequence translocase complex;GO:0006886~intracellular protein transport;GO:0015450~P-P-bond-hydrolysis-driven protein transmembrane transporter activity;GO:0016020~membrane;GO:0016021~integral component of membrane;	-	K17794	-
TR1011|c2_g17	WT	OVX	7.45155	13.0297	0.806188	2.43082	0.1011	0.299253	no	TR1011|c2_g17	TIM23	mitochondrial import inner membrane translocase subunit TIM23	317	sp|Q38820|TI232_ARATH Mitochondrial import inner membrane translocase subunit TIM23-2 OS=Arabidopsis thaliana GN=TIM23-2 PE=1 SV=1	tr|A0A068TPL5|A0A068TPL5_COFCA Coffea canephora DH200=94 genomic scaffold, scaffold_2 OS=Coffea canephora GN=GSCOC_T00021823001 PE=4 SV=1	gi|661897917|emb|CDO97884.1| unnamed protein product [Coffea canephora]	M0T7C7_MUSAM/72-193 M0T7C7.1 PF02466.15;Tim17;	At1g72750 [U] KOG3324 Mitochondrial import inner membrane translocase, subunit TIM23	GO:0005739~mitochondrion;GO:0005743~mitochondrial inner membrane;GO:0005744~mitochondrial inner membrane presequence translocase complex;GO:0006886~intracellular protein transport;GO:0015450~P-P-bond-hydrolysis-driven protein transmembrane transporter activity;GO:0016020~membrane;GO:0016021~integral component of membrane;	-	K17794	-
TR1011|c2_g2	WT	OVX	20.0684	22.7639	0.181821	0.69075	0.6364	0.836846	no	TR1011|c2_g2	TIM23	mitochondrial import inner membrane translocase subunit TIM23	308	sp|Q9LNQ1|TI231_ARATH Mitochondrial import inner membrane translocase subunit TIM23-1 OS=Arabidopsis thaliana GN=TIM23-1 PE=2 SV=1	tr|K4BMY5|K4BMY5_SOLLC Uncharacterized protein OS=Solanum lycopersicum GN=Solyc03g121860.1 PE=4 SV=1	gi|720036810|ref|XP_010267477.1| PREDICTED: mitochondrial import inner membrane translocase subunit TIM23-2-like [Nelumbo nucifera]	V7ATF9_PHAVU/55-176 V7ATF9.1 PF02466.15;Tim17;	At1g17530 [U] KOG3324 Mitochondrial import inner membrane translocase, subunit TIM23	GO:0005743~mitochondrial inner membrane;GO:0005744~mitochondrial inner membrane presequence translocase complex;GO:0006626~protein targeting to mitochondrion;GO:0015450~P-P-bond-hydrolysis-driven protein transmembrane transporter activity;GO:0016021~integral component of membrane;	-	K17794	-
TR1011|c2_g4	WT	OVX	37.2727	38.6067	0.0507311	0.174148	0.8783	0.952529	no	TR1011|c2_g4	TIM23	mitochondrial import inner membrane translocase subunit TIM23	408	sp|Q9LNQ1|TI231_ARATH Mitochondrial import inner membrane translocase subunit TIM23-1 OS=Arabidopsis thaliana GN=TIM23-1 PE=2 SV=1	tr|K4BMY5|K4BMY5_SOLLC Uncharacterized protein OS=Solanum lycopersicum GN=Solyc03g121860.1 PE=4 SV=1	gi|460379660|ref|XP_004235579.1| PREDICTED: mitochondrial import inner membrane translocase subunit TIM23-1-like [Solanum lycopersicum]	K4BMY5_SOLLC/61-181 K4BMY5.1 PF02466.15;Tim17;	At1g17530 [U] KOG3324 Mitochondrial import inner membrane translocase, subunit TIM23	GO:0005743~mitochondrial inner membrane;GO:0005744~mitochondrial inner membrane presequence translocase complex;GO:0006626~protein targeting to mitochondrion;GO:0015450~P-P-bond-hydrolysis-driven protein transmembrane transporter activity;GO:0016021~integral component of membrane;	-	K17794	-
TR1011|c2_g6	WT	OVX	15.5278	20.4545	0.397567	0.896297	0.2215	0.485619	no	TR1011|c2_g6	TIM23	mitochondrial import inner membrane translocase subunit TIM23	669	sp|Q38820|TI232_ARATH Mitochondrial import inner membrane translocase subunit TIM23-2 OS=Arabidopsis thaliana GN=TIM23-2 PE=1 SV=1	tr|K4BMY5|K4BMY5_SOLLC Uncharacterized protein OS=Solanum lycopersicum GN=Solyc03g121860.1 PE=4 SV=1	gi|460379660|ref|XP_004235579.1| PREDICTED: mitochondrial import inner membrane translocase subunit TIM23-1-like [Solanum lycopersicum]	K4BMY5_SOLLC/61-181 K4BMY5.1 PF02466.15;Tim17;	At1g72750 [U] KOG3324 Mitochondrial import inner membrane translocase, subunit TIM23	GO:0005739~mitochondrion;GO:0005743~mitochondrial inner membrane;GO:0005744~mitochondrial inner membrane presequence translocase complex;GO:0006886~intracellular protein transport;GO:0015450~P-P-bond-hydrolysis-driven protein transmembrane transporter activity;GO:0016020~membrane;GO:0016021~integral component of membrane;	-	K17794	-
TR1011|c2_g7	WT	OVX	0	0	0	0	1	1	no	TR1011|c2_g7	-	-	301	-	-	-	-	-	-	-	-	-
TR10120|c0_g1	WT	OVX	20.2844	23.7428	0.227118	0.524821	0.4039	0.674418	no	TR10120|c0_g1	-	-	1531	-	tr|M0ZXW2|M0ZXW2_SOLTU Uncharacterized protein OS=Solanum tuberosum GN=PGSC0003DMG400004041 PE=4 SV=1	gi|698478771|ref|XP_009786518.1| PREDICTED: uncharacterized protein LOC104234618 [Nicotiana sylvestris]	-	At3g50340 [NK] proteins (or domains) not included into any KOG	-	-	-	-
TR10122|c0_g1	WT	OVX	3.46554	57.6902	4.05718	8.73558	5e-05	0.000551696	yes	TR10122|c0_g1	-	-	1420	-	-	-	-	-	-	-	-	-
TR10123|c0_g1	WT	OVX	16.3068	20.306	0.316426	0.845422	0.3737	0.648346	no	TR10123|c0_g1	-	-	528	-	-	-	-	-	-	-	-	-
TR10123|c0_g2	WT	OVX	23.6038	31.8413	0.431882	1.19481	0.1667	0.409737	no	TR10123|c0_g2	-	-	635	-	-	-	-	-	-	-	-	-
TR10123|c0_g5	WT	OVX	14.1847	11.6887	-0.279211	-0.828033	0.46125	0.720615	no	TR10123|c0_g5	-	-	432	-	-	-	-	-	-	-	-	-
TR10123|c0_g6	WT	OVX	20.685	12.2749	-0.752871	-2.85364	0.07205	0.23715	no	TR10123|c0_g6	-	-	326	-	-	-	-	-	-	-	-	-
TR10123|c0_g8	WT	OVX	28.1058	23.5263	-0.256596	-0.691778	0.31275	0.589072	no	TR10123|c0_g8	-	-	3357	-	-	-	-	-	-	-	-	-
TR10123|c1_g1	WT	OVX	9.43621	10.6826	0.178982	0.407847	0.52375	0.766565	no	TR10123|c1_g1	-	-	2407	-	-	-	-	-	-	-	-	-
TR10123|c3_g1	WT	OVX	12.9495	13.7779	0.0894613	0.201352	0.7801	0.910088	no	TR10123|c3_g1	-	-	1114	-	-	-	-	-	-	-	-	-
TR10123|c4_g1	WT	OVX	15.7141	12.8996	-0.284735	-0.693022	0.4305	0.696839	no	TR10123|c4_g1	-	-	573	-	-	-	-	-	-	-	-	-
TR10124|c0_g1	WT	OVX	11.2772	27.7579	1.29949	2.97977	5e-05	0.000551696	yes	TR10124|c0_g1	-	-	1440	-	tr|A0A0B0NH14|A0A0B0NH14_GOSAR Solute carrier family 25 member 44 OS=Gossypium arboreum GN=F383_13484 PE=3 SV=1	gi|728830898|gb|KHG10341.1| Solute carrier family 25 member 44 [Gossypium arboreum]	M5WSH5_PRUPE/167-260 M5WSH5.1 PF00153.23;Mito_carr;	At5g15640 [C] KOG0765 Predicted mitochondrial carrier protein	GO:0016021~integral component of membrane;GO:0055085~transmembrane transport;	-	-	-
TR10125|c0_g1	WT	OVX	35.8845	36.4662	0.0231968	0.0595249	0.9316	0.974175	no	TR10125|c0_g1	-	-	1241	-	tr|A0A061FH13|A0A061FH13_THECC Uncharacterized protein isoform 1 OS=Theobroma cacao GN=TCM_034920 PE=4 SV=1	gi|590598091|ref|XP_007018796.1| Uncharacterized protein isoform 1 [Theobroma cacao]	M0RL28_MUSAM/3-302 M0RL28.1 PF13266.2;DUF4057;	At1g35780 [NK] proteins (or domains) not included into any KOG	-	-	-	-
TR10125|c0_g2	WT	OVX	14.7732	15.3196	0.0524003	0.209579	0.9048	0.96331	no	TR10125|c0_g2	-	-	302	-	tr|B7FKM7|B7FKM7_MEDTR Putative uncharacterized protein OS=Medicago truncatula PE=2 SV=1	gi|217073902|gb|ACJ85311.1| unknown [Medicago truncatula]	I3ST89_MEDTR/3-286 I3ST89.1 PF13266.2;DUF4057;	At4g39860 [NK] proteins (or domains) not included into any KOG	-	-	-	-
TR10126|c0_g1	WT	OVX	17.0295	18.8566	0.147029	0.323656	0.5943	0.812098	no	TR10126|c0_g1	E2.4.1.218	hydroquinone glucosyltransferase	1628	sp|Q9ZU72|U72D1_ARATH UDP-glycosyltransferase 72D1 OS=Arabidopsis thaliana GN=UGT72D1 PE=2 SV=1	tr|M1CP04|M1CP04_SOLTU Glycosyltransferase OS=Solanum tuberosum GN=PGSC0003DMG400027852 PE=3 SV=1	gi|698463370|ref|XP_009782200.1| PREDICTED: hydroquinone glucosyltransferase-like [Nicotiana sylvestris]	M1CP04_SOLTU/217-445 M1CP04.1 PF00201.14;UDPGT;	At2g18570 [GC] KOG1192 UDP-glucuronosyl and UDP-glucosyl transferase	GO:0016758~transferase activity, transferring hexosyl groups;	EC:2.4.1.218	K08237	-
TR10127|c0_g2	WT	OVX	35.7672	34.3466	-0.0584682	-0.143105	0.81185	0.923933	no	TR10127|c0_g2	E3.1.3.16	protein phosphatase	3073	sp|Q8L7U5|BSL1_ARATH Serine/threonine-protein phosphatase BSL1 OS=Arabidopsis thaliana GN=BSL1 PE=1 SV=2	tr|A0A068U4T3|A0A068U4T3_COFCA Serine/threonine-protein phosphatase OS=Coffea canephora GN=GSCOC_T00015978001 PE=3 SV=1	gi|661892412|emb|CDP03570.1| unnamed protein product [Coffea canephora]	K7LGZ4_SOYBN/577-786 K7LGZ4.1 PF00149.24;Metallophos;	At1g08420_2 [TR] KOG0374 Serine/threonine specific protein phosphatase PP1, catalytic subunit	GO:0004721~phosphoprotein phosphatase activity;GO:0005634~nucleus;GO:0005886~plasma membrane;GO:0009742~brassinosteroid mediated signaling pathway;GO:0046872~metal ion binding;	EC:3.1.3.16	K01090	-
TR10128|c0_g3	WT	OVX	36.5081	42.4067	0.216076	0.562682	0.41175	0.681006	no	TR10128|c0_g3	-	-	1184	sp|Q8H1Q2|NBP35_ARATH Cytosolic Fe-S cluster assembly factor NBP35 OS=Arabidopsis thaliana GN=NBP35 PE=1 SV=1	tr|S8CDZ9|S8CDZ9_9LAMI Uncharacterized protein (Fragment) OS=Genlisea aurea GN=M569_09688 PE=3 SV=1	gi|527196098|gb|EPS65090.1| hypothetical protein M569_09688, partial [Genlisea aurea]	S8CDZ9_9LAMI/60-277 S8CDZ9.1 PF10609.5;ParA;	At5g50960 [D] KOG3022 Predicted ATPase, nucleotide-binding	GO:0005524~ATP binding;GO:0005829~cytosol;GO:0016226~iron-sulfur cluster assembly;GO:0042803~protein homodimerization activity;GO:0046872~metal ion binding;GO:0051536~iron-sulfur cluster binding;GO:0051539~4 iron, 4 sulfur cluster binding;	-	-	-
TR10129|c0_g1	WT	OVX	13.5742	20.4696	0.592616	1.65782	0.1006	0.298362	no	TR10129|c0_g1	-	-	471	sp|O22715|AP1M2_ARATH AP-1 complex subunit mu-2 OS=Arabidopsis thaliana GN=AP1M2 PE=1 SV=1	tr|A0A059D7G5|A0A059D7G5_EUCGR Uncharacterized protein OS=Eucalyptus grandis GN=EUGRSUZ_B03301 PE=4 SV=1	gi|470126016|ref|XP_004298991.1| PREDICTED: AP-1 complex subunit mu-2 [Fragaria vesca subsp. vesca]	B9HLR8_POPTR/159-362 B9HLR8.2 PF00928.17;Adap_comp_sub;	At1g60780 [U] KOG0937 Adaptor complexes medium subunit family	GO:0005794~Golgi apparatus;GO:0005829~cytosol;GO:0006886~intracellular protein transport;GO:0016192~vesicle-mediated transport;GO:0030131~clathrin adaptor complex;GO:0030665~clathrin-coated vesicle membrane;GO:0031901~early endosome membrane;	-	-	-
TR10129|c2_g1	WT	OVX	41.5029	46.6432	0.168455	0.522497	0.578	0.802026	no	TR10129|c2_g1	-	-	506	-	-	-	-	-	-	-	-	-
TR10129|c3_g1	WT	OVX	74.1337	82.9916	0.162836	0.444046	0.51245	0.759119	no	TR10129|c3_g1	-	-	1625	sp|O22715|AP1M2_ARATH AP-1 complex subunit mu-2 OS=Arabidopsis thaliana GN=AP1M2 PE=1 SV=1	tr|A0A022Q4I0|A0A022Q4I0_ERYGU Uncharacterized protein OS=Erythranthe guttata GN=MIMGU_mgv1a006868mg PE=4 SV=1	gi|848914919|ref|XP_012855297.1| PREDICTED: AP-1 complex subunit mu-2 [Erythranthe guttatus]	V4TIN0_9ROSI/89-357 V4TIN0.1 PF00928.17;Adap_comp_sub;	At1g60780 [U] KOG0937 Adaptor complexes medium subunit family	GO:0005794~Golgi apparatus;GO:0005829~cytosol;GO:0006886~intracellular protein transport;GO:0016192~vesicle-mediated transport;GO:0030131~clathrin adaptor complex;GO:0030665~clathrin-coated vesicle membrane;GO:0031901~early endosome membrane;	-	-	-
TR1012|c0_g1	WT	OVX	18.4556	21.3901	0.212886	0.596569	0.53475	0.773958	no	TR1012|c0_g1	-	-	459	sp|Q9STW5|MACP2_ARATH MACPF domain-containing protein At4g24290 OS=Arabidopsis thaliana GN=At4g24290 PE=2 SV=1	tr|A0A068TNV3|A0A068TNV3_COFCA Coffea canephora DH200=94 genomic scaffold, scaffold_1 OS=Coffea canephora GN=GSCOC_T00015009001 PE=4 SV=1	gi|747080819|ref|XP_011087675.1| PREDICTED: MACPF domain-containing protein At4g24290 isoform X1 [Sesamum indicum]	-	At4g24290 [NK] proteins (or domains) not included into any KOG	GO:0005886~plasma membrane;GO:0009626~plant-type hypersensitive response;	-	-	-
TR1012|c1_g1	WT	OVX	12.4476	13.2516	0.0903003	0.203612	0.77025	0.906107	no	TR1012|c1_g1	-	-	1191	sp|Q9STW5|MACP2_ARATH MACPF domain-containing protein At4g24290 OS=Arabidopsis thaliana GN=At4g24290 PE=2 SV=1	tr|V4SBD6|V4SBD6_9ROSI Uncharacterized protein OS=Citrus clementina GN=CICLE_v10000637mg PE=4 SV=1	gi|567878149|ref|XP_006431633.1| hypothetical protein CICLE_v10000637mg [Citrus clementina]	V4SBD6_9ROSI/105-317 V4SBD6.1 PF01823.15;MACPF;	At4g24290 [NK] proteins (or domains) not included into any KOG	GO:0005886~plasma membrane;GO:0009626~plant-type hypersensitive response;	-	-	-
TR10130|c0_g1	WT	OVX	27.4511	24.012	-0.19311	-0.473527	0.4591	0.718749	no	TR10130|c0_g1	-	-	1787	sp|Q557E7|CBLA_DICDI E3 ubiquitin-protein ligase cblA OS=Dictyostelium discoideum GN=cblA-1 PE=1 SV=1	tr|R0IAH4|R0IAH4_9BRAS Uncharacterized protein OS=Capsella rubella GN=CARUB_v10020241mg PE=4 SV=1	gi|565489165|ref|XP_006302222.1| hypothetical protein CARUB_v10020241mg [Capsella rubella]	F4HS21_ARATH/28-291 F4HS21.1 PF10269.5;Tmemb_185A;	At1g18470 [NK] proteins (or domains) not included into any KOG	GO:0005509~calcium ion binding;GO:0005634~nucleus;GO:0005829~cytosol;GO:0008270~zinc ion binding;GO:0016567~protein ubiquitination;GO:0016874~ligase activity;GO:0030587~sorocarp development;GO:0035556~intracellular signal transduction;	-	-	-
TR10131|c1_g1	WT	OVX	11.4956	20.2483	0.816714	2.28839	0.0215	0.0987531	no	TR10131|c1_g1	-	-	529	-	-	-	-	-	-	-	-	-
TR10131|c1_g2	WT	OVX	6.22077	28.7808	2.20994	5.78081	5e-05	0.000551696	yes	TR10131|c1_g2	-	-	538	-	-	-	-	-	-	-	-	-
TR10132|c0_g1	WT	OVX	47.0935	34.3316	-0.455992	-1.16215	0.079	0.252583	no	TR10132|c0_g1	-	-	1773	sp|P40782|CYPR1_CYNCA Cyprosin (Fragment) OS=Cynara cardunculus GN=CYPRO1 PE=1 SV=2	tr|Q96383|Q96383_CENCA Aspartic proteinase OS=Centaurea calcitrapa PE=2 SV=1	gi|509163|emb|CAA48939.1| cyprosin [Cynara cardunculus]	Q96383_CENCA/84-508 Q96383.1 PF00026.19;Asp;	At1g11910 [O] KOG1339 Aspartyl protease	GO:0004190~aspartic-type endopeptidase activity;GO:0006629~lipid metabolic process;	-	-	-
TR10133|c0_g1	WT	OVX	21.5911	23.3579	0.113475	0.271677	0.6784	0.860871	no	TR10133|c0_g1	-	-	1271	sp|Q94F27|B3GTB_ARATH Probable beta-1,3-galactosyltransferase 11 OS=Arabidopsis thaliana GN=B3GALT11 PE=2 SV=1	tr|A0A022QFA3|A0A022QFA3_ERYGU Uncharacterized protein (Fragment) OS=Erythranthe guttata GN=MIMGU_mgv1a022857mg PE=4 SV=1	gi|747059360|ref|XP_011076057.1| PREDICTED: probable beta-1,3-galactosyltransferase 11 [Sesamum indicum]	A0A022QFA3_MIMGU/127-325 A0A022QFA3.1 PF01762.17;Galactosyl_T;	At5g53340 [G] KOG2288 Galactosyltransferases	GO:0000139~Golgi membrane;GO:0005768~endosome;GO:0005794~Golgi apparatus;GO:0005802~trans-Golgi network;GO:0006486~protein glycosylation;GO:0008378~galactosyltransferase activity;GO:0016021~integral component of membrane;GO:1990714~hydroxyproline O-galactosyltransferase activity;	-	-	-
TR10134|c0_g1	WT	OVX	66.2552	82.8826	0.323036	1.00366	0.2039	0.461862	no	TR10134|c0_g1	-	-	933	sp|P42158|KC1D_ARATH Casein kinase I isoform delta-like OS=Arabidopsis thaliana GN=At4g26100 PE=2 SV=2	tr|D7SZI3|D7SZI3_VITVI Putative uncharacterized protein OS=Vitis vinifera GN=VIT_05s0049g01240 PE=3 SV=1	gi|694404178|ref|XP_009376983.1| PREDICTED: casein kinase I-like isoform X1 [Pyrus x bretschneideri]	V7BGB0_PHAVU/9-262 V7BGB0.1 PF00069.21;Pkinase;	At1g03930 [T] KOG1164 Casein kinase (serine/threonine/tyrosine protein kinase)	GO:0004674~protein serine/threonine kinase activity;GO:0005524~ATP binding;GO:0005737~cytoplasm;GO:0006897~endocytosis;GO:0008360~regulation of cell shape;GO:0009506~plasmodesma;GO:0016055~Wnt signaling pathway;GO:0018105~peptidyl-serine phosphorylation;	-	-	-
TR10134|c1_g1	WT	OVX	68.8073	77.2711	0.167368	0.441144	0.4949	0.747075	no	TR10134|c1_g1	-	-	1959	sp|P42158|KC1D_ARATH Casein kinase I isoform delta-like OS=Arabidopsis thaliana GN=At4g26100 PE=2 SV=2	tr|D7TZW6|D7TZW6_VITVI Putative uncharacterized protein OS=Vitis vinifera GN=VIT_09s0002g01740 PE=3 SV=1	gi|359482807|ref|XP_002277513.2| PREDICTED: casein kinase I isoform delta-like [Vitis vinifera]	D8SD29_SELML/9-311 D8SD29.1 PF00069.21;Pkinase;	At1g72710 [T] KOG1164 Casein kinase (serine/threonine/tyrosine protein kinase)	GO:0004674~protein serine/threonine kinase activity;GO:0005524~ATP binding;GO:0005737~cytoplasm;GO:0006897~endocytosis;GO:0008360~regulation of cell shape;GO:0009506~plasmodesma;GO:0016055~Wnt signaling pathway;GO:0018105~peptidyl-serine phosphorylation;	-	-	-
TR10134|c1_g2	WT	OVX	25.6527	36.2285	0.498013	1.97081	0.1597	0.399175	no	TR10134|c1_g2	-	-	349	-	-	-	-	-	-	-	-	-
TR10135|c0_g1	WT	OVX	26.86	23.4531	-0.195678	-0.531388	0.53505	0.774043	no	TR10135|c0_g1	SLC15A3_4, PHT	solute carrier family 15 (peptide/histidine transporter), member 3/4	641	sp|P46032|PTR2_ARATH Protein NRT1/ PTR FAMILY 8.3 OS=Arabidopsis thaliana GN=NPF8.3 PE=1 SV=1	tr|A0A061EA41|A0A061EA41_THECC Peptide transporter 2 isoform 1 OS=Theobroma cacao GN=TCM_011173 PE=3 SV=1	gi|747048953|ref|XP_011070505.1| PREDICTED: protein NRT1/ PTR FAMILY 8.3-like [Sesamum indicum]	Q7XAC3_VICFA/114-545 Q7XAC3.1 PF00854.17;PTR2;	At2g02040 [E] KOG1237 H+/oligopeptide symporter	GO:0000325~plant-type vacuole;GO:0005215~transporter activity;GO:0005773~vacuole;GO:0005774~vacuolar membrane;GO:0005794~Golgi apparatus;GO:0006857~oligopeptide transport;GO:0009705~plant-type vacuole membrane;GO:0015031~protein transport;GO:0015197~peptide transporter activity;GO:0015334~high-affinity oligopeptide transporter activity;GO:0015833~peptide transport;GO:0016021~integral component of…	-	K14638	-
TR10135|c1_g1	WT	OVX	192.328	189.949	-0.0179588	-0.0541897	0.94205	0.978452	no	TR10135|c1_g1	-	-	1208	sp|Q9LQL2|PTR14_ARATH Protein NRT1/ PTR FAMILY 7.3 OS=Arabidopsis thaliana GN=NPF7.3 PE=1 SV=2	tr|A0A061G4F0|A0A061G4F0_THECC Nitrate transporter 1.5 OS=Theobroma cacao GN=TCM_015765 PE=4 SV=1	gi|590675834|ref|XP_007039561.1| Nitrate transporter 1.5 [Theobroma cacao]	F6HTA1_VITVI/108-543 F6HTA1.1 PF00854.17;PTR2;	At1g32450 [E] KOG1237 H+/oligopeptide symporter	GO:0005886~plasma membrane;GO:0006598~polyamine catabolic process;GO:0006826~iron ion transport;GO:0009698~phenylpropanoid metabolic process;GO:0009734~auxin-activated signaling pathway;GO:0010106~cellular response to iron ion starvation;GO:0010167~response to nitrate;GO:0015112~nitrate transmembrane transporter activity;GO:0015293~symporter activity;GO:0015706~nitrate transport;GO:0016020~membra…	-	-	-
TR10135|c1_g2	WT	OVX	200.654	158.766	-0.337813	-1.43779	0.21685	0.479486	no	TR10135|c1_g2	-	-	386	sp|Q9LQL2|PTR14_ARATH Protein NRT1/ PTR FAMILY 7.3 OS=Arabidopsis thaliana GN=NPF7.3 PE=1 SV=2	tr|A0A067L4S3|A0A067L4S3_JATCU Uncharacterized protein OS=Jatropha curcas GN=JCGZ_05071 PE=4 SV=1	gi|802585659|ref|XP_012070550.1| PREDICTED: protein NRT1/ PTR FAMILY 7.3 [Jatropha curcas]	U5GQ70_POPTR/108-544 U5GQ70.1 PF00854.17;PTR2;	At1g32450 [E] KOG1237 H+/oligopeptide symporter	GO:0005215~transporter activity;GO:0005886~plasma membrane;GO:0010167~response to nitrate;GO:0015112~nitrate transmembrane transporter activity;GO:0015293~symporter activity;GO:0015706~nitrate transport;GO:0016020~membrane;GO:0016021~integral component of membrane;	-	-	-
TR10135|c1_g3	WT	OVX	128.096	64.0294	-1.00042	-3.8942	0.00325	0.0215537	yes	TR10135|c1_g3	-	-	350	sp|Q9LQL2|PTR14_ARATH Protein NRT1/ PTR FAMILY 7.3 OS=Arabidopsis thaliana GN=NPF7.3 PE=1 SV=2	tr|U5GQ70|U5GQ70_POPTR Proton-dependent oligopeptide transport family protein OS=Populus trichocarpa GN=POPTR_0003s08710g PE=4 SV=1	gi|566161638|ref|XP_006385620.1| proton-dependent oligopeptide transport family protein [Populus trichocarpa]	U5GQ70_POPTR/108-544 U5GQ70.1 PF00854.17;PTR2;	At1g32450 [E] KOG1237 H+/oligopeptide symporter	GO:0005215~transporter activity;GO:0005886~plasma membrane;GO:0010167~response to nitrate;GO:0015112~nitrate transmembrane transporter activity;GO:0015293~symporter activity;GO:0015706~nitrate transport;GO:0016020~membrane;GO:0016021~integral component of membrane;	-	-	-
TR10135|c1_g4	WT	OVX	273.609	233.67	-0.227643	-0.574713	0.38555	0.658346	no	TR10135|c1_g4	-	-	1418	sp|Q9LQL2|PTR14_ARATH Protein NRT1/ PTR FAMILY 7.3 OS=Arabidopsis thaliana GN=NPF7.3 PE=1 SV=2	tr|B9S1I2|B9S1I2_RICCO Peptide transporter, putative OS=Ricinus communis GN=RCOM_0865220 PE=4 SV=1	gi|720061810|ref|XP_010275292.1| PREDICTED: protein NRT1/ PTR FAMILY 7.3-like [Nelumbo nucifera]	B9S1I2_RICCO/108-543 B9S1I2.1 PF00854.17;PTR2;	At1g32450 [E] KOG1237 H+/oligopeptide symporter	GO:0005215~transporter activity;GO:0005886~plasma membrane;GO:0010167~response to nitrate;GO:0015112~nitrate transmembrane transporter activity;GO:0015293~symporter activity;GO:0015706~nitrate transport;GO:0016020~membrane;GO:0016021~integral component of membrane;	-	-	-
TR10136|c0_g1	WT	OVX	33.668	39.0499	0.213943	0.557223	0.41685	0.685134	no	TR10136|c0_g1	XPO1, CRM1	exportin-1	1085	sp|Q9SMV6|XPO1A_ARATH Protein EXPORTIN 1A OS=Arabidopsis thaliana GN=XPO1 PE=1 SV=1	tr|B9I8G4|B9I8G4_POPTR Exportin1 family protein OS=Populus trichocarpa GN=POPTR_0013s09680g PE=4 SV=2	gi|566200371|ref|XP_002319892.2| exportin1 family protein [Populus trichocarpa]	A0A022S271_MIMGU/713-1035 A0A022S271.1 PF08767.7;CRM1_C;	At5g17020 [YU] KOG2020 Nuclear transport receptor CRM1/MSN5 (importin beta superfamily)	GO:0004872~receptor activity;GO:0005622~intracellular;GO:0005634~nucleus;GO:0005643~nuclear pore;GO:0005829~cytosol;GO:0006611~protein export from nucleus;GO:0006886~intracellular protein transport;GO:0009408~response to heat;GO:0009553~embryo sac development;GO:0009555~pollen development;GO:0009846~pollen germination;GO:0009860~pollen tube growth;GO:0031965~nuclear membrane;GO:0051028~mRNA trans…	-	K14290	ko03008~Ribosome biogenesis in eukaryotes;ko03013~RNA transport;
TR10137|c1_g2	WT	OVX	19.923	21.8113	0.130643	0.378412	0.706	0.875133	no	TR10137|c1_g2	dnaJ	molecular chaperone DnaJ	459	sp|B1XQF6|DNAJ_SYNP2 Chaperone protein DnaJ OS=Synechococcus sp. (strain ATCC 27264 / PCC 7002 / PR-6) GN=dnaJ PE=3 SV=1	tr|K4BLI1|K4BLI1_SOLLC Uncharacterized protein OS=Solanum lycopersicum GN=Solyc03g116790.2 PE=3 SV=1	gi|460380409|ref|XP_004235949.1| PREDICTED: dnaJ homolog 1, mitochondrial [Solanum lycopersicum]	K4BLI1_SOLLC/195-413 K4BLI1.1 PF01556.14;DnaJ_C;	At1g80030 [O] KOG0715 Molecular chaperone (DnaJ superfamily)	GO:0005524~ATP binding;GO:0005737~cytoplasm;GO:0006260~DNA replication;GO:0006457~protein folding;GO:0008270~zinc ion binding;GO:0009408~response to heat;GO:0009535~chloroplast thylakoid membrane;GO:0009941~chloroplast envelope;GO:0010027~thylakoid membrane organization;GO:0016117~carotenoid biosynthetic process;GO:0046872~metal ion binding;	-	K03686	-
TR10137|c2_g1	WT	OVX	5.62224	6.4507	0.19831	0.455631	0.6436	0.841281	no	TR10137|c2_g1	dnaJ	molecular chaperone DnaJ	443	sp|Q49Y21|DNAJ_STAS1 Chaperone protein DnaJ OS=Staphylococcus saprophyticus subsp. saprophyticus (strain ATCC 15305 / DSM 20229) GN=dnaJ PE=3 SV=1	tr|W5GAH1|W5GAH1_WHEAT Uncharacterized protein OS=Triticum aestivum PE=3 SV=1	gi|719981654|ref|XP_010250190.1| PREDICTED: dnaJ homolog subfamily A member 2 [Nelumbo nucifera]	M7YTS3_TRIUA/84-371 M7YTS3.1 PF01556.14;DnaJ_C;	At1g80030 [O] KOG0715 Molecular chaperone (DnaJ superfamily)	GO:0005524~ATP binding;GO:0005737~cytoplasm;GO:0006260~DNA replication;GO:0006457~protein folding;GO:0008270~zinc ion binding;GO:0009408~response to heat;GO:0009535~chloroplast thylakoid membrane;GO:0009941~chloroplast envelope;GO:0010027~thylakoid membrane organization;GO:0016117~carotenoid biosynthetic process;GO:0046872~metal ion binding;	-	K03686	-
TR10137|c2_g2	WT	OVX	6.58624	4.20952	-0.645798	-1.46758	0.1456	0.379252	no	TR10137|c2_g2	dnaJ	molecular chaperone DnaJ	443	sp|Q49Y21|DNAJ_STAS1 Chaperone protein DnaJ OS=Staphylococcus saprophyticus subsp. saprophyticus (strain ATCC 15305 / DSM 20229) GN=dnaJ PE=3 SV=1	tr|W5GAH1|W5GAH1_WHEAT Uncharacterized protein OS=Triticum aestivum PE=3 SV=1	gi|719981654|ref|XP_010250190.1| PREDICTED: dnaJ homolog subfamily A member 2 [Nelumbo nucifera]	M7YTS3_TRIUA/84-371 M7YTS3.1 PF01556.14;DnaJ_C;	At1g80030 [O] KOG0715 Molecular chaperone (DnaJ superfamily)	GO:0005524~ATP binding;GO:0005737~cytoplasm;GO:0006260~DNA replication;GO:0006457~protein folding;GO:0008270~zinc ion binding;GO:0009408~response to heat;GO:0009535~chloroplast thylakoid membrane;GO:0009941~chloroplast envelope;GO:0010027~thylakoid membrane organization;GO:0016117~carotenoid biosynthetic process;GO:0046872~metal ion binding;	-	K03686	-
TR10137|c3_g1	WT	OVX	21.1886	18.5062	-0.195283	-0.454429	0.51635	0.761709	no	TR10137|c3_g1	ARGLU1	arginine and glutamate-rich protein 1	970	sp|P0CB26|Y1089_ARATH Uncharacterized protein At1g10890 OS=Arabidopsis thaliana GN=At1g10890 PE=4 SV=1	tr|M5WH83|M5WH83_PRUPE Uncharacterized protein OS=Prunus persica GN=PRUPE_ppa010085mg PE=4 SV=1	gi|645242503|ref|XP_008227580.1| PREDICTED: uncharacterized protein At1g10890 [Prunus mume]	M5WH83_PRUPE/109-263 M5WH83.1 PF15346.2;ARGLU;	At5g13340 [NK] proteins (or domains) not included into any KOG	-	-	K13173	-
TR10138|c1_g1	WT	OVX	24.4202	16.8135	-0.538451	-1.25713	0.09415	0.285295	no	TR10138|c1_g1	-	-	624	-	tr|G7L1F8|G7L1F8_MEDTR Subtilisin-like serine protease OS=Medicago truncatula GN=MTR_7g075890 PE=4 SV=1	gi|357507041|ref|XP_003623809.1| Xylem serine proteinase [Medicago truncatula]	-	-	GO:0004252~serine-type endopeptidase activity;	-	-	-
TR10138|c2_g3	WT	OVX	20.3916	21.1246	0.0509539	0.127952	0.8514	0.941577	no	TR10138|c2_g3	-	-	1549	-	tr|F6H6U4|F6H6U4_VITVI Putative uncharacterized protein OS=Vitis vinifera GN=VIT_05s0077g01510 PE=4 SV=1	gi|296083293|emb|CBI22929.3| unnamed protein product [Vitis vinifera]	F6H6U4_VITVI/97-420 F6H6U4.1 PF05623.8;DUF789;	At5g49220 [NK] proteins (or domains) not included into any KOG	-	-	-	-
TR10139|c0_g1	WT	OVX	66.094	108.669	0.717346	2.05486	0.0056	0.0340477	no	TR10139|c0_g1	-	-	809	sp|Q681Q7|Y1390_ARATH Uncharacterized protein At1g03900 OS=Arabidopsis thaliana GN=At1g03900 PE=2 SV=1	tr|F2DAT5|F2DAT5_HORVD Predicted protein OS=Hordeum vulgare var. distichum PE=2 SV=1	gi|326514112|dbj|BAJ92206.1| predicted protein [Hordeum vulgare subsp. vulgare]	W4ZRM7_WHEAT/11-174 W4ZRM7.1 PF07933.10;DUF1681;	At1g03900_1 [S] KOG2500 Uncharacterized conserved protein	GO:0005576~extracellular region;GO:0006858~extracellular transport;GO:0006897~endocytosis;GO:0016020~membrane;GO:0042626~ATPase activity, coupled to transmembrane movement of substances;GO:0055085~transmembrane transport;	-	-	-
TR10139|c0_g2	WT	OVX	19.4408	42.0072	1.11155	4.29745	0.0027	0.0185026	yes	TR10139|c0_g2	-	-	363	-	-	-	-	-	-	-	-	-
TR10139|c0_g3	WT	OVX	39.156	111.098	1.50453	5.71583	0.0001	0.00103886	yes	TR10139|c0_g3	-	-	352	sp|Q681Q7|Y1390_ARATH Uncharacterized protein At1g03900 OS=Arabidopsis thaliana GN=At1g03900 PE=2 SV=1	tr|C0Z2Q7|C0Z2Q7_ARATH AT1G03900 protein OS=Arabidopsis thaliana GN=At1g03900 PE=2 SV=1	gi|14596175|gb|AAK68815.1| Unknown protein [Arabidopsis thaliana]	W4ZRM7_WHEAT/11-174 W4ZRM7.1 PF07933.10;DUF1681;	At1g03900_1 [S] KOG2500 Uncharacterized conserved protein	GO:0005576~extracellular region;GO:0006858~extracellular transport;GO:0006897~endocytosis;GO:0016020~membrane;GO:0042626~ATPase activity, coupled to transmembrane movement of substances;GO:0055085~transmembrane transport;	-	-	-
TR10139|c0_g4	WT	OVX	16.291	34.029	1.06269	4.08325	0.0049	0.0304926	yes	TR10139|c0_g4	-	-	360	-	-	-	-	-	-	-	-	-
TR10139|c0_g5	WT	OVX	34.5226	62.6035	0.858701	2.95265	0.00865	0.0484434	no	TR10139|c0_g5	-	-	370	sp|Q681Q7|Y1390_ARATH Uncharacterized protein At1g03900 OS=Arabidopsis thaliana GN=At1g03900 PE=2 SV=1	tr|C0Z2Q7|C0Z2Q7_ARATH AT1G03900 protein OS=Arabidopsis thaliana GN=At1g03900 PE=2 SV=1	gi|14596175|gb|AAK68815.1| Unknown protein [Arabidopsis thaliana]	W4ZRM7_WHEAT/11-174 W4ZRM7.1 PF07933.10;DUF1681;	At1g03900_1 [S] KOG2500 Uncharacterized conserved protein	GO:0005576~extracellular region;GO:0006858~extracellular transport;GO:0006897~endocytosis;GO:0016020~membrane;GO:0042626~ATPase activity, coupled to transmembrane movement of substances;GO:0055085~transmembrane transport;	-	-	-
TR10139|c0_g6	WT	OVX	49.6246	116.864	1.2357	4.48742	0.0001	0.00103886	yes	TR10139|c0_g6	-	-	370	sp|Q681Q7|Y1390_ARATH Uncharacterized protein At1g03900 OS=Arabidopsis thaliana GN=At1g03900 PE=2 SV=1	tr|C0Z2Q7|C0Z2Q7_ARATH AT1G03900 protein OS=Arabidopsis thaliana GN=At1g03900 PE=2 SV=1	gi|14596175|gb|AAK68815.1| Unknown protein [Arabidopsis thaliana]	W4ZRM7_WHEAT/11-174 W4ZRM7.1 PF07933.10;DUF1681;	At1g03900_1 [S] KOG2500 Uncharacterized conserved protein	GO:0005576~extracellular region;GO:0006858~extracellular transport;GO:0006897~endocytosis;GO:0016020~membrane;GO:0042626~ATPase activity, coupled to transmembrane movement of substances;GO:0055085~transmembrane transport;	-	-	-
TR10139|c0_g7	WT	OVX	12.6553	20.0888	0.666655	2.42031	0.08685	0.269571	no	TR10139|c0_g7	-	-	363	-	-	-	-	-	-	-	-	-
TR1013|c0_g1	WT	OVX	34.3691	34.1766	-0.00810721	-0.0217736	0.9746	0.989457	no	TR1013|c0_g1	-	-	1253	sp|Q9HB07|MYG1_HUMAN UPF0160 protein MYG1, mitochondrial OS=Homo sapiens GN=C12orf10 PE=1 SV=2	tr|B9GY25|B9GY25_POPTR Uncharacterized protein OS=Populus trichocarpa GN=POPTR_0003s14580g PE=4 SV=2	gi|566162650|ref|XP_002304577.2| hypothetical protein POPTR_0003s14580g [Populus trichocarpa]	B9GY25_POPTR/58-377 B9GY25.2 PF03690.9;UPF0160;	At5g41970 [R] KOG2948 Predicted metal-binding protein	GO:0005634~nucleus;GO:0005654~nucleoplasm;GO:0005739~mitochondrion;GO:0005829~cytosol;GO:0006626~protein targeting to mitochondrion;GO:0035641~locomotory exploration behavior;GO:0043473~pigmentation;GO:0070062~extracellular exosome;	-	-	-
TR10140|c0_g1	WT	OVX	41.3935	43.2879	0.0645604	0.232835	0.8383	0.93548	no	TR10140|c0_g1	-	-	393	-	tr|S8BX24|S8BX24_9LAMI Nucleoporin 98 (Fragment) OS=Genlisea aurea GN=M569_15933 PE=4 SV=1	gi|658042406|ref|XP_008356818.1| PREDICTED: uncharacterized protein DDB_G0274915-like [Malus domestica]	-	-	-	-	-	-
TR10140|c0_g3	WT	OVX	21.1746	22.5651	0.091762	0.244072	0.7756	0.907698	no	TR10140|c0_g3	NUP98, ADAR2, NUP116	nuclear pore complex protein Nup98-Nup96	542	sp|Q8RY25|NU98A_ARATH Nuclear pore complex protein NUP98A OS=Arabidopsis thaliana GN=NUP98A PE=1 SV=1	tr|A9ZP15|A9ZP15_DAUCA Nucleoporin 98 OS=Daucus carota GN=FEN1 PE=2 SV=1	gi|165905462|dbj|BAF98996.1| nucleoporin 98 [Daucus carota]	-	At1g10390 [YU] KOG0845 Nuclear pore complex, Nup98 component (sc Nup145/Nup100/Nup116)	GO:0005635~nuclear envelope;GO:0005643~nuclear pore;GO:0006810~transport;GO:0015031~protein transport;GO:0051028~mRNA transport;	-	K14297	ko03013~RNA transport;
TR10140|c0_g4	WT	OVX	13.1276	13.4109	0.0307976	0.0874378	0.93525	0.975387	no	TR10140|c0_g4	NUP98, ADAR2, NUP116	nuclear pore complex protein Nup98-Nup96	416	sp|Q8RY25|NU98A_ARATH Nuclear pore complex protein NUP98A OS=Arabidopsis thaliana GN=NUP98A PE=1 SV=1	tr|A0A0D2S5E6|A0A0D2S5E6_GOSRA Uncharacterized protein OS=Gossypium raimondii GN=B456_007G018500 PE=4 SV=1	gi|763772412|gb|KJB39535.1| hypothetical protein B456_007G018500 [Gossypium raimondii]	A9T316_PHYPA/2-121 A9T316.1 PF02389.11;Cornifin;	At1g10390 [YU] KOG0845 Nuclear pore complex, Nup98 component (sc Nup145/Nup100/Nup116)	GO:0005635~nuclear envelope;GO:0005643~nuclear pore;GO:0006810~transport;GO:0015031~protein transport;GO:0051028~mRNA transport;	-	K14297	ko03013~RNA transport;
TR10140|c0_g7	WT	OVX	24.7294	26.7359	0.112551	0.339641	0.73655	0.890904	no	TR10140|c0_g7	NUP98, ADAR2, NUP116	nuclear pore complex protein Nup98-Nup96	483	sp|F4ID16|NU98B_ARATH Nuclear pore complex protein NUP98B OS=Arabidopsis thaliana GN=NUP98B PE=1 SV=1	tr|S8BX24|S8BX24_9LAMI Nucleoporin 98 (Fragment) OS=Genlisea aurea GN=M569_15933 PE=4 SV=1	gi|747048808|ref|XP_011070426.1| PREDICTED: nuclear pore complex protein NUP98A [Sesamum indicum]	-	At1g59660 [YU] KOG0845 Nuclear pore complex, Nup98 component (sc Nup145/Nup100/Nup116)	GO:0005635~nuclear envelope;GO:0005643~nuclear pore;GO:0015031~protein transport;GO:0051028~mRNA transport;	-	K14297	ko03013~RNA transport;
TR10141|c1_g1	WT	OVX	7.23202	9.56623	0.403551	1.10394	0.3574	0.633514	no	TR10141|c1_g1	E2.4.1.173	sterol 3beta-glucosyltransferase	370	sp|Q9XIG1|U80B1_ARATH Sterol 3-beta-glucosyltransferase UGT80B1 OS=Arabidopsis thaliana GN=UGT80B1 PE=2 SV=1	tr|Q2I015|Q2I015_9SOLA Sterol glucosyltransferase OS=Withania somnifera GN=SgtL1 PE=2 SV=1	gi|86440327|gb|ABC96116.1| sterol glucosyltransferase [Withania somnifera]	D2K6H5_GYMSY/18-199 D2K6H5.1 PF00201.14;UDPGT;	At1g43620 [GC] KOG1192 UDP-glucuronosyl and UDP-glucosyl transferase	GO:0005773~vacuole;GO:0005774~vacuolar membrane;GO:0009813~flavonoid biosynthetic process;GO:0009845~seed germination;GO:0010214~seed coat development;GO:0016125~sterol metabolic process;GO:0016126~sterol biosynthetic process;GO:0016758~transferase activity, transferring hexosyl groups;GO:0016906~sterol 3-beta-glucosyltransferase activity;GO:0030259~lipid glycosylation;GO:0052696~flavonoid glucur…	EC:2.4.1.173	K05841	-
TR10141|c1_g2	WT	OVX	1.28917	2.27668	0.820488	0	1	1	no	TR10141|c1_g2	E2.4.1.173	sterol 3beta-glucosyltransferase	325	sp|Q9XIG1|U80B1_ARATH Sterol 3-beta-glucosyltransferase UGT80B1 OS=Arabidopsis thaliana GN=UGT80B1 PE=2 SV=1	tr|Q2I015|Q2I015_9SOLA Sterol glucosyltransferase OS=Withania somnifera GN=SgtL1 PE=2 SV=1	gi|86440327|gb|ABC96116.1| sterol glucosyltransferase [Withania somnifera]	D7SRD3_VITVI/476-649 D7SRD3.1 PF00201.14;UDPGT;	At1g43620 [GC] KOG1192 UDP-glucuronosyl and UDP-glucosyl transferase	GO:0005773~vacuole;GO:0005774~vacuolar membrane;GO:0009813~flavonoid biosynthetic process;GO:0009845~seed germination;GO:0010214~seed coat development;GO:0016125~sterol metabolic process;GO:0016126~sterol biosynthetic process;GO:0016758~transferase activity, transferring hexosyl groups;GO:0016906~sterol 3-beta-glucosyltransferase activity;GO:0030259~lipid glycosylation;GO:0052696~flavonoid glucur…	EC:2.4.1.173	K05841	-
TR10141|c2_g1	WT	OVX	13.139	14.6316	0.155233	0.346357	0.6241	0.829898	no	TR10141|c2_g1	E2.4.1.173	sterol 3beta-glucosyltransferase	948	sp|Q9XIG1|U80B1_ARATH Sterol 3-beta-glucosyltransferase UGT80B1 OS=Arabidopsis thaliana GN=UGT80B1 PE=2 SV=1	tr|B9SE74|B9SE74_RICCO Transferase, transferring glycosyl groups, putative OS=Ricinus communis GN=RCOM_0959320 PE=4 SV=1	gi|255566618|ref|XP_002524293.1| transferase, transferring glycosyl groups, putative [Ricinus communis]	K4BTE6_SOLLC/187-331 K4BTE6.1 PF03033.16;Glyco_transf_28;	At1g43620 [GC] KOG1192 UDP-glucuronosyl and UDP-glucosyl transferase	GO:0005773~vacuole;GO:0005774~vacuolar membrane;GO:0009813~flavonoid biosynthetic process;GO:0009845~seed germination;GO:0010214~seed coat development;GO:0016125~sterol metabolic process;GO:0016126~sterol biosynthetic process;GO:0016906~sterol 3-beta-glucosyltransferase activity;GO:0030259~lipid glycosylation;GO:0052696~flavonoid glucuronidation;	EC:2.4.1.173	K05841	-
TR10142|c0_g1	WT	OVX	27.6946	23.8144	-0.217773	-0.561264	0.459	0.718749	no	TR10142|c0_g1	E5.2.1.8	peptidylprolyl isomerase	808	sp|Q9SP02|CP20A_ARATH Peptidyl-prolyl cis-trans isomerase CYP20-1 OS=Arabidopsis thaliana GN=CYP20-1 PE=1 SV=1	tr|A0A067LPN3|A0A067LPN3_JATCU Peptidyl-prolyl cis-trans isomerase OS=Jatropha curcas GN=JCGZ_08466 PE=3 SV=1	gi|802538304|ref|XP_012067558.1| PREDICTED: peptidyl-prolyl cis-trans isomerase CYP20-1-like [Jatropha curcas]	B9HSP0_POPTR/65-228 B9HSP0.1 PF00160.17;Pro_isomerase;	At5g58710 [O] KOG0865 Cyclophilin type peptidyl-prolyl cis-trans isomerase	GO:0000413~protein peptidyl-prolyl isomerization;GO:0003755~peptidyl-prolyl cis-trans isomerase activity;GO:0005576~extracellular region;GO:0005783~endoplasmic reticulum;GO:0006457~protein folding;GO:0009506~plasmodesma;GO:0009507~chloroplast;GO:0042277~peptide binding;GO:0048364~root development;	EC:5.2.1.8	K01802	-
TR10142|c0_g2	WT	OVX	25.1412	22.8081	-0.140505	-0.481124	0.68585	0.864333	no	TR10142|c0_g2	E5.2.1.8	peptidylprolyl isomerase	379	sp|Q9SP02|CP20A_ARATH Peptidyl-prolyl cis-trans isomerase CYP20-1 OS=Arabidopsis thaliana GN=CYP20-1 PE=1 SV=1	tr|W9RP45|W9RP45_9ROSA Peptidyl-prolyl cis-trans isomerase OS=Morus notabilis GN=L484_022005 PE=3 SV=1	gi|210063564|gb|ACJ06541.1| cyclophilin [Camellia oleifera]	B9HSP0_POPTR/65-228 B9HSP0.1 PF00160.17;Pro_isomerase;	At5g58710 [O] KOG0865 Cyclophilin type peptidyl-prolyl cis-trans isomerase	GO:0000413~protein peptidyl-prolyl isomerization;GO:0003755~peptidyl-prolyl cis-trans isomerase activity;GO:0005576~extracellular region;GO:0005783~endoplasmic reticulum;GO:0006457~protein folding;GO:0009506~plasmodesma;GO:0009507~chloroplast;GO:0042277~peptide binding;GO:0048364~root development;	EC:5.2.1.8	K01802	-
TR10143|c1_g1	WT	OVX	16.5854	25.7293	0.633499	1.80651	0.06675	0.225029	no	TR10143|c1_g1	-	-	506	-	tr|A0A068U9E2|A0A068U9E2_COFCA Coffea canephora DH200=94 genomic scaffold, scaffold_15 OS=Coffea canephora GN=GSCOC_T00020067001 PE=4 SV=1	gi|661891244|emb|CDP05126.1| unnamed protein product [Coffea canephora]	G7LGH7_MEDTR/25-170 G7LGH7.1 PF04099.8;Sybindin;	At1g51160 [U] KOG3368 Transport protein particle (TRAPP) complex subunit	GO:0005737~cytoplasm;GO:0005801~cis-Golgi network;GO:0006888~ER to Golgi vesicle-mediated transport;	-	-	-
TR10143|c1_g2	WT	OVX	30.0669	38.8909	0.371255	1.22729	0.2648	0.536837	no	TR10143|c1_g2	-	-	437	-	tr|B7FHC8|B7FHC8_MEDTR Trafficking protein particle complex subunit-like protein OS=Medicago truncatula GN=MTR_4g048530 PE=2 SV=1	gi|502180695|ref|XP_004516696.1| PREDICTED: trafficking protein particle complex subunit 1 [Cicer arietinum]	A5C4U4_VITVI/23-168 A5C4U4.1 PF04099.8;Sybindin;	At1g51160 [U] KOG3368 Transport protein particle (TRAPP) complex subunit	GO:0005737~cytoplasm;GO:0005801~cis-Golgi network;GO:0006888~ER to Golgi vesicle-mediated transport;	-	-	-
TR10143|c1_g3	WT	OVX	15.5286	12.9943	-0.257043	-0.88673	0.51425	0.760436	no	TR10143|c1_g3	-	-	356	-	tr|A0A068U9E2|A0A068U9E2_COFCA Coffea canephora DH200=94 genomic scaffold, scaffold_15 OS=Coffea canephora GN=GSCOC_T00020067001 PE=4 SV=1	gi|661891244|emb|CDP05126.1| unnamed protein product [Coffea canephora]	C6TN24_SOYBN/23-169 C6TN24.1 PF04099.8;Sybindin;	At1g51160 [U] KOG3368 Transport protein particle (TRAPP) complex subunit	GO:0005737~cytoplasm;GO:0005801~cis-Golgi network;GO:0006888~ER to Golgi vesicle-mediated transport;	-	-	-
TR10144|c0_g1	WT	OVX	13.9542	16.047	0.201605	0.600061	0.6012	0.816014	no	TR10144|c0_g1	-	-	406	sp|Q9LFG8|AB20G_ARATH ABC transporter G family member 20 OS=Arabidopsis thaliana GN=ABCG20 PE=2 SV=1	tr|K4CQ87|K4CQ87_SOLLC Uncharacterized protein OS=Solanum lycopersicum GN=Solyc09g005970.1 PE=3 SV=1	gi|460402458|ref|XP_004246729.1| PREDICTED: ABC transporter G family member 20 [Solanum lycopersicum]	M1C7I7_SOLTU/120-272 M1C7I7.1 PF00005.23;ABC_tran;	At2g37360 [Q] KOG0061 Transporter, ABC superfamily (Breast cancer resistance protein)	GO:0005524~ATP binding;GO:0006810~transport;GO:0010345~suberin biosynthetic process;GO:0016020~membrane;GO:0016021~integral component of membrane;GO:0016887~ATPase activity;	-	-	-
TR10144|c0_g2	WT	OVX	8.70872	7.25146	-0.264191	-0.689456	0.55085	0.784965	no	TR10144|c0_g2	-	-	406	sp|Q9LFG8|AB20G_ARATH ABC transporter G family member 20 OS=Arabidopsis thaliana GN=ABCG20 PE=2 SV=1	tr|K4CQ87|K4CQ87_SOLLC Uncharacterized protein OS=Solanum lycopersicum GN=Solyc09g005970.1 PE=3 SV=1	gi|460402458|ref|XP_004246729.1| PREDICTED: ABC transporter G family member 20 [Solanum lycopersicum]	M1C7I7_SOLTU/120-272 M1C7I7.1 PF00005.23;ABC_tran;	At2g37360 [Q] KOG0061 Transporter, ABC superfamily (Breast cancer resistance protein)	GO:0005524~ATP binding;GO:0006810~transport;GO:0010345~suberin biosynthetic process;GO:0016020~membrane;GO:0016021~integral component of membrane;GO:0016887~ATPase activity;	-	-	-
TR10144|c0_g3	WT	OVX	3.43597	0.306965	-3.48457	-3.13088	0.25045	0.520547	no	TR10144|c0_g3	-	-	406	sp|Q9LFG8|AB20G_ARATH ABC transporter G family member 20 OS=Arabidopsis thaliana GN=ABCG20 PE=2 SV=1	tr|K4CQ87|K4CQ87_SOLLC Uncharacterized protein OS=Solanum lycopersicum GN=Solyc09g005970.1 PE=3 SV=1	gi|460402458|ref|XP_004246729.1| PREDICTED: ABC transporter G family member 20 [Solanum lycopersicum]	M1C7I7_SOLTU/120-272 M1C7I7.1 PF00005.23;ABC_tran;	At2g37360 [Q] KOG0061 Transporter, ABC superfamily (Breast cancer resistance protein)	GO:0005524~ATP binding;GO:0006810~transport;GO:0010345~suberin biosynthetic process;GO:0016020~membrane;GO:0016021~integral component of membrane;GO:0016887~ATPase activity;	-	-	-
TR10144|c0_g4	WT	OVX	4.34183	1.96321	-1.14509	-2.16762	0.06535	0.221769	no	TR10144|c0_g4	-	-	406	sp|Q9LFG8|AB20G_ARATH ABC transporter G family member 20 OS=Arabidopsis thaliana GN=ABCG20 PE=2 SV=1	tr|K4CQ87|K4CQ87_SOLLC Uncharacterized protein OS=Solanum lycopersicum GN=Solyc09g005970.1 PE=3 SV=1	gi|460402458|ref|XP_004246729.1| PREDICTED: ABC transporter G family member 20 [Solanum lycopersicum]	M1C7I7_SOLTU/120-272 M1C7I7.1 PF00005.23;ABC_tran;	At2g37360 [Q] KOG0061 Transporter, ABC superfamily (Breast cancer resistance protein)	GO:0005524~ATP binding;GO:0006810~transport;GO:0010345~suberin biosynthetic process;GO:0016020~membrane;GO:0016021~integral component of membrane;GO:0016887~ATPase activity;	-	-	-
TR10144|c1_g1	WT	OVX	16.3279	13.9083	-0.23139	-0.50628	0.43885	0.702677	no	TR10144|c1_g1	-	-	1217	sp|Q9M2V7|AB16G_ARATH ABC transporter G family member 16 OS=Arabidopsis thaliana GN=ABCG16 PE=2 SV=2	tr|A0A0A0KQS6|A0A0A0KQS6_CUCSA Uncharacterized protein OS=Cucumis sativus GN=Csa_5G505150 PE=3 SV=1	gi|697176789|ref|XP_009597344.1| PREDICTED: ABC transporter G family member 20-like [Nicotiana tomentosiformis]	M1C7I7_SOLTU/120-272 M1C7I7.1 PF00005.23;ABC_tran;	At3g55090 [Q] KOG0061 Transporter, ABC superfamily (Breast cancer resistance protein)	GO:0005524~ATP binding;GO:0006810~transport;GO:0010208~pollen wall assembly;GO:0016020~membrane;GO:0016021~integral component of membrane;GO:0016887~ATPase activity;	-	-	-
TR10145|c0_g2	WT	OVX	29.3516	25.2365	-0.217926	-0.562951	0.4332	0.69873	no	TR10145|c0_g2	-	-	1077	-	tr|M5XRQ9|M5XRQ9_PRUPE Uncharacterized protein OS=Prunus persica GN=PRUPE_ppa010592mg PE=4 SV=1	gi|694426999|ref|XP_009341156.1| PREDICTED: uncharacterized protein LOC103933217 [Pyrus x bretschneideri]	A5BTV9_VITVI/56-104 A5BTV9.1 PF00249.27;Myb_DNA-binding;	At3g07565 [NK] proteins (or domains) not included into any KOG	GO:0003677~DNA binding;GO:0003682~chromatin binding;	-	-	-
TR10146|c0_g1	WT	OVX	12.2633	12.0557	-0.0246347	-0.0755272	0.9448	0.979364	no	TR10146|c0_g1	-	-	413	-	-	-	-	-	-	-	-	-
TR10147|c0_g1	WT	OVX	20.1409	12.3984	-0.69997	-1.69293	0.01695	0.0826403	no	TR10147|c0_g1	-	-	1383	sp|Q766C3|NEP1_NEPGR Aspartic proteinase nepenthesin-1 OS=Nepenthes gracilis GN=nep1 PE=1 SV=1	tr|A0A059B9W8|A0A059B9W8_EUCGR Uncharacterized protein OS=Eucalyptus grandis GN=EUGRSUZ_H05072 PE=3 SV=1	gi|702451449|ref|XP_010025709.1| PREDICTED: aspartic proteinase nepenthesin-1 [Eucalyptus grandis]	B9SA95_RICCO/100-260 B9SA95.1 PF14543.2;TAXi_N;	At2g03200 [O] KOG1339 Aspartyl protease	GO:0004190~aspartic-type endopeptidase activity;GO:0005576~extracellular region;	-	-	-
TR10148|c0_g1	WT	OVX	11.2754	15.019	0.413607	0.943506	0.19285	0.446238	no	TR10148|c0_g1	-	-	1148	-	-	gi|731369703|ref|XP_010696639.1| PREDICTED: probable F-box protein At1g60180 [Beta vulgaris subsp. vulgaris]	-	-	-	-	-	-
TR10149|c0_g1	WT	OVX	21.459	22.0568	0.0396348	0.132231	0.9087	0.965221	no	TR10149|c0_g1	-	-	383	-	tr|A0A022Q1U1|A0A022Q1U1_ERYGU Uncharacterized protein OS=Erythranthe guttata GN=MIMGU_mgv1a017497mg PE=4 SV=1	gi|747054126|ref|XP_011073256.1| PREDICTED: cytochrome c oxidase assembly factor 5 [Sesamum indicum]	A0A022Q1U1_MIMGU/2-68 A0A022Q1U1.1 PF10203.5;Pet191_N;	-	-	-	-	-
TR1014|c0_g1	WT	OVX	28.7871	77.507	1.4289	6.17833	5e-05	0.000551696	yes	TR1014|c0_g1	-	-	324	sp|Q9FMX2|TCP7_ARATH Transcription factor TCP7 OS=Arabidopsis thaliana GN=TCP7 PE=2 SV=1	tr|R0H8F7|R0H8F7_9BRAS Uncharacterized protein OS=Capsella rubella GN=CARUB_v10001541mg PE=4 SV=1	gi|720093977|ref|XP_010246217.1| PREDICTED: transcription factor TCP7-like [Nelumbo nucifera]	R0H8F7_9BRAS/80-279 R0H8F7.1 PF03634.9;TCP;	At5g23280 [NK] proteins (or domains) not included into any KOG	GO:0003677~DNA binding;GO:0003700~transcription factor activity, sequence-specific DNA binding;GO:0005634~nucleus;GO:0006351~transcription, DNA-templated;GO:0006355~regulation of transcription, DNA-templated;	-	-	-
TR1014|c0_g2	WT	OVX	52.3003	99.0314	0.921066	2.92746	0.00085	0.00686114	no	TR1014|c0_g2	-	-	590	sp|Q9FMX2|TCP7_ARATH Transcription factor TCP7 OS=Arabidopsis thaliana GN=TCP7 PE=2 SV=1	tr|V4VEH8|V4VEH8_9ROSI Uncharacterized protein OS=Citrus clementina GN=CICLE_v10032441mg PE=4 SV=1	gi|719963410|ref|XP_010249637.1| PREDICTED: transcription factor TCP7 [Nelumbo nucifera]	R0H8F7_9BRAS/80-279 R0H8F7.1 PF03634.9;TCP;	At5g23280 [NK] proteins (or domains) not included into any KOG	GO:0003677~DNA binding;GO:0003700~transcription factor activity, sequence-specific DNA binding;GO:0005634~nucleus;GO:0006351~transcription, DNA-templated;GO:0006355~regulation of transcription, DNA-templated;	-	-	-
TR1014|c1_g1	WT	OVX	3.83084	5.70181	0.573759	1.30681	0.2945	0.569539	no	TR1014|c1_g1	-	-	357	-	-	-	-	-	-	-	-	-
TR1014|c1_g2	WT	OVX	39.6862	67.4056	0.764233	1.92956	0.0087	0.0486499	no	TR1014|c1_g2	-	-	614	-	tr|G3BGV4|G3BGV4_SOLLC TCP transcription factor 14 OS=Solanum lycopersicum GN=TCP14 PE=2 SV=1	gi|306416839|gb|ADM87263.1| TCP transcription factor 14 [Solanum lycopersicum]	B6U4G2_MAIZE/35-173 B6U4G2.1 PF03634.9;TCP;	-	-	-	-	-
TR1014|c1_g3	WT	OVX	4.14755	12.4856	1.58993	4.26555	0.00225	0.0158544	yes	TR1014|c1_g3	-	-	357	-	-	-	-	-	-	-	-	-
TR1014|c1_g5	WT	OVX	0.159829	0	#NAME?	0	1	1	no	TR1014|c1_g5	-	-	357	-	-	-	-	-	-	-	-	-
TR1014|c1_g6	WT	OVX	3.76573	10.378	1.46253	3.85493	0.00555	0.033812	yes	TR1014|c1_g6	-	-	357	-	-	-	-	-	-	-	-	-
TR1014|c1_g7	WT	OVX	4.6271	9.72498	1.07159	2.80673	0.0288	0.123	no	TR1014|c1_g7	-	-	353	-	-	-	-	-	-	-	-	-
TR1014|c1_g8	WT	OVX	2.29903	1.56041	-0.559103	-0.913834	0.45605	0.716537	no	TR1014|c1_g8	-	-	357	-	-	-	-	-	-	-	-	-
TR10151|c0_g1	WT	OVX	58.1525	8.38127	-2.7946	-5.32477	5e-05	0.000551696	yes	TR10151|c0_g1	-	-	804	-	-	-	-	-	-	-	-	-
TR10152|c0_g1	WT	OVX	28.811	10.6335	-1.438	-4.71902	0.00065	0.00542128	yes	TR10152|c0_g1	-	-	347	sp|Q9FKS4|ATR_ARATH Serine/threonine-protein kinase ATR OS=Arabidopsis thaliana GN=ATR PE=2 SV=2	tr|W9QBZ9|W9QBZ9_9ROSA Serine/threonine-protein kinase ATR OS=Morus notabilis GN=L484_006077 PE=4 SV=1	gi|697158676|ref|XP_009588101.1| PREDICTED: serine/threonine-protein kinase ATR isoform X1 [Nicotiana tomentosiformis]	-	At5g40820 [TBLD] KOG0890 Protein kinase of the PI-3 kinase family involved in mitotic growth, DNA repair and meiotic recombination	GO:0000724~double-strand break repair via homologous recombination;GO:0004674~protein serine/threonine kinase activity;GO:0005524~ATP binding;GO:0005634~nucleus;GO:0006281~DNA repair;GO:0006303~double-strand break repair via nonhomologous end joining;GO:0007004~telomere maintenance via telomerase;GO:0007126~meiotic nuclear division;GO:0009506~plasmodesma;GO:0010044~response to aluminum ion;GO:001…	-	-	-
TR10153|c0_g1	WT	OVX	9.73369	12.216	0.327719	1.05874	0.439	0.702823	no	TR10153|c0_g1	-	-	350	-	tr|A0A0A0LPR8|A0A0A0LPR8_CUCSA Uncharacterized protein OS=Cucumis sativus GN=Csa_2G373500 PE=4 SV=1	gi|449461385|ref|XP_004148422.1| PREDICTED: lachrymatory-factor synthase [Cucumis sativus]	A0A059CTV3_EUCGR/11-166 A0A059CTV3.1 PF10604.5;Polyketide_cyc2;	-	-	-	-	-
TR10154|c1_g1	WT	OVX	15.2933	20.5622	0.427101	1.20549	0.2277	0.493415	no	TR10154|c1_g1	-	-	443	-	tr|V4WDD7|V4WDD7_9ROSI Uncharacterized protein OS=Citrus clementina GN=CICLE_v10007928mg PE=4 SV=1	gi|590576851|ref|XP_007013072.1| Alpha/beta-Hydrolases superfamily protein [Theobroma cacao]	D8SMQ3_SELML/92-181 D8SMQ3.1 PF11187.4;DUF2974;	At2g44970 [NK] proteins (or domains) not included into any KOG	GO:0006629~lipid metabolic process;GO:0008374~O-acyltransferase activity;	-	-	-
TR10154|c2_g1	WT	OVX	11.188	12.2744	0.133701	0.366811	0.72155	0.883017	no	TR10154|c2_g1	-	-	465	-	tr|A0A022QLC4|A0A022QLC4_ERYGU Uncharacterized protein OS=Erythranthe guttata GN=MIMGU_mgv1a008258mg PE=4 SV=1	gi|719979749|ref|XP_010249584.1| PREDICTED: uncharacterized protein LOC104592098 isoform X1 [Nelumbo nucifera]	O22155_ARATH/172-311 O22155.1 PF07819.9;PGAP1;	At2g44970 [NK] proteins (or domains) not included into any KOG	GO:0005622~intracellular;GO:0006505~GPI anchor metabolic process;GO:0006886~intracellular protein transport;GO:0016788~hydrolase activity, acting on ester bonds;	-	-	-
TR10155|c0_g1	WT	OVX	0.0794884	0.127359	0.680087	0	1	1	no	TR10155|c0_g1	-	-	905	-	tr|K4CXV2|K4CXV2_SOLLC Uncharacterized protein OS=Solanum lycopersicum GN=Solyc10g007730.2 PE=4 SV=1	gi|698470947|ref|XP_009783931.1| PREDICTED: uncharacterized protein LOC104232423 isoform X1 [Nicotiana sylvestris]	-	At1g06510 [NK] proteins (or domains) not included into any KOG	GO:0009507~chloroplast;	-	-	-
TR10155|c0_g2	WT	OVX	2.29291	0.357725	-2.68026	-3.04682	0.00395	0.0254153	yes	TR10155|c0_g2	-	-	934	-	tr|K4CXV2|K4CXV2_SOLLC Uncharacterized protein OS=Solanum lycopersicum GN=Solyc10g007730.2 PE=4 SV=1	gi|698470947|ref|XP_009783931.1| PREDICTED: uncharacterized protein LOC104232423 isoform X1 [Nicotiana sylvestris]	-	At1g06510 [NK] proteins (or domains) not included into any KOG	GO:0009507~chloroplast;	-	-	-
TR10156|c0_g1	WT	OVX	11.1082	13.3433	0.264482	0.600737	0.3774	0.651338	no	TR10156|c0_g1	-	-	1502	sp|Q8L4X4|GAT2_ARATH Probable GABA transporter 2 OS=Arabidopsis thaliana GN=At5g41800 PE=1 SV=1	tr|W0GJD1|W0GJD1_CHRLV Proline transporter 4 OS=Chrysanthemum lavandulifolium PE=2 SV=1	gi|572938612|gb|AHF58601.1| proline transporter 4 [Chrysanthemum lavandulifolium]	W0GJD1_CHRLV/23-434 W0GJD1.1 PF01490.14;Aa_trans;	At5g41800 [E] KOG1303 Amino acid transporters	GO:0005886~plasma membrane;GO:0006865~amino acid transport;GO:0016021~integral component of membrane;	-	-	-
TR10158|c0_g1	WT	OVX	26.1676	18.5859	-0.493577	-1.18267	0.1286	0.350443	no	TR10158|c0_g1	-	-	800	-	tr|A0A068U1C8|A0A068U1C8_COFCA Coffea canephora DH200=94 genomic scaffold, scaffold_7 OS=Coffea canephora GN=GSCOC_T00037179001 PE=3 SV=1	gi|661894980|emb|CDP01979.1| unnamed protein product [Coffea canephora]	G7LDW0_MEDTR/262-392 G7LDW0.1 PF00004.25;AAA;	At3g50940 [O] KOG0743 AAA+-type ATPase	GO:0005524~ATP binding;	-	-	-
TR10159|c1_g1	WT	OVX	13.2476	19.4808	0.556322	1.8418	0.1486	0.383785	no	TR10159|c1_g1	-	-	363	-	tr|I3SZ78|I3SZ78_LOTJA Uncharacterized protein OS=Lotus japonicus PE=2 SV=1	gi|388515017|gb|AFK45570.1| unknown [Lotus japonicus]	-	At1g73110 [O] KOG0651 26S proteasome regulatory complex, ATPase RPT4	-	-	-	-
TR1015|c0_g2	WT	OVX	23.3672	24.3981	0.0622819	0.158769	0.8349	0.934176	no	TR1015|c0_g2	-	-	824	sp|Q5XPJ9|SCAR2_ARATH Protein SCAR2 OS=Arabidopsis thaliana GN=SCAR2 PE=1 SV=1	tr|A0A0B0NWH7|A0A0B0NWH7_GOSAR Protein SCAR2-like protein OS=Gossypium arboreum GN=F383_23068 PE=4 SV=1	gi|728837737|gb|KHG17180.1| Protein SCAR2 -like protein [Gossypium arboreum]	-	At2g38440 [NK] proteins (or domains) not included into any KOG	GO:0005737~cytoplasm;GO:0005856~cytoskeleton;GO:0005886~plasma membrane;GO:0010090~trichome morphogenesis;GO:0010091~trichome branching;GO:0016337~single organismal cell-cell adhesion;GO:0030036~actin cytoskeleton organization;GO:0031209~SCAR complex;GO:0045010~actin nucleation;GO:0051127~positive regulation of actin nucleation;	-	-	-
TR1015|c0_g6	WT	OVX	14.2586	15.0708	0.0799233	0.190942	0.7951	0.917186	no	TR1015|c0_g6	-	-	1104	-	tr|V4SUS8|V4SUS8_9ROSI Uncharacterized protein OS=Citrus clementina GN=CICLE_v10010899mg PE=4 SV=1	gi|567873851|ref|XP_006429515.1| hypothetical protein CICLE_v10010899mg [Citrus clementina]	-	-	GO:0005856~cytoskeleton;GO:0030036~actin cytoskeleton organization;	-	-	-
TR10160|c0_g1	WT	OVX	10.4887	16.8061	0.680152	1.99761	0.08875	0.273791	no	TR10160|c0_g1	engB	GTP-binding protein	389	sp|Q5LW13|ENGB_RUEPO Probable GTP-binding protein EngB OS=Ruegeria pomeroyi (strain ATCC 700808 / DSM 15171 / DSS-3) GN=engB PE=3 SV=1	tr|W9S7S7|W9S7S7_9ROSA Putative GTP-binding protein EngB OS=Morus notabilis GN=L484_010689 PE=3 SV=1	gi|697192696|ref|XP_009605442.1| PREDICTED: methyl-CpG-binding domain-containing protein 13 isoform X1 [Nicotiana tomentosiformis]	G5DWS3_SILLA/169-323 G5DWS3.1 PF01926.19;MMR_HSR1;	At5g58370 [R] KOG2486 Predicted GTPase	GO:0000287~magnesium ion binding;GO:0000917~barrier septum assembly;GO:0003924~GTPase activity;GO:0005525~GTP binding;	-	K03978	-
TR10161|c0_g1	WT	OVX	14.4973	21.4466	0.564962	2.10667	0.1647	0.406751	no	TR10161|c0_g1	menF	menaquinone-specific isochorismate synthase	328	sp|Q9M9V6|ICS2_ARATH Isochorismate synthase 2, chloroplastic OS=Arabidopsis thaliana GN=ICS2 PE=2 SV=2	tr|B0CN79|B0CN79_SOLLC Isochorismate synthase OS=Solanum lycopersicum GN=LOC778225 PE=2 SV=1	gi|161015879|gb|ABX55938.1| isochorismate synthase [Nicotiana benthamiana]	A0A059D002_EUCGR/240-497 A0A059D002.1 PF00425.14;Chorismate_bind;	At1g18870 [E] KOG1223 Isochorismate synthase	GO:0006952~defense response;GO:0008909~isochorismate synthase activity;GO:0009058~biosynthetic process;GO:0009507~chloroplast;GO:0009536~plastid;GO:0009697~salicylic acid biosynthetic process;GO:0042372~phylloquinone biosynthetic process;	EC:5.4.4.2	K02552	ko00130~Ubiquinone and other terpenoid-quinone biosynthesis;
TR10162|c0_g1	WT	OVX	35.2644	39.6774	0.170104	0.624104	0.61375	0.823459	no	TR10162|c0_g1	-	-	387	sp|P37392|TBB1_LUPAL Tubulin beta-1 chain OS=Lupinus albus GN=TUBB1 PE=3 SV=1	tr|M7YRX9|M7YRX9_TRIUA Tubulin beta-2 chain OS=Triticum urartu GN=TRIUR3_05612 PE=3 SV=1	gi|15451226|gb|AAK96884.1| beta tubulin [Arabidopsis thaliana]	K7X0L6_BRAJU/143-264 K7X0L6.1 PF03953.13;Tubulin_C;	At2g29550 [Z] KOG1375 Beta tubulin	GO:0003924~GTPase activity;GO:0005200~structural constituent of cytoskeleton;GO:0005525~GTP binding;GO:0005737~cytoplasm;GO:0005874~microtubule;GO:0007017~microtubule-based process;GO:0051258~protein polymerization;	-	-	-
TR10163|c0_g1	WT	OVX	26.3076	10.9221	-1.26823	-4.32637	0.00295	0.0199153	yes	TR10163|c0_g1	-	-	345	-	tr|B9T340|B9T340_RICCO Putative uncharacterized protein OS=Ricinus communis GN=RCOM_0149730 PE=4 SV=1	gi|224130486|ref|XP_002320849.1| hypothetical protein POPTR_0014s09080g [Populus trichocarpa]	-	At3g55570 [NK] proteins (or domains) not included into any KOG	-	-	-	-
TR10163|c0_g3	WT	OVX	27.8059	7.91541	-1.81266	-6.37321	0.0004	0.00353199	yes	TR10163|c0_g3	-	-	329	-	tr|B9T340|B9T340_RICCO Putative uncharacterized protein OS=Ricinus communis GN=RCOM_0149730 PE=4 SV=1	gi|224130486|ref|XP_002320849.1| hypothetical protein POPTR_0014s09080g [Populus trichocarpa]	-	At3g09950 [NK] proteins (or domains) not included into any KOG	-	-	-	-
TR10163|c0_g4	WT	OVX	13.8963	8.40382	-0.725583	-2.4704	0.12675	0.347368	no	TR10163|c0_g4	-	-	310	-	tr|M0ZH00|M0ZH00_SOLTU Uncharacterized protein OS=Solanum tuberosum GN=PGSC0003DMG400000208 PE=4 SV=1	gi|565345179|ref|XP_006339675.1| PREDICTED: uncharacterized protein LOC102599207 [Solanum tuberosum]	-	At3g55570 [NK] proteins (or domains) not included into any KOG	-	-	-	-
TR10164|c0_g1	WT	OVX	24.4695	32.5672	0.412438	1.93307	0.27555	0.548604	no	TR10164|c0_g1	-	-	309	sp|Q67XX3|FB252_ARATH F-box protein At5g06550 OS=Arabidopsis thaliana GN=At5g06550 PE=2 SV=1	tr|K4D350|K4D350_SOLLC Uncharacterized protein OS=Solanum lycopersicum GN=Solyc10g081630.1 PE=4 SV=1	gi|460407898|ref|XP_004249386.1| PREDICTED: F-box protein At5g06550 [Solanum lycopersicum]	K4D350_SOLLC/90-136 K4D350.1 PF00646.29;F-box;	At5g06550 [BT] KOG2130 Phosphatidylserine-specific receptor PtdSerR, contains JmjC domain	GO:0000987~core promoter proximal region sequence-specific DNA binding;GO:0005634~nucleus;GO:0006355~regulation of transcription, DNA-templated;GO:0006626~protein targeting to mitochondrion;GO:0009909~regulation of flower development;GO:0010030~positive regulation of seed germination;GO:0043985~histone H4-R3 methylation;	-	-	-
TR10164|c1_g1	WT	OVX	17.9061	12.3566	-0.535175	-1.61237	0.1512	0.387589	no	TR10164|c1_g1	-	-	406	sp|Q67XX3|FB252_ARATH F-box protein At5g06550 OS=Arabidopsis thaliana GN=At5g06550 PE=2 SV=1	tr|M5W9V5|M5W9V5_PRUPE Uncharacterized protein OS=Prunus persica GN=PRUPE_ppa004235mg PE=4 SV=1	gi|595821547|ref|XP_007204829.1| hypothetical protein PRUPE_ppa004235mg [Prunus persica]	A5BXV5_VITVI/205-430 A5BXV5.1 PF13621.2;Cupin_8;	At5g06550 [BT] KOG2130 Phosphatidylserine-specific receptor PtdSerR, contains JmjC domain	GO:0000987~core promoter proximal region sequence-specific DNA binding;GO:0005634~nucleus;GO:0006355~regulation of transcription, DNA-templated;GO:0006626~protein targeting to mitochondrion;GO:0009909~regulation of flower development;GO:0010030~positive regulation of seed germination;GO:0043985~histone H4-R3 methylation;	-	-	-
TR10167|c0_g1	WT	OVX	77.7324	70.2883	-0.14523	-0.424618	0.5778	0.801911	no	TR10167|c0_g1	-	-	790	sp|Q2RBN7|CLH1_ORYSJ Clathrin heavy chain 1 OS=Oryza sativa subsp. japonica GN=Os11g0104900 PE=3 SV=1	tr|A0A072UXN6|A0A072UXN6_MEDTR Clathrin heavy chain OS=Medicago truncatula GN=MTR_3g464720 PE=3 SV=1	gi|657393507|gb|KEH34327.1| clathrin heavy chain [Medicago truncatula]	V7BP18_PHAVU/846-983 V7BP18.1 PF00637.16;Clathrin;	At3g11130 [U] KOG0985 Vesicle coat protein clathrin, heavy chain	GO:0005198~structural molecule activity;GO:0006886~intracellular protein transport;GO:0016192~vesicle-mediated transport;GO:0030130~clathrin coat of trans-Golgi network vesicle;GO:0030132~clathrin coat of coated pit;	-	-	-
TR10168|c0_g1	WT	OVX	0	0	0	0	1	1	no	TR10168|c0_g1	-	-	323	-	-	-	-	-	-	-	-	-
TR10168|c0_g2	WT	OVX	6.61031	16.8005	1.34571	4.5687	0.00555	0.033812	yes	TR10168|c0_g2	-	-	344	-	-	-	-	-	-	-	-	-
TR10169|c0_g2	WT	OVX	24.4954	22.797	-0.10367	-0.390227	0.7788	0.909321	no	TR10169|c0_g2	-	-	355	-	-	-	-	-	-	-	-	-
TR1016|c0_g1	WT	OVX	7.77783	7.63806	-0.0261618	-0.0648691	0.94335	0.978936	no	TR1016|c0_g1	-	-	451	-	tr|D7TJZ3|D7TJZ3_VITVI Putative uncharacterized protein OS=Vitis vinifera GN=VIT_10s0003g02700 PE=4 SV=1	gi|731404981|ref|XP_010655627.1| PREDICTED: uncharacterized protein LOC100243465 isoform X2 [Vitis vinifera]	D8R0D1_SELML/2-195 D8R0D1.1 PF08424.6;NRDE-2;	At5g46400 [A] KOG1258 mRNA processing protein	GO:0005622~intracellular;GO:0006396~RNA processing;	-	-	-
TR1016|c0_g2	WT	OVX	4.2869	6.65276	0.634018	1.69557	0.2224	0.48664	no	TR1016|c0_g2	-	-	338	-	tr|D7TJZ3|D7TJZ3_VITVI Putative uncharacterized protein OS=Vitis vinifera GN=VIT_10s0003g02700 PE=4 SV=1	gi|731404981|ref|XP_010655627.1| PREDICTED: uncharacterized protein LOC100243465 isoform X2 [Vitis vinifera]	D8R0D1_SELML/2-195 D8R0D1.1 PF08424.6;NRDE-2;	At5g46400 [A] KOG1258 mRNA processing protein	GO:0005622~intracellular;GO:0006396~RNA processing;	-	-	-
TR1016|c0_g3	WT	OVX	0.190215	0.430084	1.17699	0	1	1	no	TR1016|c0_g3	-	-	338	-	tr|D7TJZ3|D7TJZ3_VITVI Putative uncharacterized protein OS=Vitis vinifera GN=VIT_10s0003g02700 PE=4 SV=1	gi|731404981|ref|XP_010655627.1| PREDICTED: uncharacterized protein LOC100243465 isoform X2 [Vitis vinifera]	D8R0D1_SELML/2-195 D8R0D1.1 PF08424.6;NRDE-2;	At5g46400 [A] KOG1258 mRNA processing protein	GO:0005622~intracellular;GO:0006396~RNA processing;	-	-	-
TR1016|c1_g1	WT	OVX	13.8435	13.2757	-0.060426	-0.141066	0.8205	0.928225	no	TR1016|c1_g1	-	-	2076	-	tr|D7TJZ3|D7TJZ3_VITVI Putative uncharacterized protein OS=Vitis vinifera GN=VIT_10s0003g02700 PE=4 SV=1	gi|731404981|ref|XP_010655627.1| PREDICTED: uncharacterized protein LOC100243465 isoform X2 [Vitis vinifera]	-	At5g46400 [A] KOG1258 mRNA processing protein	GO:0005622~intracellular;GO:0006396~RNA processing;	-	-	-
TR10170|c0_g1	WT	OVX	64.9142	70.2579	0.114127	0.436025	0.7194	0.881866	no	TR10170|c0_g1	E2.1.1.103, NMT	phosphoethanolamine N-methyltransferase	395	sp|Q9FR44|PEAM1_ARATH Phosphoethanolamine N-methyltransferase 1 OS=Arabidopsis thaliana GN=NMT1 PE=1 SV=1	tr|A0A061G2Q3|A0A061G2Q3_THECC S-adenosyl-L-methionine-dependent methyltransferases superfamily protein isoform 2 OS=Theobroma cacao GN=TCM_012768 PE=4 SV=1	gi|747053650|ref|XP_011072995.1| PREDICTED: phosphoethanolamine N-methyltransferase 1-like [Sesamum indicum]	Q84SA4_TRIPM/59-157 Q84SA4.1 PF08241.8;Methyltransf_11;	At3g17990 [IR] KOG1269 SAM-dependent methyltransferases	GO:0000234~phosphoethanolamine N-methyltransferase activity;GO:0005737~cytoplasm;GO:0005829~cytosol;GO:0006656~phosphatidylcholine biosynthetic process;GO:0008168~methyltransferase activity;GO:0009555~pollen development;GO:0009826~unidimensional cell growth;GO:0009860~pollen tube growth;GO:0010183~pollen tube guidance;GO:0032259~methylation;GO:0042425~choline biosynthetic process;GO:0048528~post-…	EC:2.1.1.103	K05929	ko00564~Glycerophospholipid metabolism;
TR10170|c0_g2	WT	OVX	14.4349	0.300193	-5.58753	-5.10145	0.25015	0.52044	no	TR10170|c0_g2	E2.1.1.103, NMT	phosphoethanolamine N-methyltransferase	412	sp|Q9FR44|PEAM1_ARATH Phosphoethanolamine N-methyltransferase 1 OS=Arabidopsis thaliana GN=NMT1 PE=1 SV=1	tr|A0A061G2Q3|A0A061G2Q3_THECC S-adenosyl-L-methionine-dependent methyltransferases superfamily protein isoform 2 OS=Theobroma cacao GN=TCM_012768 PE=4 SV=1	gi|747053650|ref|XP_011072995.1| PREDICTED: phosphoethanolamine N-methyltransferase 1-like [Sesamum indicum]	Q84SA4_TRIPM/59-157 Q84SA4.1 PF08241.8;Methyltransf_11;	At3g17990 [IR] KOG1269 SAM-dependent methyltransferases	GO:0000234~phosphoethanolamine N-methyltransferase activity;GO:0005737~cytoplasm;GO:0005829~cytosol;GO:0006656~phosphatidylcholine biosynthetic process;GO:0008168~methyltransferase activity;GO:0009555~pollen development;GO:0009826~unidimensional cell growth;GO:0009860~pollen tube growth;GO:0010183~pollen tube guidance;GO:0032259~methylation;GO:0042425~choline biosynthetic process;GO:0048528~post-…	EC:2.1.1.103	K05929	ko00564~Glycerophospholipid metabolism;
TR10171|c0_g3	WT	OVX	4.14787	58.9164	3.82823	9.83107	5e-05	0.000551696	yes	TR10171|c0_g3	-	-	487	-	tr|A0A0B0MH06|A0A0B0MH06_GOSAR Putative nucleolar 5-2-like protein OS=Gossypium arboreum GN=F383_21861 PE=4 SV=1	gi|728814056|gb|KHG01423.1| putative nucleolar 5-2 -like protein [Gossypium arboreum]	-	-	-	-	-	-
TR10173|c0_g1	WT	OVX	9.8092	15.7096	0.679434	1.99581	0.1107	0.318162	no	TR10173|c0_g1	-	-	332	-	tr|B9SXY0|B9SXY0_RICCO Putative uncharacterized protein OS=Ricinus communis GN=RCOM_1207230 PE=4 SV=1	gi|255580051|ref|XP_002530859.1| conserved hypothetical protein [Ricinus communis]	-	-	-	-	-	-
TR10173|c0_g2	WT	OVX	9.38597	12.6162	0.426701	1.35881	0.33125	0.607424	no	TR10173|c0_g2	-	-	332	-	tr|B9SXY0|B9SXY0_RICCO Putative uncharacterized protein OS=Ricinus communis GN=RCOM_1207230 PE=4 SV=1	gi|255580051|ref|XP_002530859.1| conserved hypothetical protein [Ricinus communis]	-	-	-	-	-	-
TR10174|c0_g1	WT	OVX	13.4812	9.58744	-0.491733	-1.28003	0.19685	0.452083	no	TR10174|c0_g1	-	-	478	sp|Q9LS48|SG1_ARATH protein SLOW GREEN 1, chloroplastic OS=Arabidopsis thaliana GN=SG1 PE=1 SV=1	tr|M1D334|M1D334_SOLTU Uncharacterized protein OS=Solanum tuberosum GN=PGSC0003DMG400031205 PE=4 SV=1	gi|743798910|ref|XP_010925351.1| PREDICTED: uncharacterized protein LOC105047915 [Elaeis guineensis]	K7KLL1_SOYBN/261-337 K7KLL1.1 PF13371.2;TPR_9;	At3g18420 [NK] proteins (or domains) not included into any KOG	GO:0009507~chloroplast;GO:0009536~plastid;GO:0009658~chloroplast organization;GO:0009941~chloroplast envelope;	-	-	-
TR10175|c0_g1	WT	OVX	6.04544	3.34697	-0.852992	-2.04918	0.14525	0.378627	no	TR10175|c0_g1	-	-	344	-	-	-	-	-	-	-	-	-
TR10175|c0_g2	WT	OVX	14.4549	18.5978	0.363572	1.25322	0.3533	0.629491	no	TR10175|c0_g2	-	-	345	-	-	-	-	-	-	-	-	-
TR10176|c0_g1	WT	OVX	7.67896	15.8646	1.04683	2.47126	0.0026	0.0179193	yes	TR10176|c0_g1	-	-	802	sp|Q94KL7|SILD_FORIN Secoisolariciresinol dehydrogenase (Fragment) OS=Forsythia intermedia PE=1 SV=1	tr|A0A059CXX7|A0A059CXX7_EUCGR Uncharacterized protein (Fragment) OS=Eucalyptus grandis GN=EUGRSUZ_C04389 PE=3 SV=1	gi|629118331|gb|KCW83006.1| hypothetical protein EUGRSUZ_C04389, partial [Eucalyptus grandis]	A0A059CXX7_EUCGR/17-211 A0A059CXX7.1 PF00106.21;adh_short;	At1g52340 [R] KOG0725 Reductases with broad range of substrate specificities	GO:0016491~oxidoreductase activity;	-	-	-
TR10177|c0_g1	WT	OVX	4.58658	5.7886	0.335796	0.892813	0.52045	0.764314	no	TR10177|c0_g1	NOP1, FBL	rRNA 2'-O-methyltransferase fibrillarin	345	sp|Q9FEF8|MD36B_ARATH Probable mediator of RNA polymerase II transcription subunit 36b OS=Arabidopsis thaliana GN=MED36B PE=1 SV=1	tr|B7VCB9|B7VCB9_NICBE Fibrillarin 2 OS=Nicotiana benthamiana GN=fib2 PE=2 SV=1	gi|731325715|ref|XP_010673653.1| PREDICTED: mediator of RNA polymerase II transcription subunit 36a-like [Beta vulgaris subsp. vulgaris]	W1NWS2_AMBTC/9-237 W1NWS2.1 PF01269.13;Fibrillarin;	At5g52470 [A] KOG1596 Fibrillarin and related nucleolar RNA-binding proteins	GO:0000494~box C/D snoRNA 3'-end processing;GO:0003723~RNA binding;GO:0005730~nucleolus;GO:0006351~transcription, DNA-templated;GO:0006355~regulation of transcription, DNA-templated;GO:0006364~rRNA processing;GO:0008033~tRNA processing;GO:0008168~methyltransferase activity;GO:0008649~rRNA methyltransferase activity;GO:0015030~Cajal body;GO:0016020~membrane;GO:0030515~snoRNA binding;GO:0031167~rRN…	EC:2.1.1.-	K14563	ko03008~Ribosome biogenesis in eukaryotes;
TR10177|c0_g2	WT	OVX	1.23496	2.03462	0.720292	0	1	1	no	TR10177|c0_g2	NOP1, FBL	rRNA 2'-O-methyltransferase fibrillarin	314	sp|Q9FEF8|MD36B_ARATH Probable mediator of RNA polymerase II transcription subunit 36b OS=Arabidopsis thaliana GN=MED36B PE=1 SV=1	tr|B7VCB9|B7VCB9_NICBE Fibrillarin 2 OS=Nicotiana benthamiana GN=fib2 PE=2 SV=1	gi|731325715|ref|XP_010673653.1| PREDICTED: mediator of RNA polymerase II transcription subunit 36a-like [Beta vulgaris subsp. vulgaris]	W1NWS2_AMBTC/9-237 W1NWS2.1 PF01269.13;Fibrillarin;	At5g52470 [A] KOG1596 Fibrillarin and related nucleolar RNA-binding proteins	GO:0000494~box C/D snoRNA 3'-end processing;GO:0003723~RNA binding;GO:0005730~nucleolus;GO:0006351~transcription, DNA-templated;GO:0006355~regulation of transcription, DNA-templated;GO:0006364~rRNA processing;GO:0008033~tRNA processing;GO:0008168~methyltransferase activity;GO:0008649~rRNA methyltransferase activity;GO:0015030~Cajal body;GO:0016020~membrane;GO:0030515~snoRNA binding;GO:0031167~rRN…	EC:2.1.1.-	K14563	ko03008~Ribosome biogenesis in eukaryotes;
TR10178|c0_g1	WT	OVX	305.466	283.975	-0.10525	-0.477462	0.67825	0.860817	no	TR10178|c0_g1	RP-S20e, RPS20	small subunit ribosomal protein S20e	406	sp|P49200|RS201_ARATH 40S ribosomal protein S20-1 OS=Arabidopsis thaliana GN=RPS20A PE=2 SV=2	tr|A0A0B2RS71|A0A0B2RS71_GLYSO 40S ribosomal protein S20-2 OS=Glycine soja GN=glysoja_004974 PE=3 SV=1	gi|565377617|ref|XP_006355268.1| PREDICTED: 40S ribosomal protein S20-2-like [Solanum tuberosum]	B9R9P7_RICCO/26-120 B9R9P7.1 PF00338.18;Ribosomal_S10;	At3g45030 [J] KOG0900 40S ribosomal protein S20	GO:0003723~RNA binding;GO:0003735~structural constituent of ribosome;GO:0005618~cell wall;GO:0005829~cytosol;GO:0006412~translation;GO:0015935~small ribosomal subunit;GO:0022627~cytosolic small ribosomal subunit;	-	K02969	ko03010~Ribosome;
TR10179|c0_g1	WT	OVX	287.066	313.086	0.125179	0.470296	0.6094	0.820986	no	TR10179|c0_g1	RP-S25e, RPS25	small subunit ribosomal protein S25e	559	sp|P46301|RS25_SOLLC 40S ribosomal protein S25 OS=Solanum lycopersicum GN=RPS25 PE=3 SV=1	tr|A9NKH7|A9NKH7_PICSI Putative uncharacterized protein OS=Picea sitchensis PE=2 SV=1	gi|470106618|ref|XP_004289660.1| PREDICTED: 40S ribosomal protein S25 [Fragaria vesca subsp. vesca]	A0A022RS79_MIMGU/4-105 A0A022RS79.1 PF03297.11;Ribosomal_S25;	At2g21580 [J] KOG1767 40S ribosomal protein S25	GO:0005840~ribosome;	-	K02975	ko03010~Ribosome;
TR1017|c0_g1	WT	OVX	22.2352	19.9672	-0.155211	-0.396567	0.6	0.815256	no	TR1017|c0_g1	-	-	990	-	tr|V4T703|V4T703_9ROSI Uncharacterized protein OS=Citrus clementina GN=CICLE_v10001875mg PE=4 SV=1	gi|567879075|ref|XP_006432096.1| hypothetical protein CICLE_v10001875mg [Citrus clementina]	A0A059AJW1_EUCGR/214-309 A0A059AJW1.1 PF12527.4;DUF3727;	At4g33480 [NK] proteins (or domains) not included into any KOG	-	-	-	-
TR1017|c0_g2	WT	OVX	36.306	37.211	0.0355216	0.16791	0.92395	0.971261	no	TR1017|c0_g2	-	-	307	-	-	-	-	-	-	-	-	-
TR10180|c0_g1	WT	OVX	12.3427	19.1948	0.637061	1.69581	0.07055	0.23357	no	TR10180|c0_g1	-	-	567	-	-	-	-	-	-	-	-	-
TR10183|c0_g1	WT	OVX	106.149	220.209	1.05278	5.67588	0.0019	0.0137174	yes	TR10183|c0_g1	-	-	300	-	-	-	-	-	-	-	-	-
TR10183|c0_g2	WT	OVX	4.76479	4.68188	-0.0253234	-0.070486	0.93845	0.976757	no	TR10183|c0_g2	-	-	300	-	-	-	-	-	-	-	-	-
TR10183|c0_g4	WT	OVX	47.3143	44.9073	-0.0753252	-0.335467	0.85075	0.941192	no	TR10183|c0_g4	-	-	300	-	-	-	-	-	-	-	-	-
TR10183|c0_g6	WT	OVX	0	0	0	0	1	1	no	TR10183|c0_g6	-	-	300	-	-	-	-	-	-	-	-	-
TR10184|c0_g1	WT	OVX	1.61559	40.8333	4.65961	10.1334	0.0002	0.0019295	yes	TR10184|c0_g1	-	-	366	-	-	-	-	-	-	-	-	-
TR10186|c0_g1	WT	OVX	8.74405	10.6114	0.279248	0.742641	0.46965	0.727085	no	TR10186|c0_g1	QTRTD1	queuine tRNA-ribosyltransferase subunit QTRTD1	459	sp|B0WAN0|QTRD1_CULQU Queuine tRNA-ribosyltransferase subunit QTRTD1 homolog OS=Culex quinquefasciatus GN=CPIJ003941 PE=3 SV=1	tr|B9IQC4|B9IQC4_POPTR Uncharacterized protein OS=Populus trichocarpa GN=POPTR_0019s10480g PE=4 SV=2	gi|470127854|ref|XP_004299874.1| PREDICTED: queuine tRNA-ribosyltransferase subunit QTRTD1-like [Fragaria vesca subsp. vesca]	B9IQC4_POPTR/133-384 B9IQC4.2 PF01702.14;TGT;	-	GO:0008270~zinc ion binding;GO:0008479~queuine tRNA-ribosyltransferase activity;GO:0008616~queuosine biosynthetic process;	EC:2.4.2.29	K15407	-
TR10187|c0_g1	WT	OVX	16.2922	15.2563	-0.0947761	-0.231222	0.77315	0.907032	no	TR10187|c0_g1	-	-	684	sp|Q6YXY2|HACL1_ORYSJ Probable histone acetyltransferase HAC-like 1 OS=Oryza sativa subsp. japonica GN=Os02g0137500 PE=3 SV=2	tr|A0A022RSV8|A0A022RSV8_ERYGU Uncharacterized protein OS=Erythranthe guttata GN=MIMGU_mgv1a000121mg PE=4 SV=1	gi|604344395|gb|EYU43149.1| hypothetical protein MIMGU_mgv1a000121mg [Erythranthe guttata]	A0A022RSV8_MIMGU/1146-1402 A0A022RSV8.1 PF08214.7;HAT_KAT11;	At1g16710 [K] KOG1778 CREB binding protein/P300 and related TAZ Zn-finger proteins	GO:0003712~transcription cofactor activity;GO:0004402~histone acetyltransferase activity;GO:0005634~nucleus;GO:0006351~transcription, DNA-templated;GO:0006355~regulation of transcription, DNA-templated;GO:0008270~zinc ion binding;	-	-	-
TR10188|c0_g1	WT	OVX	23.456	117.14	2.32021	7.0258	5e-05	0.000551696	yes	TR10188|c0_g1	CML	calcium-binding protein CML	698	sp|Q9LI84|CML16_ARATH Probable calcium-binding protein CML16 OS=Arabidopsis thaliana GN=CML16 PE=2 SV=2	tr|A0A068TW90|A0A068TW90_COFCA Coffea canephora DH200=94 genomic scaffold, scaffold_5 OS=Coffea canephora GN=GSCOC_T00032500001 PE=4 SV=1	gi|643717975|gb|KDP29331.1| hypothetical protein JCGZ_18252 [Jatropha curcas]	B9RLA1_RICCO/87-148 B9RLA1.1 PF13499.2;EF-hand_7;	At3g25600 [T] KOG0027 Calmodulin and related proteins (EF-Hand superfamily)	GO:0005509~calcium ion binding;	-	K13448	ko04626~Plant-pathogen interaction;
TR10189|c0_g1	WT	OVX	4.70291	3.49791	-0.42706	-0.917308	0.36435	0.639266	no	TR10189|c0_g1	-	-	475	sp|Q40784|AAPC_CENCI Putative glucose-6-phosphate 1-epimerase OS=Cenchrus ciliaris PE=2 SV=1	tr|W9QVI3|W9QVI3_9ROSA Putative glucose-6-phosphate 1-epimerase OS=Morus notabilis GN=L484_016733 PE=4 SV=1	gi|747047885|ref|XP_011069928.1| PREDICTED: putative glucose-6-phosphate 1-epimerase [Sesamum indicum]	W9QVI3_9ROSA/38-313 W9QVI3.1 PF01263.16;Aldose_epim;	At5g57330 [G] KOG1594 Uncharacterized enzymes related to aldose 1-epimerase	GO:0005975~carbohydrate metabolic process;GO:0016853~isomerase activity;GO:0030246~carbohydrate binding;GO:0047938~glucose-6-phosphate 1-epimerase activity;	-	-	-
TR10189|c0_g2	WT	OVX	3.05123	9.12416	1.5803	3.46065	0.00205	0.0146098	yes	TR10189|c0_g2	-	-	475	sp|Q40784|AAPC_CENCI Putative glucose-6-phosphate 1-epimerase OS=Cenchrus ciliaris PE=2 SV=1	tr|W9QVI3|W9QVI3_9ROSA Putative glucose-6-phosphate 1-epimerase OS=Morus notabilis GN=L484_016733 PE=4 SV=1	gi|747047885|ref|XP_011069928.1| PREDICTED: putative glucose-6-phosphate 1-epimerase [Sesamum indicum]	W9QVI3_9ROSA/38-313 W9QVI3.1 PF01263.16;Aldose_epim;	At5g57330 [G] KOG1594 Uncharacterized enzymes related to aldose 1-epimerase	GO:0005975~carbohydrate metabolic process;GO:0016853~isomerase activity;GO:0030246~carbohydrate binding;GO:0047938~glucose-6-phosphate 1-epimerase activity;	-	-	-
TR10189|c0_g3	WT	OVX	1.50734	4.11618	1.4493	2.42995	0.0275	0.118936	no	TR10189|c0_g3	-	-	475	sp|Q40784|AAPC_CENCI Putative glucose-6-phosphate 1-epimerase OS=Cenchrus ciliaris PE=2 SV=1	tr|W9QVI3|W9QVI3_9ROSA Putative glucose-6-phosphate 1-epimerase OS=Morus notabilis GN=L484_016733 PE=4 SV=1	gi|747047885|ref|XP_011069928.1| PREDICTED: putative glucose-6-phosphate 1-epimerase [Sesamum indicum]	W9QVI3_9ROSA/38-313 W9QVI3.1 PF01263.16;Aldose_epim;	At5g57330 [G] KOG1594 Uncharacterized enzymes related to aldose 1-epimerase	GO:0005975~carbohydrate metabolic process;GO:0016853~isomerase activity;GO:0030246~carbohydrate binding;GO:0047938~glucose-6-phosphate 1-epimerase activity;	-	-	-
TR1018|c0_g1	WT	OVX	28.2516	17.5847	-0.684012	-1.67126	0.0127	0.0658188	no	TR1018|c0_g1	-	-	1413	sp|Q9S9N6|PNSB1_ARATH Photosynthetic NDH subunit of subcomplex B 1, chloroplastic OS=Arabidopsis thaliana GN=PNSB1 PE=2 SV=1	tr|A0A0F7GZU3|A0A0F7GZU3_9ROSI NAD(P)H dehydrogenase subunit 48 OS=Francoa sonchifolia GN=NDHU PE=2 SV=1	gi|694996941|ref|XP_009396767.1| PREDICTED: uncharacterized protein LOC103981754 [Musa acuminata subsp. malaccensis]	U5D8A3_AMBTC/193-445 U5D8A3.1 PF01075.13;Glyco_transf_9;	At1g15980 [NK] proteins (or domains) not included into any KOG	GO:0006810~transport;GO:0009507~chloroplast;GO:0009534~chloroplast thylakoid;GO:0009535~chloroplast thylakoid membrane;GO:0009773~photosynthetic electron transport in photosystem I;GO:0010598~NAD(P)H dehydrogenase complex (plastoquinone);	-	-	-
TR10190|c0_g1	WT	OVX	4.23433	7.86101	0.89258	2.13157	0.0599	0.209127	no	TR10190|c0_g1	-	-	431	sp|Q9FLN0|GLIP1_ARATH GDSL esterase/lipase 1 OS=Arabidopsis thaliana GN=GLIP1 PE=1 SV=1	tr|A0A061GBW8|A0A061GBW8_THECC GDSL-motif lipase 2, putative OS=Theobroma cacao GN=TCM_029227 PE=4 SV=1	gi|590621249|ref|XP_007024743.1| GDSL-motif lipase 2, putative [Theobroma cacao]	M5WYE8_PRUPE/37-346 M5WYE8.1 PF00657.18;Lipase_GDSL;	At5g40990 [NK] proteins (or domains) not included into any KOG	GO:0005615~extracellular space;GO:0005622~intracellular;GO:0009620~response to fungus;GO:0009627~systemic acquired resistance;GO:0009751~response to salicylic acid;GO:0009817~defense response to fungus, incompatible interaction;GO:0009866~induced systemic resistance, ethylene mediated signaling pathway;GO:0009871~jasmonic acid and ethylene-dependent systemic resistance, ethylene mediated signalin…	-	-	-
TR10190|c0_g2	WT	OVX	6.008	14.4044	1.26155	3.52927	0.0203	0.0944306	no	TR10190|c0_g2	-	-	328	-	tr|A0A068VFE1|A0A068VFE1_COFCA Coffea canephora DH200=94 genomic scaffold, scaffold_542 OS=Coffea canephora GN=GSCOC_T00004634001 PE=4 SV=1	gi|661876350|emb|CDP19545.1| unnamed protein product [Coffea canephora]	M5WYE8_PRUPE/37-346 M5WYE8.1 PF00657.18;Lipase_GDSL;	-	GO:0016788~hydrolase activity, acting on ester bonds;	-	-	-
TR10194|c0_g1	WT	OVX	19.7562	17.5157	-0.173657	-0.426124	0.5866	0.807212	no	TR10194|c0_g1	BMT5	25S rRNA (uracil2634-N3)-methyltransferase	741	sp|P0C8L4|Y4648_ARATH Uncharacterized protein At4g26485 OS=Arabidopsis thaliana GN=At4g26485 PE=4 SV=1	tr|B9HC09|B9HC09_POPTR Uncharacterized protein OS=Populus trichocarpa GN=POPTR_0006s00460g PE=4 SV=2	gi|566173739|ref|XP_002308746.2| hypothetical protein POPTR_0006s00460g [Populus trichocarpa]	B9HC09_POPTR/39-205 B9HC09.2 PF10354.5;DUF2431;	At5g56060 [S] KOG4174 Uncharacterized conserved protein	-	EC:2.1.1.313	K19307	-
TR10195|c0_g1	WT	OVX	2.93783	14.8945	2.34195	4.43934	5e-05	0.000551696	yes	TR10195|c0_g1	-	-	1032	sp|O81973|C93A3_SOYBN Cytochrome P450 93A3 OS=Glycine max GN=CYP93A3 PE=2 SV=1	tr|G4WIH9|G4WIH9_HELAN Cytochrome P450 OS=Helianthus annuus PE=2 SV=1	gi|336462656|gb|AEI59769.1| cytochrome P450 [Helianthus annuus]	G4WIH9_HELAN/34-495 G4WIH9.1 PF00067.18;p450;	At5g06900 [Q] KOG0156 Cytochrome P450 CYP2 subfamily	GO:0004497~monooxygenase activity;GO:0005506~iron ion binding;GO:0016021~integral component of membrane;GO:0016705~oxidoreductase activity, acting on paired donors, with incorporation or reduction of molecular oxygen;GO:0020037~heme binding;	-	-	-
TR10198|c0_g1	WT	OVX	3.37764	5.08828	0.591162	1.17989	0.196	0.45097	no	TR10198|c0_g1	-	-	588	-	-	-	-	-	-	-	-	-
TR10198|c0_g2	WT	OVX	0	0	0	0	1	1	no	TR10198|c0_g2	-	-	428	-	-	-	-	-	-	-	-	-
TR10198|c1_g1	WT	OVX	12.3534	15.7573	0.351104	1.26726	0.40675	0.676876	no	TR10198|c1_g1	-	-	325	-	-	-	-	-	-	-	-	-
TR10199|c0_g1	WT	OVX	1.4583	27.9593	4.26097	8.66901	0.00015	0.00149074	yes	TR10199|c0_g1	-	-	382	-	-	-	-	-	-	-	-	-
TR1019|c0_g12	WT	OVX	264.841	272.584	0.0415715	0.154946	0.8658	0.947736	no	TR1019|c0_g12	-	-	561	-	tr|W9SFX3|W9SFX3_9ROSA Activator of 90 kDa heat shock protein ATPase-1-like protein OS=Morus notabilis GN=L484_028032 PE=4 SV=1	gi|703156093|ref|XP_010111375.1| Activator of 90 kDa heat shock protein ATPase-1-like protein [Morus notabilis]	A0A059DHR4_EUCGR/231-354 A0A059DHR4.1 PF08327.7;AHSA1;	At3g12050 [S] KOG2936 Uncharacterized conserved protein	GO:0001671~ATPase activator activity;GO:0006950~response to stress;	-	-	-
TR1019|c0_g3	WT	OVX	104.337	138.301	0.406552	2.18312	0.19915	0.45515	no	TR1019|c0_g3	-	-	304	-	tr|A0A0A0LGX2|A0A0A0LGX2_CUCSA Uncharacterized protein OS=Cucumis sativus GN=Csa_3G800690 PE=4 SV=1	gi|449437565|ref|XP_004136562.1| PREDICTED: activator of 90 kDa heat shock protein ATPase homolog 1 [Cucumis sativus]	V4S6T4_9ROSI/29-166 V4S6T4.1 PF09229.7;Aha1_N;	At3g12050 [S] KOG2936 Uncharacterized conserved protein	GO:0001671~ATPase activator activity;GO:0006950~response to stress;	-	-	-
TR1019|c0_g7	WT	OVX	147.727	137.907	-0.0992413	-0.423642	0.7162	0.880207	no	TR1019|c0_g7	-	-	382	-	tr|V4S6T4|V4S6T4_9ROSI Uncharacterized protein OS=Citrus clementina GN=CICLE_v10012043mg PE=4 SV=1	gi|567874627|ref|XP_006429903.1| hypothetical protein CICLE_v10012043mg [Citrus clementina]	A0A022RIG9_MIMGU/29-167 A0A022RIG9.1 PF09229.7;Aha1_N;	At3g12050 [S] KOG2936 Uncharacterized conserved protein	GO:0001671~ATPase activator activity;GO:0006950~response to stress;	-	-	-
TR1019|c0_g8	WT	OVX	269.065	317.765	0.240004	1.40242	0.36395	0.638931	no	TR1019|c0_g8	-	-	326	-	tr|A0A0A0LGX2|A0A0A0LGX2_CUCSA Uncharacterized protein OS=Cucumis sativus GN=Csa_3G800690 PE=4 SV=1	gi|449437565|ref|XP_004136562.1| PREDICTED: activator of 90 kDa heat shock protein ATPase homolog 1 [Cucumis sativus]	B9IIB3_POPTR/94-231 B9IIB3.2 PF09229.7;Aha1_N;	At3g12050 [S] KOG2936 Uncharacterized conserved protein	GO:0001671~ATPase activator activity;GO:0006950~response to stress;	-	-	-
TR1019|c0_g9	WT	OVX	49.305	57.0715	0.211036	0.747268	0.50315	0.753129	no	TR1019|c0_g9	-	-	413	-	tr|A0A068UP11|A0A068UP11_COFCA Coffea canephora DH200=94 genomic scaffold, scaffold_43 OS=Coffea canephora GN=GSCOC_T00030786001 PE=4 SV=1	gi|661886239|emb|CDP10161.1| unnamed protein product [Coffea canephora]	M5VUM7_PRUPE/29-166 M5VUM7.1 PF09229.7;Aha1_N;	At3g12050 [S] KOG2936 Uncharacterized conserved protein	GO:0001671~ATPase activator activity;GO:0006950~response to stress;	-	-	-
TR101|c0_g1	WT	OVX	1.95112	4.32448	1.14822	2.43895	0.10025	0.297763	no	TR101|c0_g1	-	-	341	-	tr|W9RS11|W9RS11_9ROSA Uncharacterized protein OS=Morus notabilis GN=L484_011305 PE=4 SV=1	gi|703134664|ref|XP_010105693.1| hypothetical protein L484_011305 [Morus notabilis]	-	-	GO:0003682~chromatin binding;	-	-	-
TR101|c0_g2	WT	OVX	0.44163	0.27974	-0.658752	0	1	1	no	TR101|c0_g2	-	-	317	-	tr|W9RS11|W9RS11_9ROSA Uncharacterized protein OS=Morus notabilis GN=L484_011305 PE=4 SV=1	gi|703134664|ref|XP_010105693.1| hypothetical protein L484_011305 [Morus notabilis]	-	-	GO:0003682~chromatin binding;	-	-	-
TR101|c1_g1	WT	OVX	32.9505	36.2269	0.136763	0.619072	0.7029	0.87363	no	TR101|c1_g1	PRPF19, PRP19	pre-mRNA-processing factor 19	308	sp|Q9AV81|PRP19_ORYSJ Pre-mRNA-processing factor 19 OS=Oryza sativa subsp. japonica GN=PRP19 PE=2 SV=1	tr|M1BFY0|M1BFY0_SOLTU Uncharacterized protein OS=Solanum tuberosum GN=PGSC0003DMG400017196 PE=4 SV=1	gi|565375864|ref|XP_006354435.1| PREDICTED: U-box domain-containing protein 72-like [Solanum tuberosum]	A5BPJ9_VITVI/110-147 A5BPJ9.1 PF00400.28;WD40;	At2g33340 [R] KOG0289 mRNA splicing factor	GO:0000349~generation of catalytic spliceosome for first transesterification step;GO:0000974~Prp19 complex;GO:0004842~ubiquitin-protein transferase activity;GO:0005634~nucleus;GO:0006281~DNA repair;GO:0016567~protein ubiquitination;GO:0016874~ligase activity;GO:0045087~innate immune response;GO:0061630~ubiquitin protein ligase activity;GO:0070534~protein K63-linked ubiquitination;GO:0071006~U2-ty…	EC:6.3.2.19	K10599	ko03040~Spliceosome;ko04120~Ubiquitin mediated proteolysis;
TR101|c1_g10	WT	OVX	18.8582	18.9344	0.00581607	0.0231288	0.9814	0.990966	no	TR101|c1_g10	PRPF19, PRP19	pre-mRNA-processing factor 19	332	sp|Q9AV81|PRP19_ORYSJ Pre-mRNA-processing factor 19 OS=Oryza sativa subsp. japonica GN=PRP19 PE=2 SV=1	tr|W9QQ07|W9QQ07_9ROSA U-box domain-containing protein 72 OS=Morus notabilis GN=L484_005710 PE=4 SV=1	gi|747087394|ref|XP_011091239.1| PREDICTED: pre-mRNA-processing factor 19-like [Sesamum indicum]	W9QQ07_9ROSA/522-561 W9QQ07.1 PF00400.28;WD40;	At1g04510 [R] KOG0289 mRNA splicing factor	GO:0000349~generation of catalytic spliceosome for first transesterification step;GO:0000974~Prp19 complex;GO:0004842~ubiquitin-protein transferase activity;GO:0005634~nucleus;GO:0006281~DNA repair;GO:0016567~protein ubiquitination;GO:0016874~ligase activity;GO:0045087~innate immune response;GO:0061630~ubiquitin protein ligase activity;GO:0070534~protein K63-linked ubiquitination;GO:0071006~U2-ty…	EC:6.3.2.19	K10599	ko03040~Spliceosome;ko04120~Ubiquitin mediated proteolysis;
TR101|c1_g3	WT	OVX	14.0786	17.7488	0.334218	0.984972	0.3555	0.631541	no	TR101|c1_g3	PRPF19, PRP19	pre-mRNA-processing factor 19	499	sp|Q9AV81|PRP19_ORYSJ Pre-mRNA-processing factor 19 OS=Oryza sativa subsp. japonica GN=PRP19 PE=2 SV=1	tr|D7SZN5|D7SZN5_VITVI Putative uncharacterized protein OS=Vitis vinifera GN=VIT_05s0049g01840 PE=4 SV=1	gi|747087394|ref|XP_011091239.1| PREDICTED: pre-mRNA-processing factor 19-like [Sesamum indicum]	W9QQ07_9ROSA/522-561 W9QQ07.1 PF00400.28;WD40;	At1g04510 [R] KOG0289 mRNA splicing factor	GO:0000349~generation of catalytic spliceosome for first transesterification step;GO:0000974~Prp19 complex;GO:0004842~ubiquitin-protein transferase activity;GO:0005634~nucleus;GO:0006281~DNA repair;GO:0016567~protein ubiquitination;GO:0016874~ligase activity;GO:0045087~innate immune response;GO:0061630~ubiquitin protein ligase activity;GO:0070534~protein K63-linked ubiquitination;GO:0071006~U2-ty…	EC:6.3.2.19	K10599	ko03040~Spliceosome;ko04120~Ubiquitin mediated proteolysis;
TR101|c1_g4	WT	OVX	72.9662	81.0918	0.152327	0.623402	0.6086	0.820689	no	TR101|c1_g4	PRPF19, PRP19	pre-mRNA-processing factor 19	419	sp|Q9AV81|PRP19_ORYSJ Pre-mRNA-processing factor 19 OS=Oryza sativa subsp. japonica GN=PRP19 PE=2 SV=1	tr|D7SZN5|D7SZN5_VITVI Putative uncharacterized protein OS=Vitis vinifera GN=VIT_05s0049g01840 PE=4 SV=1	gi|225433255|ref|XP_002285452.1| PREDICTED: pre-mRNA-processing factor 19 [Vitis vinifera]	W9QQ07_9ROSA/522-561 W9QQ07.1 PF00400.28;WD40;	At1g04510 [R] KOG0289 mRNA splicing factor	GO:0000349~generation of catalytic spliceosome for first transesterification step;GO:0000974~Prp19 complex;GO:0004842~ubiquitin-protein transferase activity;GO:0005634~nucleus;GO:0006281~DNA repair;GO:0016567~protein ubiquitination;GO:0016874~ligase activity;GO:0045087~innate immune response;GO:0061630~ubiquitin protein ligase activity;GO:0070534~protein K63-linked ubiquitination;GO:0071006~U2-ty…	EC:6.3.2.19	K10599	ko03040~Spliceosome;ko04120~Ubiquitin mediated proteolysis;
TR101|c1_g8	WT	OVX	64.4614	69.0411	0.0990203	0.265438	0.69785	0.871234	no	TR101|c1_g8	-	-	1299	sp|O22785|PR19B_ARATH Pre-mRNA-processing factor 19 homolog 2 OS=Arabidopsis thaliana GN=PRP19B PE=1 SV=3	tr|A0A0B0PVJ1|A0A0B0PVJ1_GOSAR Pre-mRNA-processing factor 19-like protein OS=Gossypium arboreum GN=F383_08285 PE=4 SV=1	gi|728849021|gb|KHG28464.1| Pre-mRNA-processing factor 19 -like protein [Gossypium arboreum]	B6TRQ7_MAIZE/65-132 B6TRQ7.1 PF08606.7;Prp19;	At1g04510 [R] KOG0289 mRNA splicing factor	GO:0000349~generation of catalytic spliceosome for first transesterification step;GO:0000974~Prp19 complex;GO:0004842~ubiquitin-protein transferase activity;GO:0005618~cell wall;GO:0005634~nucleus;GO:0006281~DNA repair;GO:0009507~chloroplast;GO:0016874~ligase activity;GO:0042742~defense response to bacterium;GO:0045087~innate immune response;GO:0061630~ubiquitin protein ligase activity;GO:0070534…	-	-	-
TR101|c1_g9	WT	OVX	106.839	147.974	0.469911	2.56483	0.1338	0.359727	no	TR101|c1_g9	PRPF19, PRP19	pre-mRNA-processing factor 19	302	sp|Q9AV81|PRP19_ORYSJ Pre-mRNA-processing factor 19 OS=Oryza sativa subsp. japonica GN=PRP19 PE=2 SV=1	tr|M1BFY0|M1BFY0_SOLTU Uncharacterized protein OS=Solanum tuberosum GN=PGSC0003DMG400017196 PE=4 SV=1	gi|565375864|ref|XP_006354435.1| PREDICTED: U-box domain-containing protein 72-like [Solanum tuberosum]	A5BPJ9_VITVI/110-147 A5BPJ9.1 PF00400.28;WD40;	At2g33340 [R] KOG0289 mRNA splicing factor	GO:0000349~generation of catalytic spliceosome for first transesterification step;GO:0000974~Prp19 complex;GO:0004842~ubiquitin-protein transferase activity;GO:0005634~nucleus;GO:0006281~DNA repair;GO:0016567~protein ubiquitination;GO:0016874~ligase activity;GO:0045087~innate immune response;GO:0061630~ubiquitin protein ligase activity;GO:0070534~protein K63-linked ubiquitination;GO:0071006~U2-ty…	EC:6.3.2.19	K10599	ko03040~Spliceosome;ko04120~Ubiquitin mediated proteolysis;
TR101|c2_g1	WT	OVX	11.6037	7.9281	-0.549534	-1.27971	0.135	0.362043	no	TR101|c2_g1	THG1	tRNA(His) guanylyltransferase	573	sp|F4ISV6|THG2_ARATH tRNA(His) guanylyltransferase 2 OS=Arabidopsis thaliana GN=THG2 PE=1 SV=1	tr|A0A061GH40|A0A061GH40_THECC TRNAHis guanylyltransferase OS=Theobroma cacao GN=TCM_030226 PE=4 SV=1	gi|590626134|ref|XP_007026081.1| TRNAHis guanylyltransferase [Theobroma cacao]	A5ATU1_VITVI/404-503 A5ATU1.1 PF14413.2;Thg1C;	At2g32330 [S] KOG2721 Uncharacterized conserved protein	GO:0000287~magnesium ion binding;GO:0005525~GTP binding;GO:0005654~nucleoplasm;GO:0006400~tRNA modification;GO:0008193~tRNA guanylyltransferase activity;	EC:2.7.7.79	K10761	-
TR10201|c0_g1	WT	OVX	12.605	33.7273	1.41992	2.8299	0.00035	0.00314647	yes	TR10201|c0_g1	-	-	875	-	-	-	-	-	-	-	-	-
TR10202|c0_g1	WT	OVX	25.6176	8.55867	-1.58168	-5.67463	0.00195	0.0140154	yes	TR10202|c0_g1	-	-	321	-	-	-	-	-	-	-	-	-
TR10205|c0_g1	WT	OVX	27.031	28.1013	0.056019	0.141082	0.8438	0.93764	no	TR10205|c0_g1	RRP41, EXOSC4, SKI6	exosome complex component RRP41	855	sp|Q7YRA3|EXOS4_BOVIN Exosome complex component RRP41 OS=Bos taurus GN=EXOSC4 PE=2 SV=3	tr|A0A061E0L1|A0A061E0L1_THECC 3'-5'-exoribonuclease family protein isoform 1 OS=Theobroma cacao GN=TCM_005208 PE=4 SV=1	gi|590721517|ref|XP_007051636.1| 3'-5'-exoribonuclease family protein isoform 1 [Theobroma cacao]	V4T921_9ROSI/18-148 V4T921.1 PF01138.17;RNase_PH;	At3g61620 [J] KOG1068 Exosomal 3'-5' exoribonuclease complex, subunit Rrp41 and related exoribonucleases	GO:0000176~nuclear exosome (RNase complex);GO:0000177~cytoplasmic exosome (RNase complex);GO:0000178~exosome (RNase complex);GO:0000460~maturation of 5.8S rRNA;GO:0004527~exonuclease activity;GO:0005730~nucleolus;GO:0005829~cytosol;GO:0016075~rRNA catabolic process;GO:0017091~AU-rich element binding;GO:0030307~positive regulation of cell growth;GO:0031125~rRNA 3'-end processing;GO:0034427~nuclear…	-	K11600	ko03018~RNA degradation;
TR10206|c0_g8	WT	OVX	98.1576	74.4323	-0.399172	-1.95625	0.2175	0.480328	no	TR10206|c0_g8	HSPA1_8	heat shock 70kDa protein 1/8	331	sp|Q9STW6|HSP7F_ARATH Heat shock 70 kDa protein 6, chloroplastic OS=Arabidopsis thaliana GN=HSP70-6 PE=1 SV=1	tr|L0HT24|L0HT24_LACSA Heat shock protein 70 OS=Lactuca sativa GN=hsp70 PE=2 SV=1	gi|432140649|gb|AGB06243.1| heat shock protein 70 [Lactuca sativa]	L0HT24_LACSA/63-658 L0HT24.1 PF00012.16;HSP70;	At4g24280 [O] KOG0102 Molecular chaperones mortalin/PBP74/GRP75, HSP70 superfamily	GO:0005524~ATP binding;GO:0005634~nucleus;GO:0005739~mitochondrion;GO:0006457~protein folding;GO:0009409~response to cold;GO:0009507~chloroplast;GO:0009570~chloroplast stroma;GO:0009579~thylakoid;GO:0009941~chloroplast envelope;GO:0016032~viral process;GO:0045036~protein targeting to chloroplast;GO:0046686~response to cadmium ion;	-	K03283	ko03040~Spliceosome;ko04141~Protein processing in endoplasmic reticulum;ko04144~Endocytosis;
TR10208|c0_g1	WT	OVX	10.4499	13.2876	0.346586	0.97618	0.38745	0.660256	no	TR10208|c0_g1	SNRPD1, SMD1	small nuclear ribonucleoprotein D1	398	-	tr|K4CAT6|K4CAT6_SOLLC Uncharacterized protein OS=Solanum lycopersicum GN=Solyc06g084310.2 PE=4 SV=1	gi|326511932|dbj|BAJ95947.1| predicted protein [Hordeum vulgare subsp. vulgare]	-	At3g07590 [A] KOG3428 Small nuclear ribonucleoprotein SMD1 and related snRNPs	-	-	K11087	ko03040~Spliceosome;
TR10208|c0_g10	WT	OVX	4.21104	5.7983	0.461453	1.21618	0.4213	0.689248	no	TR10208|c0_g10	-	-	307	-	-	-	-	-	-	-	-	-
TR10208|c0_g11	WT	OVX	8.82228	9.4395	0.0975586	0.238857	0.8075	0.922449	no	TR10208|c0_g11	SNRPD1, SMD1	small nuclear ribonucleoprotein D1	477	sp|Q3ZC10|SMD1_BOVIN Small nuclear ribonucleoprotein Sm D1 OS=Bos taurus GN=SNRPD1 PE=3 SV=1	tr|B6T1K6|B6T1K6_MAIZE Small nuclear ribonucleoprotein Sm D1 OS=Zea mays GN=LOC100281963 PE=2 SV=1	gi|413918616|gb|AFW58548.1| hypothetical protein ZEAMMB73_336389 [Zea mays]	B6UG22_MAIZE/3-51 B6UG22.1 PF01423.18;LSM;	At3g07590 [A] KOG3428 Small nuclear ribonucleoprotein SMD1 and related snRNPs	GO:0000387~spliceosomal snRNP assembly;GO:0005681~spliceosomal complex;GO:0005685~U1 snRNP;GO:0005687~U4 snRNP;GO:0005829~cytosol;GO:0019013~viral nucleocapsid;GO:0030529~ribonucleoprotein complex;GO:0034709~methylosome;GO:0034715~pICln-Sm protein complex;GO:0034719~SMN-Sm protein complex;	-	K11087	ko03040~Spliceosome;
TR10208|c0_g2	WT	OVX	15.9322	15.6144	-0.0290732	-0.0687637	0.93165	0.974175	no	TR10208|c0_g2	SNRPD1, SMD1	small nuclear ribonucleoprotein D1	637	sp|Q3ZC10|SMD1_BOVIN Small nuclear ribonucleoprotein Sm D1 OS=Bos taurus GN=SNRPD1 PE=3 SV=1	tr|A0A0B0MHV2|A0A0B0MHV2_GOSAR Small nuclear ribonucleoprotein Sm D1 OS=Gossypium arboreum GN=F383_20197 PE=4 SV=1	gi|719990516|ref|XP_010252980.1| PREDICTED: small nuclear ribonucleoprotein Sm D1-like [Nelumbo nucifera]	B9H869_POPTR/5-70 B9H869.1 PF01423.18;LSM;	At3g07590 [A] KOG3428 Small nuclear ribonucleoprotein SMD1 and related snRNPs	GO:0000387~spliceosomal snRNP assembly;GO:0005681~spliceosomal complex;GO:0005685~U1 snRNP;GO:0005687~U4 snRNP;GO:0005829~cytosol;GO:0019013~viral nucleocapsid;GO:0030529~ribonucleoprotein complex;GO:0034709~methylosome;GO:0034715~pICln-Sm protein complex;GO:0034719~SMN-Sm protein complex;	-	K11087	ko03040~Spliceosome;
TR10208|c0_g5	WT	OVX	38.7974	34.7385	-0.159427	-0.70483	0.64895	0.844286	no	TR10208|c0_g5	SNRPD1, SMD1	small nuclear ribonucleoprotein D1	317	sp|Q3ZC10|SMD1_BOVIN Small nuclear ribonucleoprotein Sm D1 OS=Bos taurus GN=SNRPD1 PE=3 SV=1	tr|K4CAT6|K4CAT6_SOLLC Uncharacterized protein OS=Solanum lycopersicum GN=Solyc06g084310.2 PE=4 SV=1	gi|326511932|dbj|BAJ95947.1| predicted protein [Hordeum vulgare subsp. vulgare]	-	At3g07590 [A] KOG3428 Small nuclear ribonucleoprotein SMD1 and related snRNPs	GO:0000387~spliceosomal snRNP assembly;GO:0005681~spliceosomal complex;GO:0005685~U1 snRNP;GO:0005687~U4 snRNP;GO:0005829~cytosol;GO:0034709~methylosome;GO:0034715~pICln-Sm protein complex;GO:0034719~SMN-Sm protein complex;	-	K11087	ko03040~Spliceosome;
TR10208|c0_g6	WT	OVX	36.1629	50.3558	0.477647	1.94401	0.17345	0.419385	no	TR10208|c0_g6	SNRPD1, SMD1	small nuclear ribonucleoprotein D1	347	sp|Q9VU02|SMD1_DROME Probable small nuclear ribonucleoprotein Sm D1 OS=Drosophila melanogaster GN=SmD1 PE=1 SV=1	tr|A0A068U7M6|A0A068U7M6_COFCA Coffea canephora DH200=94 genomic scaffold, scaffold_11 OS=Coffea canephora GN=GSCOC_T00016034001 PE=4 SV=1	gi|719990516|ref|XP_010252980.1| PREDICTED: small nuclear ribonucleoprotein Sm D1-like [Nelumbo nucifera]	B9H869_POPTR/5-70 B9H869.1 PF01423.18;LSM;	At3g07590 [A] KOG3428 Small nuclear ribonucleoprotein SMD1 and related snRNPs	GO:0000398~mRNA splicing, via spliceosome;GO:0005634~nucleus;GO:0005681~spliceosomal complex;GO:0005829~cytosol;GO:0030532~small nuclear ribonucleoprotein complex;GO:0071011~precatalytic spliceosome;GO:0071013~catalytic step 2 spliceosome;	-	K11087	ko03040~Spliceosome;
TR10208|c0_g7	WT	OVX	35.2865	14.7309	-1.26027	-5.08112	0.00265	0.0182118	yes	TR10208|c0_g7	SNRPD1, SMD1	small nuclear ribonucleoprotein D1	318	sp|Q3ZC10|SMD1_BOVIN Small nuclear ribonucleoprotein Sm D1 OS=Bos taurus GN=SNRPD1 PE=3 SV=1	tr|A0A068U7M6|A0A068U7M6_COFCA Coffea canephora DH200=94 genomic scaffold, scaffold_11 OS=Coffea canephora GN=GSCOC_T00016034001 PE=4 SV=1	gi|661892455|emb|CDP03613.1| unnamed protein product [Coffea canephora]	B9H869_POPTR/5-70 B9H869.1 PF01423.18;LSM;	At4g02840 [A] KOG3428 Small nuclear ribonucleoprotein SMD1 and related snRNPs	GO:0000387~spliceosomal snRNP assembly;GO:0005681~spliceosomal complex;GO:0005685~U1 snRNP;GO:0005687~U4 snRNP;GO:0005829~cytosol;GO:0034709~methylosome;GO:0034715~pICln-Sm protein complex;GO:0034719~SMN-Sm protein complex;	-	K11087	ko03040~Spliceosome;
TR10208|c0_g8	WT	OVX	22.0329	38.2073	0.794192	3.31959	0.04285	0.164672	no	TR10208|c0_g8	SNRPD1, SMD1	small nuclear ribonucleoprotein D1	318	sp|Q3ZC10|SMD1_BOVIN Small nuclear ribonucleoprotein Sm D1 OS=Bos taurus GN=SNRPD1 PE=3 SV=1	tr|A0A068U7M6|A0A068U7M6_COFCA Coffea canephora DH200=94 genomic scaffold, scaffold_11 OS=Coffea canephora GN=GSCOC_T00016034001 PE=4 SV=1	gi|661892455|emb|CDP03613.1| unnamed protein product [Coffea canephora]	B9H869_POPTR/5-70 B9H869.1 PF01423.18;LSM;	At4g02840 [A] KOG3428 Small nuclear ribonucleoprotein SMD1 and related snRNPs	GO:0000387~spliceosomal snRNP assembly;GO:0005681~spliceosomal complex;GO:0005685~U1 snRNP;GO:0005687~U4 snRNP;GO:0005829~cytosol;GO:0034709~methylosome;GO:0034715~pICln-Sm protein complex;GO:0034719~SMN-Sm protein complex;	-	K11087	ko03040~Spliceosome;
TR10208|c0_g9	WT	OVX	9.33067	12.2974	0.398297	0.889715	0.2806	0.553962	no	TR10208|c0_g9	SNRPD1, SMD1	small nuclear ribonucleoprotein D1	637	sp|Q3ZC10|SMD1_BOVIN Small nuclear ribonucleoprotein Sm D1 OS=Bos taurus GN=SNRPD1 PE=3 SV=1	tr|A0A067JFB2|A0A067JFB2_JATCU Uncharacterized protein OS=Jatropha curcas GN=JCGZ_21949 PE=4 SV=1	gi|719990516|ref|XP_010252980.1| PREDICTED: small nuclear ribonucleoprotein Sm D1-like [Nelumbo nucifera]	B9H869_POPTR/5-70 B9H869.1 PF01423.18;LSM;	At3g07590 [A] KOG3428 Small nuclear ribonucleoprotein SMD1 and related snRNPs	GO:0000387~spliceosomal snRNP assembly;GO:0005681~spliceosomal complex;GO:0005685~U1 snRNP;GO:0005687~U4 snRNP;GO:0005829~cytosol;GO:0034709~methylosome;GO:0034715~pICln-Sm protein complex;GO:0034719~SMN-Sm protein complex;	-	K11087	ko03040~Spliceosome;
TR10209|c0_g1	WT	OVX	25.0588	21.3922	-0.228234	-0.571963	0.42335	0.690934	no	TR10209|c0_g1	MOGAT2, MGAT2	2-acylglycerol O-acyltransferase 2	1163	sp|Q9ASU1|DGAT2_ARATH Diacylglycerol O-acyltransferase 2 OS=Arabidopsis thaliana GN=DGAT2 PE=2 SV=1	tr|E6Y2I2|E6Y2I2_HELAN Diacylglycerol acyltransferase OS=Helianthus annuus GN=DAGAT2 PE=2 SV=1	gi|156122742|gb|ABU50328.1| diacylglycerol acyltransferase [Helianthus annuus]	E6Y2I2_HELAN/60-336 E6Y2I2.1 PF03982.9;DAGAT;	At3g51520 [I] KOG0831 Acyl-CoA:diacylglycerol acyltransferase (DGAT)	GO:0004144~diacylglycerol O-acyltransferase activity;GO:0005789~endoplasmic reticulum membrane;GO:0005811~lipid particle;GO:0006071~glycerol metabolic process;GO:0016021~integral component of membrane;GO:0016747~transferase activity, transferring acyl groups other than amino-acyl groups;GO:0019432~triglyceride biosynthetic process;GO:0034389~lipid particle organization;GO:0046460~neutral lipid bi…	EC:2.3.1.22	K14457	ko00561~Glycerolipid metabolism;
TR1020|c0_g1	WT	OVX	39.0794	50.2621	0.363062	0.999811	0.1916	0.444329	no	TR1020|c0_g1	-	-	731	-	tr|A0A068U5C1|A0A068U5C1_COFCA Coffea canephora DH200=94 genomic scaffold, scaffold_9 OS=Coffea canephora GN=GSCOC_T00041939001 PE=4 SV=1	gi|661893570|emb|CDP03379.1| unnamed protein product [Coffea canephora]	-	At2g25670 [NK] proteins (or domains) not included into any KOG	-	-	-	-
TR1020|c0_g2	WT	OVX	34.5216	30.3184	-0.187304	-0.471823	0.4802	0.735307	no	TR1020|c0_g2	-	-	1120	-	tr|W9QGM3|W9QGM3_9ROSA Uncharacterized protein OS=Morus notabilis GN=L484_020862 PE=4 SV=1	gi|703070799|ref|XP_010088874.1| hypothetical protein L484_020862 [Morus notabilis]	-	At2g25670 [NK] proteins (or domains) not included into any KOG	-	-	-	-
TR1020|c0_g3	WT	OVX	22.7509	31.2647	0.458613	1.1374	0.0934	0.283844	no	TR1020|c0_g3	-	-	1250	-	tr|F6HH48|F6HH48_VITVI Putative uncharacterized protein OS=Vitis vinifera GN=VIT_11s0016g04390 PE=4 SV=1	gi|225445334|ref|XP_002284790.1| PREDICTED: uncharacterized protein LOC100245830 [Vitis vinifera]	-	At2g25670 [NK] proteins (or domains) not included into any KOG	-	-	-	-
TR1020|c0_g4	WT	OVX	25.8032	33.8542	0.391785	1.27604	0.2437	0.513614	no	TR1020|c0_g4	-	-	457	-	tr|F6HH48|F6HH48_VITVI Putative uncharacterized protein OS=Vitis vinifera GN=VIT_11s0016g04390 PE=4 SV=1	gi|225445334|ref|XP_002284790.1| PREDICTED: uncharacterized protein LOC100245830 [Vitis vinifera]	-	At2g25670 [NK] proteins (or domains) not included into any KOG	-	-	-	-
TR10210|c0_g10	WT	OVX	7.45896	23.4142	1.65034	5.9684	0.0002	0.0019295	yes	TR10210|c0_g10	SAUR	SAUR family protein	387	sp|Q9ZUZ3|SAU32_ARATH Auxin-responsive protein SAUR32 OS=Arabidopsis thaliana GN=SAUR32 PE=2 SV=1	tr|A0A0D2PAV5|A0A0D2PAV5_GOSRA Uncharacterized protein (Fragment) OS=Gossypium raimondii GN=B456_004G123800 PE=4 SV=1	gi|763756657|gb|KJB23988.1| hypothetical protein B456_004G123800, partial [Gossypium raimondii]	M1CYT5_SOLTU/11-102 M1CYT5.1 PF02519.10;Auxin_inducible;	At4g00880 [NK] proteins (or domains) not included into any KOG	GO:0005634~nucleus;GO:0005737~cytoplasm;GO:0007275~multicellular organismal development;GO:0009734~auxin-activated signaling pathway;GO:0040008~regulation of growth;	-	K14488	ko04075~Plant hormone signal transduction;
TR10210|c0_g11	WT	OVX	4.65107	23.8448	2.35804	7.18152	5e-05	0.000551696	yes	TR10210|c0_g11	SAUR	SAUR family protein	409	sp|Q9ZUZ3|SAU32_ARATH Auxin-responsive protein SAUR32 OS=Arabidopsis thaliana GN=SAUR32 PE=2 SV=1	tr|A0A0D2PAV5|A0A0D2PAV5_GOSRA Uncharacterized protein (Fragment) OS=Gossypium raimondii GN=B456_004G123800 PE=4 SV=1	gi|763756657|gb|KJB23988.1| hypothetical protein B456_004G123800, partial [Gossypium raimondii]	M1CYT5_SOLTU/11-102 M1CYT5.1 PF02519.10;Auxin_inducible;	At4g00880 [NK] proteins (or domains) not included into any KOG	GO:0005634~nucleus;GO:0005737~cytoplasm;GO:0007275~multicellular organismal development;GO:0009734~auxin-activated signaling pathway;GO:0040008~regulation of growth;	-	K14488	ko04075~Plant hormone signal transduction;
TR10210|c0_g13	WT	OVX	32.575	196.343	2.59154	10.2781	5e-05	0.000551696	yes	TR10210|c0_g13	SAUR	SAUR family protein	406	sp|Q9ZUZ3|SAU32_ARATH Auxin-responsive protein SAUR32 OS=Arabidopsis thaliana GN=SAUR32 PE=2 SV=1	tr|V4TRT5|V4TRT5_9ROSI Uncharacterized protein OS=Citrus clementina GN=CICLE_v10022912mg PE=4 SV=1	gi|567897444|ref|XP_006441210.1| hypothetical protein CICLE_v10022912mg [Citrus clementina]	V4TRT5_9ROSI/10-98 V4TRT5.1 PF02519.10;Auxin_inducible;	At2g46690 [NK] proteins (or domains) not included into any KOG	GO:0005634~nucleus;GO:0005737~cytoplasm;GO:0007275~multicellular organismal development;GO:0009734~auxin-activated signaling pathway;GO:0040008~regulation of growth;	-	K14488	ko04075~Plant hormone signal transduction;
TR10210|c0_g14	WT	OVX	8.63051	35.3656	2.03483	7.4167	5e-05	0.000551696	yes	TR10210|c0_g14	SAUR	SAUR family protein	332	-	tr|I3RSI1|I3RSI1_SOLLC Small auxin-up protein 58 OS=Solanum lycopersicum GN=Solyc06g053260.1 PE=2 SV=1	gi|525313974|ref|NP_001266178.1| small auxin-up protein 58 [Solanum lycopersicum]	I3RSI1_SOLLC/14-110 I3RSI1.1 PF02519.10;Auxin_inducible;	At5g53590 [NK] proteins (or domains) not included into any KOG	-	-	K14488	ko04075~Plant hormone signal transduction;
TR10210|c0_g2	WT	OVX	7.25008	13.9815	0.947455	3.30479	0.04965	0.183101	no	TR10210|c0_g2	SAUR	SAUR family protein	374	sp|Q9ZUZ3|SAU32_ARATH Auxin-responsive protein SAUR32 OS=Arabidopsis thaliana GN=SAUR32 PE=2 SV=1	tr|A0A0D2PAV5|A0A0D2PAV5_GOSRA Uncharacterized protein (Fragment) OS=Gossypium raimondii GN=B456_004G123800 PE=4 SV=1	gi|763756657|gb|KJB23988.1| hypothetical protein B456_004G123800, partial [Gossypium raimondii]	M1CYT5_SOLTU/11-102 M1CYT5.1 PF02519.10;Auxin_inducible;	At4g00880 [NK] proteins (or domains) not included into any KOG	GO:0005634~nucleus;GO:0005737~cytoplasm;GO:0007275~multicellular organismal development;GO:0009734~auxin-activated signaling pathway;GO:0040008~regulation of growth;	-	K14488	ko04075~Plant hormone signal transduction;
TR10210|c0_g3	WT	OVX	4.44648	32.8281	2.8842	8.90979	5e-05	0.000551696	yes	TR10210|c0_g3	SAUR	SAUR family protein	409	sp|Q9ZUZ3|SAU32_ARATH Auxin-responsive protein SAUR32 OS=Arabidopsis thaliana GN=SAUR32 PE=2 SV=1	tr|A0A0D2PAV5|A0A0D2PAV5_GOSRA Uncharacterized protein (Fragment) OS=Gossypium raimondii GN=B456_004G123800 PE=4 SV=1	gi|763756657|gb|KJB23988.1| hypothetical protein B456_004G123800, partial [Gossypium raimondii]	M1CYT5_SOLTU/11-102 M1CYT5.1 PF02519.10;Auxin_inducible;	At4g00880 [NK] proteins (or domains) not included into any KOG	GO:0005634~nucleus;GO:0005737~cytoplasm;GO:0007275~multicellular organismal development;GO:0009734~auxin-activated signaling pathway;GO:0040008~regulation of growth;	-	K14488	ko04075~Plant hormone signal transduction;
TR10210|c0_g7	WT	OVX	30.1838	134.838	2.15937	7.79291	5e-05	0.000551696	yes	TR10210|c0_g7	SAUR	SAUR family protein	414	sp|Q9ZUZ3|SAU32_ARATH Auxin-responsive protein SAUR32 OS=Arabidopsis thaliana GN=SAUR32 PE=2 SV=1	tr|V4TRT5|V4TRT5_9ROSI Uncharacterized protein OS=Citrus clementina GN=CICLE_v10022912mg PE=4 SV=1	gi|567897444|ref|XP_006441210.1| hypothetical protein CICLE_v10022912mg [Citrus clementina]	V4TRT5_9ROSI/10-98 V4TRT5.1 PF02519.10;Auxin_inducible;	At2g46690 [NK] proteins (or domains) not included into any KOG	GO:0005634~nucleus;GO:0005737~cytoplasm;GO:0007275~multicellular organismal development;GO:0009734~auxin-activated signaling pathway;GO:0040008~regulation of growth;	-	K14488	ko04075~Plant hormone signal transduction;
TR10210|c0_g8	WT	OVX	128.409	77.4518	-0.729376	-2.87852	0.01035	0.0559339	no	TR10210|c0_g8	-	-	461	-	tr|A0A022RQ03|A0A022RQ03_ERYGU Uncharacterized protein OS=Erythranthe guttata GN=MIMGU_mgv1a014912mg PE=4 SV=1	gi|848860712|ref|XP_012831188.1| PREDICTED: uncharacterized protein LOC105952206 [Erythranthe guttatus]	-	At5g14890_2 [NK] proteins (or domains) not included into any KOG	-	-	-	-
TR10210|c0_g9	WT	OVX	2.08889	16.0325	2.94019	6.36026	0.0002	0.0019295	yes	TR10210|c0_g9	SAUR	SAUR family protein	405	sp|Q9ZUZ3|SAU32_ARATH Auxin-responsive protein SAUR32 OS=Arabidopsis thaliana GN=SAUR32 PE=2 SV=1	tr|A0A0D2PAV5|A0A0D2PAV5_GOSRA Uncharacterized protein (Fragment) OS=Gossypium raimondii GN=B456_004G123800 PE=4 SV=1	gi|763756657|gb|KJB23988.1| hypothetical protein B456_004G123800, partial [Gossypium raimondii]	M1CYT5_SOLTU/11-102 M1CYT5.1 PF02519.10;Auxin_inducible;	At4g00880 [NK] proteins (or domains) not included into any KOG	GO:0005634~nucleus;GO:0005737~cytoplasm;GO:0007275~multicellular organismal development;GO:0009734~auxin-activated signaling pathway;GO:0040008~regulation of growth;	-	K14488	ko04075~Plant hormone signal transduction;
TR10211|c0_g1	WT	OVX	102.699	90.2802	-0.185944	-0.469797	0.44315	0.706226	no	TR10211|c0_g1	CCT4	T-complex protein 1 subunit delta	1935	sp|Q9LV21|TCPD_ARATH T-complex protein 1 subunit delta OS=Arabidopsis thaliana GN=CCT4 PE=1 SV=1	tr|A5B989|A5B989_VITVI T-complex protein 1 subunit delta OS=Vitis vinifera GN=VITISV_038363 PE=3 SV=1	gi|147838534|emb|CAN65390.1| hypothetical protein VITISV_038363 [Vitis vinifera]	D7L808_ARALL/40-536 D7L808.1 PF00118.20;Cpn60_TCP1;	At3g18190 [O] KOG0358 Chaperonin complex component, TCP-1 delta subunit (CCT4)	GO:0005524~ATP binding;GO:0005737~cytoplasm;GO:0005829~cytosol;GO:0006457~protein folding;GO:0046686~response to cadmium ion;	-	K09496	-
TR10212|c0_g1	WT	OVX	91.0516	393.1	2.11014	12.6233	5e-05	0.000551696	yes	TR10212|c0_g1	-	-	301	-	-	-	-	-	-	-	-	-
TR10212|c0_g10	WT	OVX	23.1341	150.856	2.70508	11.0831	5e-05	0.000551696	yes	TR10212|c0_g10	-	-	336	-	tr|M1BQ69|M1BQ69_SOLTU Uncharacterized protein OS=Solanum tuberosum GN=PGSC0003DMG400019578 PE=4 SV=1	gi|565383822|ref|XP_006358049.1| PREDICTED: CYSTM1 family protein B-like [Solanum tuberosum]	M1BQ69_SOLTU/27-72 M1BQ69.1 PF12734.3;CYSTM;	At3g22240 [NK] proteins (or domains) not included into any KOG	-	-	-	-
TR10212|c0_g4	WT	OVX	28.2378	149.806	2.4074	9.73833	5e-05	0.000551696	yes	TR10212|c0_g4	-	-	343	-	tr|D6CH20|D6CH20_VITVI Putative uncharacterized protein OS=Vitis vinifera GN=VIT_03s0017g01410 PE=4 SV=1	gi|359494565|ref|XP_003634806.1| PREDICTED: cysteine-rich and transmembrane domain-containing protein B-like [Vitis vinifera]	M5XBH5_PRUPE/26-70 M5XBH5.1 PF12734.3;CYSTM;	At3g22240 [NK] proteins (or domains) not included into any KOG	-	-	-	-
TR10212|c0_g6	WT	OVX	44.5406	246.753	2.46987	10.45	5e-05	0.000551696	yes	TR10212|c0_g6	-	-	362	-	tr|D6CH20|D6CH20_VITVI Putative uncharacterized protein OS=Vitis vinifera GN=VIT_03s0017g01410 PE=4 SV=1	gi|645247080|ref|XP_008229664.1| PREDICTED: CYSTM1 family protein A-like isoform X1 [Prunus mume]	M5XBH5_PRUPE/26-70 M5XBH5.1 PF12734.3;CYSTM;	At3g22240 [NK] proteins (or domains) not included into any KOG	-	-	-	-
TR10212|c0_g9	WT	OVX	144.366	502.257	1.7987	9.32642	5e-05	0.000551696	yes	TR10212|c0_g9	-	-	371	-	tr|A0A059DE68|A0A059DE68_EUCGR Uncharacterized protein OS=Eucalyptus grandis GN=EUGRSUZ_A00899 PE=4 SV=1	gi|359494565|ref|XP_003634806.1| PREDICTED: cysteine-rich and transmembrane domain-containing protein B-like [Vitis vinifera]	A0A059DE68_EUCGR/26-73 A0A059DE68.1 PF12734.3;CYSTM;	At3g22240 [NK] proteins (or domains) not included into any KOG	-	-	-	-
TR10213|c0_g3	WT	OVX	67.9768	15.2278	-2.15834	-5.70572	5e-05	0.000551696	yes	TR10213|c0_g3	PYL	abscisic acid receptor PYR/PYL family	742	sp|Q84MC7|PYL9_ARATH Abscisic acid receptor PYL9 OS=Arabidopsis thaliana GN=PYL9 PE=1 SV=1	tr|M5X0S9|M5X0S9_PRUPE Uncharacterized protein OS=Prunus persica GN=PRUPE_ppa012114mg PE=4 SV=1	gi|596008635|ref|XP_007218488.1| hypothetical protein PRUPE_ppa012114mg [Prunus persica]	K4AZV9_SOLLC/18-163 K4AZV9.1 PF10604.5;Polyketide_cyc2;	At1g01360 [NK] proteins (or domains) not included into any KOG	GO:0004864~protein phosphatase inhibitor activity;GO:0004872~receptor activity;GO:0005634~nucleus;GO:0005737~cytoplasm;GO:0005886~plasma membrane;GO:0009738~abscisic acid-activated signaling pathway;GO:0010427~abscisic acid binding;GO:0042803~protein homodimerization activity;GO:0043086~negative regulation of catalytic activity;	-	K14496	ko04075~Plant hormone signal transduction;
TR10214|c0_g2	WT	OVX	119.817	138.843	0.212623	0.821701	0.4254	0.692894	no	TR10214|c0_g2	-	-	457	sp|Q40471|IF4A9_TOBAC Eukaryotic initiation factor 4A-9 OS=Nicotiana tabacum PE=2 SV=1	tr|Q6T8C6|Q6T8C6_HELAN Initiation factor eIF4A-15 OS=Helianthus annuus PE=2 SV=1	gi|38564733|gb|AAR23806.1| initiation factor eIF4A-15 [Helianthus annuus]	V4UJI5_9ROSI/63-229 V4UJI5.1 PF00270.25;DEAD;	At3g13920 [J] KOG0327 Translation initiation factor 4F, helicase subunit (eIF-4A) and related helicases	GO:0003743~translation initiation factor activity;GO:0004386~helicase activity;GO:0005524~ATP binding;	-	-	-
TR10216|c0_g1	WT	OVX	25.1599	24.966	-0.0111598	-0.0275497	0.9681	0.987756	no	TR10216|c0_g1	-	-	1192	-	tr|M0ZY65|M0ZY65_SOLTU Uncharacterized protein OS=Solanum tuberosum GN=PGSC0003DMG400004112 PE=4 SV=1	gi|565379088|ref|XP_006355975.1| PREDICTED: RRP15-like protein-like [Solanum tuberosum]	M0ZY65_SOLTU/162-284 M0ZY65.1 PF07890.8;Rrp15p;	At5g48240 [S] KOG2974 Uncharacterized conserved protein	GO:0001510~RNA methylation;GO:0005730~nucleolus;	-	-	-
TR10217|c0_g1	WT	OVX	65.7202	48.0461	-0.451915	-1.14379	0.0779	0.250229	no	TR10217|c0_g1	-	-	1347	sp|Q94AP3|WAT1_ARATH Protein WALLS ARE THIN 1 OS=Arabidopsis thaliana GN=WAT1 PE=1 SV=1	tr|M0ZWN9|M0ZWN9_SOLTU Uncharacterized protein OS=Solanum tuberosum GN=PGSC0003DMG400003759 PE=4 SV=1	gi|747073345|ref|XP_011083629.1| PREDICTED: protein WALLS ARE THIN 1-like [Sesamum indicum]	A0A022R8Y9_MIMGU/208-348 A0A022R8Y9.1 PF00892.16;EamA;	At1g75500 [NK] proteins (or domains) not included into any KOG	GO:0000162~tryptophan biosynthetic process;GO:0000271~polysaccharide biosynthetic process;GO:0005774~vacuolar membrane;GO:0005886~plasma membrane;GO:0006833~water transport;GO:0006952~defense response;GO:0007389~pattern specification process;GO:0008361~regulation of cell size;GO:0009651~response to salt stress;GO:0009705~plant-type vacuole membrane;GO:0009734~auxin-activated signaling pathway;GO:…	-	-	-
TR10219|c0_g1	WT	OVX	44.2893	47.6634	0.105923	0.27791	0.6725	0.857921	no	TR10219|c0_g1	-	-	1365	-	tr|D7TSN5|D7TSN5_VITVI Putative uncharacterized protein OS=Vitis vinifera GN=VIT_14s0006g00910 PE=4 SV=1	gi|731417448|ref|XP_010660309.1| PREDICTED: uncharacterized protein LOC100251878 [Vitis vinifera]	-	At1g66330 [NK] proteins (or domains) not included into any KOG	GO:0009507~chloroplast;GO:0010150~leaf senescence;GO:0010228~vegetative to reproductive phase transition of meristem;GO:0010264~myo-inositol hexakisphosphate biosynthetic process;GO:0034599~cellular response to oxidative stress;GO:0072593~reactive oxygen species metabolic process;	-	-	-
TR1021|c1_g1	WT	OVX	54.9619	44.4483	-0.306304	-0.890866	0.27055	0.543323	no	TR1021|c1_g1	POP2	4-aminobutyrate---pyruvate transaminase	685	sp|Q84P52|GATP3_SOLLC Gamma aminobutyrate transaminase 3, chloroplastic OS=Solanum lycopersicum GN=GABA-TP3 PE=1 SV=1	tr|U3RJ91|U3RJ91_TOBAC Mitochondrial gamma aminobutyrate transaminase 1 OS=Nicotiana tabacum PE=2 SV=1	gi|747104329|ref|XP_011100393.1| PREDICTED: gamma aminobutyrate transaminase 3, chloroplastic isoform X1 [Sesamum indicum]	M1C8Z4_SOLTU/75-279 M1C8Z4.1 PF00202.17;Aminotran_3;	At3g22200 [E] KOG1404 Alanine-glyoxylate aminotransferase AGT2	GO:0008483~transaminase activity;GO:0009507~chloroplast;GO:0030170~pyridoxal phosphate binding;	EC:2.6.1.96	K16871	ko00250~Alanine, aspartate and glutamate metabolism;ko00650~Butanoate metabolism;
TR1021|c2_g1	WT	OVX	43.6645	50.1428	0.199581	0.521548	0.4319	0.697826	no	TR1021|c2_g1	POP2	4-aminobutyrate---pyruvate transaminase	1874	sp|Q84P54|GATP1_SOLLC Gamma aminobutyrate transaminase 1, mitochondrial OS=Solanum lycopersicum GN=GABA-TP1 PE=1 SV=1	tr|A0A0D2QUL0|A0A0D2QUL0_GOSRA Uncharacterized protein OS=Gossypium raimondii GN=B456_007G173800 PE=3 SV=1	gi|670422189|ref|XP_008652021.1| PREDICTED: gamma aminobutyrate transaminase 3, chloroplastic [Zea mays]	J9XGP8_MALDO/74-499 J9XGP8.1 PF00202.17;Aminotran_3;	At3g22200 [E] KOG1404 Alanine-glyoxylate aminotransferase AGT2	GO:0005739~mitochondrion;GO:0008483~transaminase activity;GO:0030170~pyridoxal phosphate binding;	EC:2.6.1.96	K16871	ko00250~Alanine, aspartate and glutamate metabolism;ko00650~Butanoate metabolism;
TR1021|c2_g5	WT	OVX	38.0871	37.6275	-0.0175131	-0.0492381	0.9528	0.982305	no	TR1021|c2_g5	RP-L23, MRPL23, rplW	large subunit ribosomal protein L23	692	-	tr|A0A0A0L0J2|A0A0A0L0J2_CUCSA Uncharacterized protein OS=Cucumis sativus GN=Csa_4G095560 PE=4 SV=1	gi|747086121|ref|XP_011090548.1| PREDICTED: uncharacterized protein LOC105171211 [Sesamum indicum]	V4SL93_9ROSI/55-160 V4SL93.1 PF00276.16;Ribosomal_L23;	At4g39880 [J] KOG4089 Predicted mitochondrial ribosomal protein L23	GO:0000166~nucleotide binding;GO:0003735~structural constituent of ribosome;GO:0005840~ribosome;GO:0006412~translation;	-	K02892	ko03010~Ribosome;
TR10220|c0_g1	WT	OVX	4.63971	8.18746	0.81938	2.16109	0.09555	0.288195	no	TR10220|c0_g1	-	-	403	-	-	-	-	-	-	-	-	-
TR10220|c0_g2	WT	OVX	65.3814	81.1814	0.31227	0.94485	0.2356	0.503084	no	TR10220|c0_g2	-	-	808	sp|Q8RWG8|RBP1B_ARATH Ran-binding protein 1 homolog b OS=Arabidopsis thaliana GN=RANBP1B PE=1 SV=2	tr|F6GUQ0|F6GUQ0_VITVI Putative uncharacterized protein OS=Vitis vinifera GN=VIT_06s0004g06880 PE=4 SV=1	gi|225434536|ref|XP_002276692.1| PREDICTED: ran-binding protein 1 homolog b-like [Vitis vinifera]	F6GUQ0_VITVI/37-161 F6GUQ0.1 PF00638.14;Ran_BP1;	At2g30060 [U] KOG0864 Ran-binding protein RANBP1 and related RanBD domain proteins	GO:0005622~intracellular;GO:0005643~nuclear pore;GO:0015031~protein transport;GO:0046907~intracellular transport;GO:0051028~mRNA transport;	-	-	-
TR10220|c0_g3	WT	OVX	11.3636	12.5867	0.147486	0.539898	0.73905	0.892298	no	TR10220|c0_g3	-	-	340	-	-	-	-	-	-	-	-	-
TR10220|c0_g4	WT	OVX	22.1904	34.7571	0.647371	2.1672	0.05795	0.204409	no	TR10220|c0_g4	-	-	451	-	-	-	-	-	-	-	-	-
TR10220|c0_g5	WT	OVX	1.65286	0	#NAME?	0	1	1	no	TR10220|c0_g5	-	-	325	-	-	-	-	-	-	-	-	-
TR10221|c0_g1	WT	OVX	11.2625	53.035	2.23542	7.0904	5e-05	0.000551696	yes	TR10221|c0_g1	E2.4.1.207	xyloglucan:xyloglucosyl transferase	404	sp|Q9SVV2|XTH26_ARATH Probable xyloglucan endotransglucosylase/hydrolase protein 26 OS=Arabidopsis thaliana GN=XTH26 PE=2 SV=1	tr|F6HH05|F6HH05_VITVI Xyloglucan endotransglucosylase/hydrolase OS=Vitis vinifera GN=VIT_11s0016g03480 PE=3 SV=1	gi|225445160|ref|XP_002280688.1| PREDICTED: probable xyloglucan endotransglucosylase/hydrolase protein 26 [Vitis vinifera]	F6HH05_VITVI/27-208 F6HH05.1 PF00722.17;Glyco_hydro_16;	At4g28850 [NK] proteins (or domains) not included into any KOG	GO:0004553~hydrolase activity, hydrolyzing O-glycosyl compounds;GO:0005618~cell wall;GO:0006073~cellular glucan metabolic process;GO:0016762~xyloglucan:xyloglucosyl transferase activity;GO:0048046~apoplast;GO:0071555~cell wall organization;	EC:2.4.1.207	K08235	-
TR10221|c1_g1	WT	OVX	7.67202	31.9747	2.05925	4.82586	5e-05	0.000551696	yes	TR10221|c1_g1	E2.4.1.207	xyloglucan:xyloglucosyl transferase	615	sp|Q9SVV2|XTH26_ARATH Probable xyloglucan endotransglucosylase/hydrolase protein 26 OS=Arabidopsis thaliana GN=XTH26 PE=2 SV=1	tr|A0A059CW58|A0A059CW58_EUCGR Xyloglucan endotransglucosylase/hydrolase OS=Eucalyptus grandis GN=EUGRSUZ_C03800 PE=3 SV=1	gi|702294738|ref|XP_010047926.1| PREDICTED: probable xyloglucan endotransglucosylase/hydrolase protein 26 [Eucalyptus grandis]	G7L858_MEDTR/22-201 G7L858.1 PF00722.17;Glyco_hydro_16;	At4g28850 [NK] proteins (or domains) not included into any KOG	GO:0004553~hydrolase activity, hydrolyzing O-glycosyl compounds;GO:0005618~cell wall;GO:0006073~cellular glucan metabolic process;GO:0016762~xyloglucan:xyloglucosyl transferase activity;GO:0048046~apoplast;GO:0071555~cell wall organization;	EC:2.4.1.207	K08235	-
TR10221|c2_g1	WT	OVX	44.5208	42.0864	-0.0811251	-0.235258	0.7759	0.907806	no	TR10221|c2_g1	-	-	655	sp|Q8LDW9|XTH9_ARATH Xyloglucan endotransglucosylase/hydrolase protein 9 OS=Arabidopsis thaliana GN=XTH9 PE=2 SV=2	tr|C0IRG3|C0IRG3_ACTDE Xyloglucan endotransglucosylase/hydrolase OS=Actinidia deliciosa PE=2 SV=1	gi|187372960|gb|ACD03214.1| xyloglucan endotransglucosylase/hydrolase 4 [Actinidia deliciosa]	A0A022QA45_MIMGU/31-210 A0A022QA45.1 PF00722.17;Glyco_hydro_16;	At4g03210 [NK] proteins (or domains) not included into any KOG	GO:0004553~hydrolase activity, hydrolyzing O-glycosyl compounds;GO:0005618~cell wall;GO:0006073~cellular glucan metabolic process;GO:0016762~xyloglucan:xyloglucosyl transferase activity;GO:0048046~apoplast;GO:0071555~cell wall organization;	-	-	-
TR10222|c0_g1	WT	OVX	11.8028	6.87165	-0.780402	-2.48281	0.08525	0.266115	no	TR10222|c0_g1	-	-	354	-	tr|M1CQ34|M1CQ34_SOLTU Uncharacterized protein OS=Solanum tuberosum GN=PGSC0003DMG400028147 PE=3 SV=1	gi|729352202|ref|XP_010543834.1| PREDICTED: probable receptor protein kinase TMK1 [Tarenaya hassleriana]	F6HKS3_VITVI/25-66 F6HKS3.1 PF08263.8;LRRNT_2;	-	GO:0004674~protein serine/threonine kinase activity;GO:0005524~ATP binding;	-	-	-
TR10222|c0_g2	WT	OVX	6.78616	3.98226	-0.769008	-1.95309	0.16325	0.404666	no	TR10222|c0_g2	-	-	354	-	tr|M1CQ34|M1CQ34_SOLTU Uncharacterized protein OS=Solanum tuberosum GN=PGSC0003DMG400028147 PE=3 SV=1	gi|729352202|ref|XP_010543834.1| PREDICTED: probable receptor protein kinase TMK1 [Tarenaya hassleriana]	F6HKS3_VITVI/25-66 F6HKS3.1 PF08263.8;LRRNT_2;	-	GO:0004674~protein serine/threonine kinase activity;GO:0005524~ATP binding;	-	-	-
TR10222|c0_g3	WT	OVX	21.6848	22.1248	0.0289811	0.108982	0.93635	0.976006	no	TR10222|c0_g3	-	-	354	-	tr|M1CQ34|M1CQ34_SOLTU Uncharacterized protein OS=Solanum tuberosum GN=PGSC0003DMG400028147 PE=3 SV=1	gi|729352202|ref|XP_010543834.1| PREDICTED: probable receptor protein kinase TMK1 [Tarenaya hassleriana]	F6HKS3_VITVI/25-66 F6HKS3.1 PF08263.8;LRRNT_2;	-	GO:0004674~protein serine/threonine kinase activity;GO:0005524~ATP binding;	-	-	-
TR10222|c1_g1	WT	OVX	21.3542	20.856	-0.034058	-0.0874539	0.89865	0.960778	no	TR10222|c1_g1	-	-	1894	sp|Q9SIT1|TMK3_ARATH Receptor-like kinase TMK3 OS=Arabidopsis thaliana GN=TMK3 PE=2 SV=1	tr|A0A0B0NTL9|A0A0B0NTL9_GOSAR Putative receptor protein kinase TMK1 OS=Gossypium arboreum GN=F383_08979 PE=4 SV=1	gi|697095654|ref|XP_009612396.1| PREDICTED: probable receptor protein kinase TMK1 [Nicotiana tomentosiformis]	A0A059DJ95_EUCGR/615-891 A0A059DJ95.1 PF07714.13;Pkinase_Tyr;	At2g01820 [NK] proteins (or domains) not included into any KOG	GO:0004674~protein serine/threonine kinase activity;GO:0005524~ATP binding;GO:0005886~plasma membrane;GO:0009505~plant-type cell wall;GO:0009506~plasmodesma;GO:0009555~pollen development;GO:0016021~integral component of membrane;	-	-	-
TR10223|c1_g1	WT	OVX	14.4837	8.19207	-0.822136	-1.88934	0.03325	0.136811	no	TR10223|c1_g1	-	-	513	-	-	-	-	-	-	-	-	-
TR10223|c2_g1	WT	OVX	33.9481	27.2462	-0.317272	-0.839145	0.27115	0.543961	no	TR10223|c2_g1	-	-	798	-	-	-	-	-	-	-	-	-
TR10223|c2_g2	WT	OVX	9.11548	6.84466	-0.413339	-1.20492	0.36445	0.639348	no	TR10223|c2_g2	-	-	367	-	-	-	-	-	-	-	-	-
TR10223|c3_g1	WT	OVX	12.5711	12.1014	-0.054935	-0.20224	0.9017	0.961839	no	TR10223|c3_g1	-	-	322	-	-	-	-	-	-	-	-	-
TR10224|c0_g1	WT	OVX	0	0	0	0	1	1	no	TR10224|c0_g1	-	-	346	sp|Q9LS16|U76E7_ARATH UDP-glycosyltransferase 76E7 OS=Arabidopsis thaliana GN=UGT76E7 PE=2 SV=1	tr|Q6VAB4|Q6VAB4_STERE UDP-glycosyltransferase 76G1 OS=Stevia rebaudiana PE=2 SV=1	gi|37993653|gb|AAR06912.1| UDP-glycosyltransferase 76G1 [Stevia rebaudiana]	B9VVB1_STERE/257-432 B9VVB1.1 PF00201.14;UDPGT;	At5g38040 [GC] KOG1192 UDP-glucuronosyl and UDP-glucosyl transferase	GO:0016758~transferase activity, transferring hexosyl groups;	-	-	-
TR10224|c0_g2	WT	OVX	6.59423	9.90966	0.587632	1.73522	0.20615	0.465098	no	TR10224|c0_g2	-	-	346	sp|Q9LS16|U76E7_ARATH UDP-glycosyltransferase 76E7 OS=Arabidopsis thaliana GN=UGT76E7 PE=2 SV=1	tr|Q6VAB4|Q6VAB4_STERE UDP-glycosyltransferase 76G1 OS=Stevia rebaudiana PE=2 SV=1	gi|37993653|gb|AAR06912.1| UDP-glycosyltransferase 76G1 [Stevia rebaudiana]	B9VVB1_STERE/257-432 B9VVB1.1 PF00201.14;UDPGT;	At5g38040 [GC] KOG1192 UDP-glucuronosyl and UDP-glucosyl transferase	GO:0016758~transferase activity, transferring hexosyl groups;	-	-	-
TR10224|c0_g3	WT	OVX	9.28209	1.33507	-2.79754	-4.66679	0.0145	0.0729485	no	TR10224|c0_g3	-	-	346	sp|Q9LS16|U76E7_ARATH UDP-glycosyltransferase 76E7 OS=Arabidopsis thaliana GN=UGT76E7 PE=2 SV=1	tr|Q6VAB4|Q6VAB4_STERE UDP-glycosyltransferase 76G1 OS=Stevia rebaudiana PE=2 SV=1	gi|37993653|gb|AAR06912.1| UDP-glycosyltransferase 76G1 [Stevia rebaudiana]	B9VVB1_STERE/257-432 B9VVB1.1 PF00201.14;UDPGT;	At5g38040 [GC] KOG1192 UDP-glucuronosyl and UDP-glucosyl transferase	GO:0016758~transferase activity, transferring hexosyl groups;	-	-	-
TR10224|c1_g1	WT	OVX	11.791	16.646	0.497486	1.47956	0.19835	0.454055	no	TR10224|c1_g1	UGT76C1_2	cytokinin-N-glucosyltransferase	443	sp|Q9FIA0|U76C2_ARATH UDP-glycosyltransferase 76C2 OS=Arabidopsis thaliana GN=UGT76C2 PE=1 SV=1	tr|Q6VAB4|Q6VAB4_STERE UDP-glycosyltransferase 76G1 OS=Stevia rebaudiana PE=2 SV=1	gi|37993653|gb|AAR06912.1| UDP-glycosyltransferase 76G1 [Stevia rebaudiana]	R4SD05_STERE/255-433 R4SD05.1 PF00201.14;UDPGT;	At5g05860 [GC] KOG1192 UDP-glucuronosyl and UDP-glucosyl transferase	GO:0009690~cytokinin metabolic process;GO:0009813~flavonoid biosynthetic process;GO:0016758~transferase activity, transferring hexosyl groups;GO:0043231~intracellular membrane-bounded organelle;GO:0047807~cytokinin 7-beta-glucosyltransferase activity;GO:0048316~seed development;GO:0052696~flavonoid glucuronidation;GO:0080043~quercetin 3-O-glucosyltransferase activity;GO:0080044~quercetin 7-O-gluc…	EC:2.4.1.-	K13493	ko00908~Zeatin biosynthesis;
TR10225|c0_g1	WT	OVX	12.4698	8.63393	-0.530355	-1.3082	0.1444	0.377494	no	TR10225|c0_g1	-	-	565	-	-	-	-	-	-	-	-	-
TR10225|c1_g1	WT	OVX	23.2912	20.8977	-0.156436	-0.456804	0.6418	0.84	no	TR10225|c1_g1	-	-	498	-	-	-	-	-	-	-	-	-
TR10226|c0_g1	WT	OVX	384.66	680.389	0.822776	2.63527	0.0016	0.011821	no	TR10226|c0_g1	-	-	896	-	tr|A0A022RP77|A0A022RP77_ERYGU Uncharacterized protein OS=Erythranthe guttata GN=MIMGU_mgv1a015230mg PE=4 SV=1	gi|848862576|ref|XP_012832069.1| PREDICTED: universal stress protein A-like protein [Erythranthe guttatus]	A0A022RP77_MIMGU/4-157 A0A022RP77.1 PF00582.22;Usp;	At3g53990 [NK] proteins (or domains) not included into any KOG	GO:0006950~response to stress;	-	-	-
TR10226|c0_g2	WT	OVX	445.459	523.933	0.23409	1.34232	0.34365	0.619984	no	TR10226|c0_g2	-	-	353	-	tr|T1ULT1|T1ULT1_SOLTO Universal stress protein OS=Solanum torvum PE=2 SV=1	gi|532130977|gb|AGT78204.1| universal stress protein [Solanum torvum]	K4CRJ2_SOLLC/4-157 K4CRJ2.1 PF00582.22;Usp;	At3g53990 [NK] proteins (or domains) not included into any KOG	GO:0006950~response to stress;	-	-	-
TR10226|c0_g3	WT	OVX	113.584	148.747	0.389096	1.93454	0.1767	0.424159	no	TR10226|c0_g3	-	-	348	-	tr|T1ULT1|T1ULT1_SOLTO Universal stress protein OS=Solanum torvum PE=2 SV=1	gi|532130977|gb|AGT78204.1| universal stress protein [Solanum torvum]	K4CRJ2_SOLLC/4-157 K4CRJ2.1 PF00582.22;Usp;	At3g53990 [NK] proteins (or domains) not included into any KOG	GO:0006950~response to stress;	-	-	-
TR10226|c0_g4	WT	OVX	67.0847	111.329	0.730775	3.34247	0.02215	0.101064	no	TR10226|c0_g4	-	-	348	-	tr|T1ULT1|T1ULT1_SOLTO Universal stress protein OS=Solanum torvum PE=2 SV=1	gi|532130977|gb|AGT78204.1| universal stress protein [Solanum torvum]	K4CRJ2_SOLLC/4-157 K4CRJ2.1 PF00582.22;Usp;	At3g53990 [NK] proteins (or domains) not included into any KOG	GO:0006950~response to stress;	-	-	-
TR10226|c0_g5	WT	OVX	134.271	488.946	1.86453	9.97489	5e-05	0.000551696	yes	TR10226|c0_g5	-	-	335	-	tr|T1ULT1|T1ULT1_SOLTO Universal stress protein OS=Solanum torvum PE=2 SV=1	gi|532130977|gb|AGT78204.1| universal stress protein [Solanum torvum]	K4CRJ2_SOLLC/4-157 K4CRJ2.1 PF00582.22;Usp;	At3g53990 [NK] proteins (or domains) not included into any KOG	GO:0006950~response to stress;	-	-	-
TR10227|c1_g1	WT	OVX	17.4673	21.0098	0.266405	0.682552	0.4353	0.700183	no	TR10227|c1_g1	-	-	579	-	-	-	-	-	-	-	-	-
TR10227|c1_g2	WT	OVX	9.78086	14.434	0.561435	1.88523	0.1861	0.436813	no	TR10227|c1_g2	-	-	340	-	-	-	-	-	-	-	-	-
TR10227|c1_g3	WT	OVX	12.4738	19.4755	0.642764	1.48541	0.04835	0.179614	no	TR10227|c1_g3	-	-	871	-	-	-	-	-	-	-	-	-
TR10228|c0_g1	WT	OVX	81.7196	58.6597	-0.478312	-1.41562	0.06015	0.209756	no	TR10228|c0_g1	-	-	1134	sp|Q0J7V9|LSD1_ORYSJ Protein LSD1 OS=Oryza sativa subsp. japonica GN=LSD1 PE=2 SV=1	tr|V4TED2|V4TED2_9ROSI Uncharacterized protein OS=Citrus clementina GN=CICLE_v10032940mg PE=4 SV=1	gi|567888434|ref|XP_006436739.1| hypothetical protein CICLE_v10032940mg [Citrus clementina]	I1K2K0_SOYBN/67-91 I1K2K0.1 PF06943.8;zf-LSD1;	At1g32540 [NK] proteins (or domains) not included into any KOG	GO:0005634~nucleus;GO:0009626~plant-type hypersensitive response;GO:0030154~cell differentiation;GO:0031348~negative regulation of defense response;GO:0034051~negative regulation of plant-type hypersensitive response;GO:0045595~regulation of cell differentiation;	-	-	-
TR10229|c0_g1	WT	OVX	60.7249	67.536	0.153369	0.432544	0.565	0.793433	no	TR10229|c0_g1	-	-	713	sp|Q949U7|PRX2E_ARATH Peroxiredoxin-2E, chloroplastic OS=Arabidopsis thaliana GN=PRXIIE PE=1 SV=2	tr|G1JT87|G1JT87_VITVI Type II peroxiredoxin E OS=Vitis vinifera PE=2 SV=1	gi|719973937|ref|XP_010243544.1| PREDICTED: peroxiredoxin-2E-1, chloroplastic [Nelumbo nucifera]	G1JT87_VITVI/53-209 G1JT87.1 PF08534.6;Redoxin;	At3g52960 [O] KOG0541 Alkyl hydroperoxide reductase/peroxiredoxin	GO:0004601~peroxidase activity;GO:0009505~plant-type cell wall;GO:0009507~chloroplast;GO:0009536~plastid;GO:0009570~chloroplast stroma;GO:0009579~thylakoid;GO:0009941~chloroplast envelope;GO:0042742~defense response to bacterium;GO:0051920~peroxiredoxin activity;	-	-	-
TR10229|c0_g2	WT	OVX	33.4352	17.1917	-0.95966	-3.35494	0.01625	0.0798338	no	TR10229|c0_g2	-	-	344	sp|Q69TY4|PR2E1_ORYSJ Peroxiredoxin-2E-1, chloroplastic OS=Oryza sativa subsp. japonica GN=PRXIIE-1 PE=2 SV=1	tr|A0A0D2MFE0|A0A0D2MFE0_GOSRA Uncharacterized protein OS=Gossypium raimondii GN=B456_002G243200 PE=4 SV=1	gi|719973937|ref|XP_010243544.1| PREDICTED: peroxiredoxin-2E-1, chloroplastic [Nelumbo nucifera]	G1JT87_VITVI/53-209 G1JT87.1 PF08534.6;Redoxin;	At3g52960 [O] KOG0541 Alkyl hydroperoxide reductase/peroxiredoxin	GO:0004601~peroxidase activity;GO:0009570~chloroplast stroma;GO:0016491~oxidoreductase activity;GO:0051920~peroxiredoxin activity;	-	-	-
TR10229|c0_g3	WT	OVX	118.422	24.3724	-2.28062	-8.97826	5e-05	0.000551696	yes	TR10229|c0_g3	-	-	308	-	tr|A0A0D2MFE0|A0A0D2MFE0_GOSRA Uncharacterized protein OS=Gossypium raimondii GN=B456_002G243200 PE=4 SV=1	gi|823136882|ref|XP_012468214.1| PREDICTED: peroxiredoxin-2E, chloroplastic [Gossypium raimondii]	B9SRG0_RICCO/66-222 B9SRG0.1 PF08534.6;Redoxin;	-	GO:0016491~oxidoreductase activity;	-	-	-
TR10229|c0_g4	WT	OVX	53.7385	76.6134	0.511641	2.32297	0.1202	0.335686	no	TR10229|c0_g4	-	-	326	-	tr|A0A0D2MFE0|A0A0D2MFE0_GOSRA Uncharacterized protein OS=Gossypium raimondii GN=B456_002G243200 PE=4 SV=1	gi|719973937|ref|XP_010243544.1| PREDICTED: peroxiredoxin-2E-1, chloroplastic [Nelumbo nucifera]	B9SRG0_RICCO/66-222 B9SRG0.1 PF08534.6;Redoxin;	-	GO:0016491~oxidoreductase activity;	-	-	-
TR1022|c0_g1	WT	OVX	6.78982	7.41979	0.128003	0.380218	0.78125	0.910635	no	TR1022|c0_g1	-	-	335	-	-	-	-	-	-	-	-	-
TR1022|c0_g2	WT	OVX	10.2877	10.3424	0.00764964	0.024593	0.9708	0.988688	no	TR1022|c0_g2	-	-	335	-	-	-	-	-	-	-	-	-
TR1022|c0_g3	WT	OVX	9.52994	6.99722	-0.445686	-1.31556	0.3565	0.63271	no	TR1022|c0_g3	-	-	332	-	-	-	-	-	-	-	-	-
TR1022|c1_g1	WT	OVX	15.3114	12.1159	-0.337708	-0.775484	0.30835	0.584489	no	TR1022|c1_g1	KPNB1	importin subunit beta-1	805	-	tr|A0A096RA88|A0A096RA88_MAIZE Uncharacterized protein OS=Zea mays GN=Zm.26107 PE=4 SV=1	gi|242090169|ref|XP_002440917.1| hypothetical protein SORBIDRAFT_09g016470 [Sorghum bicolor]	-	-	GO:0005622~intracellular;GO:0006886~intracellular protein transport;	-	K14293	ko03013~RNA transport;
TR10230|c0_g1	WT	OVX	13.462	22.0565	0.712303	1.78678	0.0383	0.151753	no	TR10230|c0_g1	-	-	621	sp|Q9FM67|TI205_ARATH Protein TIC 20-v, chloroplastic OS=Arabidopsis thaliana GN=TIC20-V PE=2 SV=1	tr|A0A061F3U4|A0A061F3U4_THECC Chloroplast OS=Theobroma cacao GN=TCM_030643 PE=4 SV=1	gi|590605494|ref|XP_007020500.1| Chloroplast [Theobroma cacao]	V4WGN5_9ROSI/34-208 V4WGN5.1 PF16166.1;TIC20;	At5g55710 [NK] proteins (or domains) not included into any KOG	GO:0009507~chloroplast;GO:0009535~chloroplast thylakoid membrane;GO:0009579~thylakoid;GO:0009706~chloroplast inner membrane;GO:0015031~protein transport;GO:0016021~integral component of membrane;	-	-	-
TR10231|c0_g1	WT	OVX	3.08341	5.6222	0.866608	1.66247	0.0168	0.0820752	no	TR10231|c0_g1	-	-	1140	-	tr|K4C794|K4C794_SOLLC Uncharacterized protein OS=Solanum lycopersicum GN=Solyc06g064640.2 PE=4 SV=1	gi|697135881|ref|XP_009622011.1| PREDICTED: alpha/beta hydrolase domain-containing protein 11 [Nicotiana tomentosiformis]	K4C794_SOLLC/106-370 K4C794.1 PF12697.3;Abhydrolase_6;	At4g10030 [R] KOG2382 Predicted alpha/beta hydrolase	-	-	-	-
TR10231|c0_g2	WT	OVX	0.046954	0.5873	3.64478	0	1	1	no	TR10231|c0_g2	-	-	795	-	tr|F6HN36|F6HN36_VITVI Putative uncharacterized protein OS=Vitis vinifera GN=VIT_18s0001g06010 PE=4 SV=1	gi|697135881|ref|XP_009622011.1| PREDICTED: alpha/beta hydrolase domain-containing protein 11 [Nicotiana tomentosiformis]	K4C794_SOLLC/106-370 K4C794.1 PF12697.3;Abhydrolase_6;	At4g10030 [R] KOG2382 Predicted alpha/beta hydrolase	-	-	-	-
TR10232|c0_g1	WT	OVX	24.0076	21.6675	-0.147958	-0.371963	0.6225	0.828801	no	TR10232|c0_g1	-	-	804	-	tr|R0HNE3|R0HNE3_9BRAS Uncharacterized protein OS=Capsella rubella GN=CARUB_v10014434mg PE=4 SV=1	gi|565481432|ref|XP_006298356.1| hypothetical protein CARUB_v10014434mg [Capsella rubella]	A5BTV9_VITVI/56-104 A5BTV9.1 PF00249.27;Myb_DNA-binding;	At3g07565 [NK] proteins (or domains) not included into any KOG	GO:0003677~DNA binding;GO:0003682~chromatin binding;	-	-	-
TR10233|c0_g1	WT	OVX	5.82488	12.398	1.08981	3.33735	0.0209	0.0966612	no	TR10233|c0_g1	-	-	345	-	-	-	-	-	-	-	-	-
TR10233|c0_g2	WT	OVX	4.30589	5.81134	0.43256	1.09371	0.4358	0.700389	no	TR10233|c0_g2	-	-	345	-	-	-	-	-	-	-	-	-
TR10233|c1_g1	WT	OVX	13.5559	18.7773	0.470064	1.12224	0.15455	0.391548	no	TR10233|c1_g1	-	-	762	sp|Q9S7Y1|BH030_ARATH Transcription factor bHLH30 OS=Arabidopsis thaliana GN=BHLH30 PE=1 SV=1	tr|A0A059CCE9|A0A059CCE9_EUCGR Uncharacterized protein OS=Eucalyptus grandis GN=EUGRSUZ_D00509 PE=4 SV=1	gi|702317950|ref|XP_010052204.1| PREDICTED: transcription factor bHLH30-like [Eucalyptus grandis]	F6H459_VITVI/69-117 F6H459.1 PF00010.22;HLH;	At1g68810 [NK] proteins (or domains) not included into any KOG	GO:0003677~DNA binding;GO:0003700~transcription factor activity, sequence-specific DNA binding;GO:0005634~nucleus;GO:0006351~transcription, DNA-templated;GO:0006355~regulation of transcription, DNA-templated;	-	-	-
TR10234|c0_g1	WT	OVX	97.5359	100.038	0.0365495	0.117553	0.88705	0.956319	no	TR10234|c0_g1	-	-	757	sp|Q9SZY7|VATO1_ARATH V-type proton ATPase subunit c''1 OS=Arabidopsis thaliana GN=VHA-c''1 PE=1 SV=1	tr|A0A0B4S3I3|A0A0B4S3I3_9ROSA V-ATPase subunit c3 OS=Eriobotrya japonica PE=2 SV=1	gi|470110431|ref|XP_004291487.1| PREDICTED: V-type proton ATPase subunit c''2 [Fragaria vesca subsp. vesca]	M7ZLB3_TRIUA/106-168 M7ZLB3.1 PF00137.17;ATP-synt_C;	At2g25610 [C] KOG0233 Vacuolar H+-ATPase V0 sector, subunit c''	GO:0000139~Golgi membrane;GO:0005789~endoplasmic reticulum membrane;GO:0015078~hydrogen ion transmembrane transporter activity;GO:0015991~ATP hydrolysis coupled proton transport;GO:0016021~integral component of membrane;GO:0033179~proton-transporting V-type ATPase, V0 domain;	-	-	-
TR10235|c0_g1	WT	OVX	18.5578	11.9509	-0.634914	-1.42759	0.03685	0.147624	no	TR10235|c0_g1	-	-	1145	-	tr|M0ZHW2|M0ZHW2_SOLTU Uncharacterized protein OS=Solanum tuberosum GN=PGSC0003DMG400000412 PE=4 SV=1	gi|565364639|ref|XP_006349027.1| PREDICTED: uncharacterized membrane protein YMR155W-like [Solanum tuberosum]	A0A059DA91_EUCGR/330-587 A0A059DA91.1 PF07690.12;MFS_1;	At2g28120 [NK] proteins (or domains) not included into any KOG	-	-	-	-
TR10236|c1_g2	WT	OVX	15.9587	14.6772	-0.120762	-0.44663	0.77155	0.906595	no	TR10236|c1_g2	-	-	320	-	-	-	-	-	-	-	-	-
TR10237|c0_g1	WT	OVX	18.0072	16.5672	-0.12025	-0.282024	0.6796	0.861503	no	TR10237|c0_g1	WDR82, SWD2, CPS35	COMPASS component SWD2	1145	sp|Q9VLN1|WDR82_DROME WD repeat-containing protein 82 OS=Drosophila melanogaster GN=Wdr82 PE=1 SV=1	tr|W9SD00|W9SD00_9ROSA WD repeat-containing protein 82-B OS=Morus notabilis GN=L484_026689 PE=4 SV=1	gi|703163485|ref|XP_010113357.1| WD repeat-containing protein 82-B [Morus notabilis]	U5D8D0_AMBTC/199-280 U5D8D0.1 PF00400.28;WD40;	At5g66240 [ABO] KOG1446 Histone H3 (Lys4) methyltransferase complex and RNA cleavage factor II complex, subunit SWD2	GO:0035097~histone methyltransferase complex;GO:0048188~Set1C/COMPASS complex;GO:0051568~histone H3-K4 methylation;GO:0080182~histone H3-K4 trimethylation;	-	K14962	ko03015~mRNA surveillance pathway;
TR10238|c0_g1	WT	OVX	23.1694	15.9961	-0.5345	-1.23049	0.06765	0.227093	no	TR10238|c0_g1	-	-	1133	sp|Q9LTH7|ACH12_ARATH 1-aminocyclopropane-1-carboxylate oxidase homolog 12 OS=Arabidopsis thaliana GN=At5g59540 PE=2 SV=1	tr|M5VZ67|M5VZ67_PRUPE Uncharacterized protein OS=Prunus persica GN=PRUPE_ppa007342mg PE=3 SV=1	gi|747081296|ref|XP_011087928.1| PREDICTED: feruloyl CoA ortho-hydroxylase 1-like [Sesamum indicum]	W0SDE6_9CARY/55-175 W0SDE6.1 PF14226.2;DIOX_N;	At2g36690 [QR] KOG0143 Iron/ascorbate family oxidoreductases	GO:0016706~oxidoreductase activity, acting on paired donors, with incorporation or reduction of molecular oxygen, 2-oxoglutarate as one donor, and incorporation of one atom each of oxygen into both donors;GO:0046872~metal ion binding;	-	-	-
TR10238|c0_g2	WT	OVX	8.86239	39.5183	2.15675	7.03691	5e-05	0.000551696	yes	TR10238|c0_g2	-	-	386	-	tr|A0A068TME2|A0A068TME2_COFCA Coffea canephora DH200=94 genomic scaffold, scaffold_1 OS=Coffea canephora GN=GSCOC_T00014746001 PE=3 SV=1	gi|661899412|emb|CDO97406.1| unnamed protein product [Coffea canephora]	M1CHI8_SOLTU/50-168 M1CHI8.1 PF14226.2;DIOX_N;	-	GO:0016706~oxidoreductase activity, acting on paired donors, with incorporation or reduction of molecular oxygen, 2-oxoglutarate as one donor, and incorporation of one atom each of oxygen into both donors;GO:0046872~metal ion binding;	-	-	-
TR10239|c0_g1	WT	OVX	5.59621	18.2937	1.70883	3.32404	5e-05	0.000551696	yes	TR10239|c0_g1	-	-	893	sp|Q9SSW2|AZF2_ARATH Zinc finger protein AZF2 OS=Arabidopsis thaliana GN=AZF2 PE=2 SV=1	tr|A0A060AJR9|A0A060AJR9_VITVI Putative zinc finger protein (Fragment) OS=Vitis vinifera GN=IIco8 PE=4 SV=1	gi|147795667|emb|CAN61204.1| hypothetical protein VITISV_013668 [Vitis vinifera]	H9NDN2_CHRMO/154-180 H9NDN2.1 PF13912.2;zf-C2H2_6;	At1g49900 [R] KOG1721 FOG: Zn-finger	GO:0003677~DNA binding;GO:0003700~transcription factor activity, sequence-specific DNA binding;GO:0005634~nucleus;GO:0006351~transcription, DNA-templated;GO:0009414~response to water deprivation;GO:0009737~response to abscisic acid;GO:0009738~abscisic acid-activated signaling pathway;GO:0009793~embryo development ending in seed dormancy;GO:0010200~response to chitin;GO:0042538~hyperosmotic salini…	-	-	-
TR1023|c0_g2	WT	OVX	12.7494	13.6661	0.100173	0.357585	0.80815	0.922688	no	TR1023|c0_g2	-	-	348	sp|Q40784|AAPC_CENCI Putative glucose-6-phosphate 1-epimerase OS=Cenchrus ciliaris PE=2 SV=1	tr|A0A0B0PU28|A0A0B0PU28_GOSAR Putative glucose-6-phosphate 1-epimerase OS=Gossypium arboreum GN=F383_00326 PE=4 SV=1	gi|728849087|gb|KHG28530.1| Putative glucose-6-phosphate 1-epimerase [Gossypium arboreum]	A0A059BXA3_EUCGR/21-297 A0A059BXA3.1 PF01263.16;Aldose_epim;	At5g57330 [G] KOG1594 Uncharacterized enzymes related to aldose 1-epimerase	GO:0005975~carbohydrate metabolic process;GO:0016853~isomerase activity;GO:0030246~carbohydrate binding;GO:0047938~glucose-6-phosphate 1-epimerase activity;	-	-	-
TR1023|c0_g3	WT	OVX	25.2479	22.4026	-0.172496	-0.403381	0.52545	0.767699	no	TR1023|c0_g3	E5.1.3.15	glucose-6-phosphate 1-epimerase	1320	sp|Q40784|AAPC_CENCI Putative glucose-6-phosphate 1-epimerase OS=Cenchrus ciliaris PE=2 SV=1	tr|M5XPL3|M5XPL3_PRUPE Uncharacterized protein OS=Prunus persica GN=PRUPE_ppa007937mg PE=4 SV=1	gi|470120773|ref|XP_004296464.1| PREDICTED: putative glucose-6-phosphate 1-epimerase [Fragaria vesca subsp. vesca]	M5XPL3_PRUPE/55-331 M5XPL3.1 PF01263.16;Aldose_epim;	At5g57330 [G] KOG1594 Uncharacterized enzymes related to aldose 1-epimerase	GO:0005975~carbohydrate metabolic process;GO:0016853~isomerase activity;GO:0030246~carbohydrate binding;GO:0047938~glucose-6-phosphate 1-epimerase activity;	EC:5.1.3.15	K01792	ko00010~Glycolysis / Gluconeogenesis;
TR10240|c0_g1	WT	OVX	13.5338	10.0997	-0.422258	-1.36525	0.36415	0.639101	no	TR10240|c0_g1	-	-	319	-	tr|A0A0D2V1Y1|A0A0D2V1Y1_GOSRA Uncharacterized protein OS=Gossypium raimondii GN=B456_012G047200 PE=4 SV=1	gi|823252343|ref|XP_012458794.1| PREDICTED: transcription factor GTE4-like isoform X2 [Gossypium raimondii]	-	-	-	-	-	-
TR10240|c0_g2	WT	OVX	11.2089	13.9604	0.316692	1.07456	0.4644	0.722885	no	TR10240|c0_g2	-	-	327	-	-	-	-	-	-	-	-	-
TR10240|c0_g5	WT	OVX	30.2118	27.158	-0.153735	-0.643545	0.681	0.86191	no	TR10240|c0_g5	-	-	319	-	tr|A0A0D2V1Y1|A0A0D2V1Y1_GOSRA Uncharacterized protein OS=Gossypium raimondii GN=B456_012G047200 PE=4 SV=1	gi|728831960|gb|KHG11403.1| Transcription factor GTE4 -like protein [Gossypium arboreum]	-	-	-	-	-	-
TR10241|c0_g1	WT	OVX	14.6341	11.8939	-0.299106	-0.67545	0.36075	0.636009	no	TR10241|c0_g1	-	-	859	-	tr|M1CRB2|M1CRB2_SOLTU Uncharacterized protein OS=Solanum tuberosum GN=PGSC0003DMG402028385 PE=4 SV=1	gi|747049820|ref|XP_011070964.1| PREDICTED: uncharacterized protein LOC105156510 [Sesamum indicum]	M1CRB1_SOLTU/141-1063 M1CRB1.1 PF05904.7;DUF863;	At1g69360 [NK] proteins (or domains) not included into any KOG	-	-	-	-
TR10242|c0_g1	WT	OVX	43.3871	43.9435	0.0183851	0.0466452	0.9418	0.97838	no	TR10242|c0_g1	BSK	BR-signaling kinase	1955	sp|Q9FHD7|Y5126_ARATH Probable serine/threonine-protein kinase At5g41260 OS=Arabidopsis thaliana GN=At5g41260 PE=1 SV=1	tr|A0A068UN85|A0A068UN85_COFCA Coffea canephora DH200=94 genomic scaffold, scaffold_41 OS=Coffea canephora GN=GSCOC_T00030195001 PE=4 SV=1	gi|747068752|ref|XP_011081147.1| PREDICTED: probable serine/threonine-protein kinase At5g41260, partial [Sesamum indicum]	A0A022Q6A9_MIMGU/61-310 A0A022Q6A9.1 PF07714.13;Pkinase_Tyr;	At1g63500 [NK] proteins (or domains) not included into any KOG	GO:0001653~peptide receptor activity;GO:0004672~protein kinase activity;GO:0004675~transmembrane receptor protein serine/threonine kinase activity;GO:0005524~ATP binding;GO:0005886~plasma membrane;GO:0007178~transmembrane receptor protein serine/threonine kinase signaling pathway;GO:0009506~plasmodesma;GO:0009755~hormone-mediated signaling pathway;GO:0031625~ubiquitin protein ligase binding;GO:00…	EC:2.7.11.1	K14500	ko04075~Plant hormone signal transduction;
TR10243|c0_g1	WT	OVX	27.4688	26.0122	-0.0786003	-0.190705	0.78265	0.911407	no	TR10243|c0_g1	-	-	895	sp|Q94B74|NUDT2_ARATH Nudix hydrolase 2 OS=Arabidopsis thaliana GN=NUDT2 PE=1 SV=1	tr|A0A061F5Q1|A0A061F5Q1_THECC Nudix hydrolase OS=Theobroma cacao GN=TCM_030640 PE=3 SV=1	gi|590605481|ref|XP_007020497.1| Nudix hydrolase [Theobroma cacao]	I1Q3V7_ORYGL/193-323 I1Q3V7.1 PF00293.24;NUDIX;	At5g47650 [T] KOG0648 Predicted NUDIX hydrolase FGF-2 and related proteins	GO:0000210~NAD+ diphosphatase activity;GO:0006979~response to oxidative stress;GO:0008152~metabolic process;GO:0016787~hydrolase activity;GO:0046872~metal ion binding;GO:0047631~ADP-ribose diphosphatase activity;GO:0051287~NAD binding;	-	-	-
TR10244|c0_g1	WT	OVX	28.2077	21.6211	-0.383648	-0.883349	0.13925	0.369489	no	TR10244|c0_g1	-	-	2253	sp|Q6NPS8|NDOR1_ARATH NADPH-dependent diflavin oxidoreductase 1 OS=Arabidopsis thaliana GN=ATR3 PE=1 SV=1	tr|A0A022R362|A0A022R362_ERYGU NADPH-dependent diflavin oxidoreductase 1 OS=Erythranthe guttata GN=MIMGU_mgv1a003203mg PE=3 SV=1	gi|604328999|gb|EYU34394.1| hypothetical protein MIMGU_mgv1a003203mg [Erythranthe guttata]	B9H2Y5_POPTR/222-444 B9H2Y5.2 PF00667.16;FAD_binding_1;	At3g02280 [C] KOG1159 NADP-dependent flavoprotein reductase	GO:0003958~NADPH-hemoprotein reductase activity;GO:0005506~iron ion binding;GO:0005634~nucleus;GO:0005737~cytoplasm;GO:0009793~embryo development ending in seed dormancy;GO:0010181~FMN binding;GO:0016226~iron-sulfur cluster assembly;GO:0016651~oxidoreductase activity, acting on NAD(P)H;GO:0050660~flavin adenine dinucleotide binding;GO:0050661~NADP binding;	-	-	-
TR10245|c0_g1	WT	OVX	158.716	106.729	-0.572496	-1.5296	0.0222	0.101244	no	TR10245|c0_g1	-	-	1352	sp|Q9SA52|CP41B_ARATH Chloroplast stem-loop binding protein of 41 kDa b, chloroplastic OS=Arabidopsis thaliana GN=CSP41B PE=1 SV=1	tr|A0A0B2P3U6|A0A0B2P3U6_GLYSO Uncharacterized protein OS=Glycine soja GN=glysoja_022606 PE=4 SV=1	gi|734320633|gb|KHN03920.1| Hypothetical protein glysoja_022606 [Glycine soja]	I3SVD7_MEDTR/56-274 I3SVD7.1 PF01370.17;Epimerase;	At1g09340 [NK] proteins (or domains) not included into any KOG	GO:0000272~polysaccharide catabolic process;GO:0003723~RNA binding;GO:0005773~vacuole;GO:0005777~peroxisome;GO:0005840~ribosome;GO:0005996~monosaccharide metabolic process;GO:0006364~rRNA processing;GO:0007623~circadian rhythm;GO:0009409~response to cold;GO:0009506~plasmodesma;GO:0009507~chloroplast;GO:0009570~chloroplast stroma;GO:0009611~response to wounding;GO:0009658~chloroplast organization;…	-	-	-
TR10246|c0_g1	WT	OVX	5.47405	6.4138	0.228571	0.516277	0.5857	0.806758	no	TR10246|c0_g1	-	-	561	sp|Q8LCA1|CUT1B_ARATH Protein CURVATURE THYLAKOID 1B, chloroplastic OS=Arabidopsis thaliana GN=CURT1B PE=1 SV=2	tr|A0A067K802|A0A067K802_JATCU Uncharacterized protein OS=Jatropha curcas GN=JCGZ_14176 PE=4 SV=1	gi|802694139|ref|XP_012083090.1| PREDICTED: protein CURVATURE THYLAKOID 1B, chloroplastic [Jatropha curcas]	V4U701_9ROSI/83-167 V4U701.1 PF14159.2;CAAD;	At2g46820 [NK] proteins (or domains) not included into any KOG	GO:0003677~DNA binding;GO:0009295~nucleoid;GO:0009507~chloroplast;GO:0009508~plastid chromosome;GO:0009534~chloroplast thylakoid;GO:0009535~chloroplast thylakoid membrane;GO:0009579~thylakoid;GO:0009737~response to abscisic acid;GO:0009773~photosynthetic electron transport in photosystem I;GO:0009941~chloroplast envelope;GO:0016021~integral component of membrane;GO:0030093~chloroplast photosystem…	-	-	-
TR10246|c0_g10	WT	OVX	0	0	0	0	1	1	no	TR10246|c0_g10	-	-	507	sp|Q8LCA1|CUT1B_ARATH Protein CURVATURE THYLAKOID 1B, chloroplastic OS=Arabidopsis thaliana GN=CURT1B PE=1 SV=2	tr|A0A067K802|A0A067K802_JATCU Uncharacterized protein OS=Jatropha curcas GN=JCGZ_14176 PE=4 SV=1	gi|802694139|ref|XP_012083090.1| PREDICTED: protein CURVATURE THYLAKOID 1B, chloroplastic [Jatropha curcas]	V4U701_9ROSI/83-167 V4U701.1 PF14159.2;CAAD;	At2g46820 [NK] proteins (or domains) not included into any KOG	GO:0003677~DNA binding;GO:0009295~nucleoid;GO:0009507~chloroplast;GO:0009508~plastid chromosome;GO:0009534~chloroplast thylakoid;GO:0009535~chloroplast thylakoid membrane;GO:0009579~thylakoid;GO:0009737~response to abscisic acid;GO:0009773~photosynthetic electron transport in photosystem I;GO:0009941~chloroplast envelope;GO:0016021~integral component of membrane;GO:0030093~chloroplast photosystem…	-	-	-
TR10246|c0_g11	WT	OVX	118.629	55.925	-1.08489	-4.85574	0.0015	0.0112147	yes	TR10246|c0_g11	-	-	311	-	-	-	-	-	-	-	-	-
TR10246|c0_g2	WT	OVX	15.3591	6.33729	-1.27716	-3.07737	0.00505	0.0312644	yes	TR10246|c0_g2	-	-	537	sp|Q8LCA1|CUT1B_ARATH Protein CURVATURE THYLAKOID 1B, chloroplastic OS=Arabidopsis thaliana GN=CURT1B PE=1 SV=2	tr|A0A067K802|A0A067K802_JATCU Uncharacterized protein OS=Jatropha curcas GN=JCGZ_14176 PE=4 SV=1	gi|802694139|ref|XP_012083090.1| PREDICTED: protein CURVATURE THYLAKOID 1B, chloroplastic [Jatropha curcas]	V4U701_9ROSI/83-167 V4U701.1 PF14159.2;CAAD;	At2g46820 [NK] proteins (or domains) not included into any KOG	GO:0003677~DNA binding;GO:0009295~nucleoid;GO:0009507~chloroplast;GO:0009508~plastid chromosome;GO:0009534~chloroplast thylakoid;GO:0009535~chloroplast thylakoid membrane;GO:0009579~thylakoid;GO:0009737~response to abscisic acid;GO:0009773~photosynthetic electron transport in photosystem I;GO:0009941~chloroplast envelope;GO:0016021~integral component of membrane;GO:0030093~chloroplast photosystem…	-	-	-
TR10246|c0_g3	WT	OVX	66.6203	33.0679	-1.01053	-2.70892	0.0005	0.00430985	yes	TR10246|c0_g3	-	-	814	sp|Q8LCA1|CUT1B_ARATH Protein CURVATURE THYLAKOID 1B, chloroplastic OS=Arabidopsis thaliana GN=CURT1B PE=1 SV=2	tr|A0A067K802|A0A067K802_JATCU Uncharacterized protein OS=Jatropha curcas GN=JCGZ_14176 PE=4 SV=1	gi|802694139|ref|XP_012083090.1| PREDICTED: protein CURVATURE THYLAKOID 1B, chloroplastic [Jatropha curcas]	V4U701_9ROSI/83-167 V4U701.1 PF14159.2;CAAD;	At2g46820 [NK] proteins (or domains) not included into any KOG	GO:0003677~DNA binding;GO:0009295~nucleoid;GO:0009507~chloroplast;GO:0009508~plastid chromosome;GO:0009534~chloroplast thylakoid;GO:0009535~chloroplast thylakoid membrane;GO:0009579~thylakoid;GO:0009737~response to abscisic acid;GO:0009773~photosynthetic electron transport in photosystem I;GO:0009941~chloroplast envelope;GO:0016021~integral component of membrane;GO:0030093~chloroplast photosystem…	-	-	-
TR10246|c0_g4	WT	OVX	66.5218	42.6525	-0.641199	-2.90395	0.06825	0.228295	no	TR10246|c0_g4	-	-	311	-	-	-	-	-	-	-	-	-
TR10246|c0_g6	WT	OVX	18.0649	3.05926	-2.56194	-5.37695	5e-05	0.000551696	yes	TR10246|c0_g6	-	-	585	sp|Q8LCA1|CUT1B_ARATH Protein CURVATURE THYLAKOID 1B, chloroplastic OS=Arabidopsis thaliana GN=CURT1B PE=1 SV=2	tr|A0A067K802|A0A067K802_JATCU Uncharacterized protein OS=Jatropha curcas GN=JCGZ_14176 PE=4 SV=1	gi|802694139|ref|XP_012083090.1| PREDICTED: protein CURVATURE THYLAKOID 1B, chloroplastic [Jatropha curcas]	V4U701_9ROSI/83-167 V4U701.1 PF14159.2;CAAD;	At2g46820 [NK] proteins (or domains) not included into any KOG	GO:0003677~DNA binding;GO:0009295~nucleoid;GO:0009507~chloroplast;GO:0009508~plastid chromosome;GO:0009534~chloroplast thylakoid;GO:0009535~chloroplast thylakoid membrane;GO:0009579~thylakoid;GO:0009737~response to abscisic acid;GO:0009773~photosynthetic electron transport in photosystem I;GO:0009941~chloroplast envelope;GO:0016021~integral component of membrane;GO:0030093~chloroplast photosystem…	-	-	-
TR10246|c0_g8	WT	OVX	86.2661	33.4673	-1.36604	-6.29537	0.0002	0.0019295	yes	TR10246|c0_g8	-	-	311	-	tr|B9I954|B9I954_POPTR Thylakoid membrane phosphoprotein 14 kDa OS=Populus trichocarpa GN=POPTR_0014s10200g PE=4 SV=1	gi|224128069|ref|XP_002320236.1| Thylakoid membrane phosphoprotein 14 kDa [Populus trichocarpa]	-	-	-	-	-	-
TR10247|c0_g1	WT	OVX	0.15074	1.41336	3.22899	0	1	1	no	TR10247|c0_g1	-	-	377	sp|P31023|DLDH_PEA Dihydrolipoyl dehydrogenase, mitochondrial OS=Pisum sativum GN=LPD PE=1 SV=2	tr|A0A072V2R0|A0A072V2R0_MEDTR Dihydrolipoyl dehydrogenase OS=Medicago truncatula GN=MTR_4g123070 PE=4 SV=1	gi|658065222|ref|XP_008368565.1| PREDICTED: dihydrolipoyl dehydrogenase, mitochondrial [Malus domestica]	Q93WQ1_BRUGY/392-501 Q93WQ1.1 PF02852.18;Pyr_redox_dim;	At1g48030 [C] KOG1335 Dihydrolipoamide dehydrogenase	GO:0004148~dihydrolipoyl dehydrogenase activity;GO:0005623~cell;GO:0005739~mitochondrion;GO:0005759~mitochondrial matrix;GO:0005960~glycine cleavage complex;GO:0045454~cell redox homeostasis;GO:0050660~flavin adenine dinucleotide binding;	-	-	-
TR10247|c0_g2	WT	OVX	13.3849	29.7372	1.15166	2.65606	5e-05	0.000551696	yes	TR10247|c0_g2	DLD, lpd, pdhD	dihydrolipoamide dehydrogenase	1652	sp|Q9M5K3|DLDH1_ARATH Dihydrolipoyl dehydrogenase 1, mitochondrial OS=Arabidopsis thaliana GN=LPD1 PE=1 SV=2	tr|A0A059B5M5|A0A059B5M5_EUCGR Dihydrolipoyl dehydrogenase OS=Eucalyptus grandis GN=EUGRSUZ_H04086 PE=4 SV=1	gi|702447133|ref|XP_010024830.1| PREDICTED: dihydrolipoyl dehydrogenase 1, mitochondrial [Eucalyptus grandis]	M1CL86_SOLTU/37-362 M1CL86.1 PF07992.10;Pyr_redox_2;	At1g48030 [C] KOG1335 Dihydrolipoamide dehydrogenase	GO:0004148~dihydrolipoyl dehydrogenase activity;GO:0005507~copper ion binding;GO:0005524~ATP binding;GO:0005623~cell;GO:0005739~mitochondrion;GO:0005747~mitochondrial respiratory chain complex I;GO:0005759~mitochondrial matrix;GO:0008270~zinc ion binding;GO:0045454~cell redox homeostasis;GO:0046686~response to cadmium ion;GO:0048046~apoplast;GO:0050660~flavin adenine dinucleotide binding;GO:00508…	EC:1.8.1.4	K00382	ko00010~Glycolysis / Gluconeogenesis;ko00020~Citrate cycle (TCA cycle);ko00260~Glycine, serine and threonine metabolism;ko00280~Valine, leucine and isoleucine degradation;ko00620~Pyruvate metabolism;ko00630~Glyoxylate and dicarboxylate metabolism;ko01200~Carbon metabolism;
TR10248|c0_g1	WT	OVX	38.4968	39.4684	0.0359589	0.0953649	0.8952	0.959348	no	TR10248|c0_g1	-	-	902	sp|Q84MB3|ACCH1_ARATH 1-aminocyclopropane-1-carboxylate oxidase homolog 1 OS=Arabidopsis thaliana GN=At1g06620 PE=2 SV=1	tr|A0A022RQC4|A0A022RQC4_ERYGU Uncharacterized protein OS=Erythranthe guttata GN=MIMGU_mgv1a008992mg PE=3 SV=1	gi|747087293|ref|XP_011091183.1| PREDICTED: 1-aminocyclopropane-1-carboxylate oxidase homolog 1-like isoform X1 [Sesamum indicum]	B9HUA6_POPTR/69-184 B9HUA6.1 PF14226.2;DIOX_N;	At1g06650 [QR] KOG0143 Iron/ascorbate family oxidoreductases	GO:0016706~oxidoreductase activity, acting on paired donors, with incorporation or reduction of molecular oxygen, 2-oxoglutarate as one donor, and incorporation of one atom each of oxygen into both donors;GO:0046872~metal ion binding;	-	-	-
TR10249|c0_g1	WT	OVX	10.5573	8.28084	-0.350394	-0.850575	0.3396	0.615723	no	TR10249|c0_g1	-	-	537	-	tr|A0A067JLZ4|A0A067JLZ4_JATCU Uncharacterized protein OS=Jatropha curcas GN=JCGZ_21496 PE=4 SV=1	gi|672122267|ref|XP_008784455.1| PREDICTED: OPA3-like protein [Phoenix dactylifera]	A0A059CE24_EUCGR/6-143 A0A059CE24.1 PF07047.8;OPA3;	At1g28510 [R] KOG3335 Predicted coiled-coil protein	-	-	-	-
TR10249|c0_g2	WT	OVX	1.22809	0.945055	-0.377949	0	1	1	no	TR10249|c0_g2	-	-	304	-	tr|W1Q0G6|W1Q0G6_AMBTC Uncharacterized protein OS=Amborella trichopoda GN=AMTR_s00021p00198880 PE=4 SV=1	gi|659078577|ref|XP_008439797.1| PREDICTED: OPA3-like protein [Cucumis melo]	V4W8W9_9ROSI/6-146 V4W8W9.1 PF07047.8;OPA3;	At1g28510 [R] KOG3335 Predicted coiled-coil protein	-	-	-	-
TR1024|c0_g2	WT	OVX	16.8515	18.5359	0.13745	0.326258	0.66185	0.851997	no	TR1024|c0_g2	bglB	beta-glucosidase	863	sp|O80690|BGL46_ARATH Beta-glucosidase 46 OS=Arabidopsis thaliana GN=BGLU46 PE=1 SV=2	tr|A0A0B2RYB1|A0A0B2RYB1_GLYSO Beta-glucosidase 18 OS=Glycine soja GN=glysoja_001538 PE=3 SV=1	gi|571501271|ref|XP_003541849.2| PREDICTED: beta-glucosidase 18-like isoform X1 [Glycine max]	I1M3A6_SOYBN/43-518 I1M3A6.2 PF00232.14;Glyco_hydro_1;	At1g61820 [G] KOG0626 Beta-glucosidase, lactase phlorizinhydrolase, and related proteins	GO:0005975~carbohydrate metabolic process;GO:0008422~beta-glucosidase activity;GO:0009809~lignin biosynthetic process;GO:0047782~coniferin beta-glucosidase activity;	EC:3.2.1.21	K05350	ko00460~Cyanoamino acid metabolism;ko00500~Starch and sucrose metabolism;ko00940~Phenylpropanoid biosynthesis;
TR1024|c0_g3	WT	OVX	1.94237	1.10741	-0.810631	-1.25002	0.1051	0.30709	no	TR1024|c0_g3	bglB	beta-glucosidase	828	sp|O80690|BGL46_ARATH Beta-glucosidase 46 OS=Arabidopsis thaliana GN=BGLU46 PE=1 SV=2	tr|A0A0B2RYB1|A0A0B2RYB1_GLYSO Beta-glucosidase 18 OS=Glycine soja GN=glysoja_001538 PE=3 SV=1	gi|571501271|ref|XP_003541849.2| PREDICTED: beta-glucosidase 18-like isoform X1 [Glycine max]	I1M3A6_SOYBN/43-518 I1M3A6.2 PF00232.14;Glyco_hydro_1;	At1g61820 [G] KOG0626 Beta-glucosidase, lactase phlorizinhydrolase, and related proteins	GO:0005975~carbohydrate metabolic process;GO:0008422~beta-glucosidase activity;GO:0009809~lignin biosynthetic process;GO:0047782~coniferin beta-glucosidase activity;	EC:3.2.1.21	K05350	ko00460~Cyanoamino acid metabolism;ko00500~Starch and sucrose metabolism;ko00940~Phenylpropanoid biosynthesis;
TR1024|c0_g4	WT	OVX	74.4172	62.2802	-0.256862	-0.699366	0.31025	0.586405	no	TR1024|c0_g4	bglB	beta-glucosidase	1479	sp|Q7XPY7|BGL14_ORYSJ Probable inactive beta-glucosidase 14 OS=Oryza sativa subsp. japonica GN=BGLU14 PE=2 SV=2	tr|I1M3A6|I1M3A6_SOYBN Uncharacterized protein OS=Glycine max PE=3 SV=2	gi|571501279|ref|XP_006594785.1| PREDICTED: beta-glucosidase 18-like isoform X2 [Glycine max]	I1M3A6_SOYBN/43-518 I1M3A6.2 PF00232.14;Glyco_hydro_1;	At1g61820 [G] KOG0626 Beta-glucosidase, lactase phlorizinhydrolase, and related proteins	GO:0004553~hydrolase activity, hydrolyzing O-glycosyl compounds;GO:0005975~carbohydrate metabolic process;	EC:3.2.1.21	K05350	ko00460~Cyanoamino acid metabolism;ko00500~Starch and sucrose metabolism;ko00940~Phenylpropanoid biosynthesis;
TR1024|c0_g5	WT	OVX	32.2446	26.829	-0.265265	-0.671133	0.33375	0.60987	no	TR1024|c0_g5	-	-	1220	sp|Q7XSK0|BGL18_ORYSJ Beta-glucosidase 18 OS=Oryza sativa subsp. japonica GN=BGLU18 PE=3 SV=2	tr|A0A0B2RYB1|A0A0B2RYB1_GLYSO Beta-glucosidase 18 OS=Glycine soja GN=glysoja_001538 PE=3 SV=1	gi|571501271|ref|XP_003541849.2| PREDICTED: beta-glucosidase 18-like isoform X1 [Glycine max]	I1M3A6_SOYBN/43-518 I1M3A6.2 PF00232.14;Glyco_hydro_1;	At1g61820 [G] KOG0626 Beta-glucosidase, lactase phlorizinhydrolase, and related proteins	GO:0005975~carbohydrate metabolic process;GO:0008422~beta-glucosidase activity;	-	-	-
TR10250|c0_g1	WT	OVX	1.05113	50.4415	5.5846	9.56519	5e-05	0.000551696	yes	TR10250|c0_g1	-	-	1057	-	-	-	-	-	-	-	-	-
TR10251|c0_g1	WT	OVX	26.1669	21.0778	-0.31202	-0.768832	0.2229	0.487335	no	TR10251|c0_g1	-	-	2010	sp|Q93YW0|EXEC1_ARATH Protein EXECUTER 1, chloroplastic OS=Arabidopsis thaliana GN=EX1 PE=1 SV=1	tr|B9T3E6|B9T3E6_RICCO EXECUTER1 protein, chloroplast, putative OS=Ricinus communis GN=RCOM_0449360 PE=4 SV=1	gi|645263211|ref|XP_008237129.1| PREDICTED: protein EXECUTER 1, chloroplastic [Prunus mume]	M5VJE4_PRUPE/522-650 M5VJE4.1 PF12014.4;DUF3506;	At4g33630 [NK] proteins (or domains) not included into any KOG	GO:0009507~chloroplast;GO:0010343~singlet oxygen-mediated programmed cell death;GO:0042651~thylakoid membrane;	-	-	-
TR10252|c0_g1	WT	OVX	1.74751	25.6123	3.87346	7.58374	5e-05	0.000551696	yes	TR10252|c0_g1	-	-	837	-	-	-	-	-	-	-	-	-
TR10253|c0_g1	WT	OVX	31.7211	40.839	0.364505	0.939835	0.16755	0.410924	no	TR10253|c0_g1	-	-	1238	-	tr|B9SJI3|B9SJI3_RICCO Putative uncharacterized protein OS=Ricinus communis GN=RCOM_0137940 PE=4 SV=1	gi|255570386|ref|XP_002526152.1| conserved hypothetical protein [Ricinus communis]	E0CQQ0_VITVI/109-296 E0CQQ0.1 PF02698.13;DUF218;	At1g21370 [S] KOG4533 Uncharacterized conserved protein	-	-	-	-
TR10254|c0_g1	WT	OVX	32.9351	26.5241	-0.312323	-0.798363	0.25575	0.526652	no	TR10254|c0_g1	-	-	1121	-	tr|A0A068V9B7|A0A068V9B7_COFCA Coffea canephora DH200=94 genomic scaffold, scaffold_148 OS=Coffea canephora GN=GSCOC_T00000670001 PE=4 SV=1	gi|661879076|emb|CDP17201.1| unnamed protein product [Coffea canephora]	U5GA04_POPTR/29-192 U5GA04.1 PF03024.10;Folate_rec;	At5g27830 [NK] proteins (or domains) not included into any KOG	-	-	-	-
TR10255|c0_g1	WT	OVX	0.0502701	0.485472	3.27162	0	1	1	no	TR10255|c0_g1	-	-	755	-	tr|Q8W4B0|Q8W4B0_ARATH NHL domain-containing protein OS=Arabidopsis thaliana GN=F17O7.19 PE=2 SV=1	gi|30698018|ref|NP_850974.1| NHL domain-containing protein [Arabidopsis thaliana]	-	At1g23880 [NK] proteins (or domains) not included into any KOG	-	-	-	-
TR10255|c0_g2	WT	OVX	0.983901	1.11101	0.175287	0	1	1	no	TR10255|c0_g2	-	-	763	-	tr|Q8W4B0|Q8W4B0_ARATH NHL domain-containing protein OS=Arabidopsis thaliana GN=F17O7.19 PE=2 SV=1	gi|30698018|ref|NP_850974.1| NHL domain-containing protein [Arabidopsis thaliana]	-	At1g23880 [NK] proteins (or domains) not included into any KOG	-	-	-	-
TR10255|c0_g3	WT	OVX	1.24376	2.17932	0.809171	1.27092	0.10705	0.310901	no	TR10255|c0_g3	-	-	785	-	tr|Q8W4B0|Q8W4B0_ARATH NHL domain-containing protein OS=Arabidopsis thaliana GN=F17O7.19 PE=2 SV=1	gi|30698018|ref|NP_850974.1| NHL domain-containing protein [Arabidopsis thaliana]	-	At1g23880 [NK] proteins (or domains) not included into any KOG	-	-	-	-
TR10255|c1_g1	WT	OVX	23.443	21.9292	-0.0963026	-0.277602	0.77285	0.906971	no	TR10255|c1_g1	-	-	555	-	tr|A0A068TXZ8|A0A068TXZ8_COFCA Coffea canephora DH200=94 genomic scaffold, scaffold_5 OS=Coffea canephora GN=GSCOC_T00032056001 PE=4 SV=1	gi|661895610|emb|CDP00188.1| unnamed protein product [Coffea canephora]	K4BWA3_SOLLC/142-169 K4BWA3.1 PF01436.17;NHL;	At1g70280 [NK] proteins (or domains) not included into any KOG	-	-	-	-
TR10256|c0_g1	WT	OVX	14.6315	15.77	0.108102	0.37542	0.78405	0.911978	no	TR10256|c0_g1	-	-	348	sp|Q949G3|PDR1_NICPL Pleiotropic drug resistance protein 1 OS=Nicotiana plumbaginifolia GN=PDR1 PE=1 SV=1	tr|M5WYI6|M5WYI6_PRUPE Uncharacterized protein OS=Prunus persica GN=PRUPE_ppa000226mg PE=4 SV=1	gi|595972637|ref|XP_007217658.1| hypothetical protein PRUPE_ppa000226mg [Prunus persica]	-	-	GO:0005524~ATP binding;GO:0005886~plasma membrane;GO:0006810~transport;GO:0006952~defense response;GO:0016020~membrane;GO:0016021~integral component of membrane;GO:0016887~ATPase activity;	-	-	-
TR10256|c0_g2	WT	OVX	19.4715	18.337	-0.0866023	-0.215121	0.7756	0.907698	no	TR10256|c0_g2	-	-	1053	sp|Q76CU2|PDR1_TOBAC Pleiotropic drug resistance protein 1 OS=Nicotiana tabacum GN=PDR1 PE=2 SV=1	tr|A0A0A0LNI2|A0A0A0LNI2_CUCSA Uncharacterized protein OS=Cucumis sativus GN=Csa_2G433930 PE=4 SV=1	gi|719994712|ref|XP_010254261.1| PREDICTED: pleiotropic drug resistance protein 1-like isoform X1 [Nelumbo nucifera]	C8CA13_CUCSA/1179-1393 C8CA13.1 PF01061.20;ABC2_membrane;	At1g15520 [Q] KOG0065 Pleiotropic drug resistance proteins (PDR1-15), ABC superfamily	GO:0005524~ATP binding;GO:0006810~transport;GO:0016020~membrane;GO:0016021~integral component of membrane;GO:0016887~ATPase activity;	-	-	-
TR10257|c0_g1	WT	OVX	4.61669	1.23497	-1.90238	-3.14124	0.0431	0.165316	no	TR10257|c0_g1	-	-	353	-	-	-	-	-	-	-	-	-
TR10257|c0_g2	WT	OVX	9.55667	5.01927	-0.92903	-2.64874	0.05945	0.208099	no	TR10257|c0_g2	-	-	353	-	-	-	-	-	-	-	-	-
TR10257|c0_g3	WT	OVX	3.72991	5.36784	0.5252	1.29065	0.34785	0.623821	no	TR10257|c0_g3	-	-	354	-	tr|K4ASB1|K4ASB1_SOLLC Uncharacterized protein OS=Solanum lycopersicum GN=LOC100191114 PE=4 SV=1	gi|350539077|ref|NP_001234373.1| jasmonate ZIM-domain protein 3 [Solanum lycopersicum]	-	-	-	-	-	-
TR10257|c0_g4	WT	OVX	65.0999	65.0231	-0.00170272	-0.00474347	0.9942	0.995689	no	TR10257|c0_g4	JAZ	jasmonate ZIM domain-containing protein	962	sp|Q9LVI4|TIF6B_ARATH Protein TIFY 6B OS=Arabidopsis thaliana GN=TIFY6B PE=1 SV=1	tr|K4ASB1|K4ASB1_SOLLC Uncharacterized protein OS=Solanum lycopersicum GN=LOC100191114 PE=4 SV=1	gi|350539077|ref|NP_001234373.1| jasmonate ZIM-domain protein 3 [Solanum lycopersicum]	I3WTA0_NICAT/151-184 I3WTA0.1 PF06200.10;tify;	At3g17860 [NK] proteins (or domains) not included into any KOG	GO:0005634~nucleus;GO:0006351~transcription, DNA-templated;GO:0006355~regulation of transcription, DNA-templated;GO:0006952~defense response;GO:0009867~jasmonic acid mediated signaling pathway;GO:0031347~regulation of defense response;GO:0042802~identical protein binding;	-	K13464	ko04075~Plant hormone signal transduction;
TR10257|c0_g5	WT	OVX	78.4611	83.4876	0.0895831	0.345422	0.75795	0.900994	no	TR10257|c0_g5	-	-	418	-	tr|T1WNC9|T1WNC9_TOBAC Jasmonate ZIM-domain protein 2b.2 OS=Nicotiana tabacum PE=2 SV=1	gi|698483081|ref|XP_009788425.1| PREDICTED: protein TIFY 6B-like isoform X2 [Nicotiana sylvestris]	-	-	-	-	-	-
TR10257|c0_g6	WT	OVX	7.97581	9.50105	0.252457	0.76906	0.5649	0.793433	no	TR10257|c0_g6	-	-	354	-	tr|K4ASB1|K4ASB1_SOLLC Uncharacterized protein OS=Solanum lycopersicum GN=LOC100191114 PE=4 SV=1	gi|350539077|ref|NP_001234373.1| jasmonate ZIM-domain protein 3 [Solanum lycopersicum]	-	-	-	-	-	-
TR10258|c0_g1	WT	OVX	0.378903	0.146169	-1.37419	0	1	1	no	TR10258|c0_g1	GI	GIGANTEA	414	sp|Q9SQI2|GIGAN_ARATH Protein GIGANTEA OS=Arabidopsis thaliana GN=GI PE=1 SV=2	tr|K9LJ62|K9LJ62_CHRMO GIGANTEA (Fragment) OS=Chrysanthemum morifolium GN=GI PE=2 SV=1	gi|388548552|gb|AFK65758.1| GIGANTEA, partial [Chrysanthemum x morifolium]	-	At1g22770 [NK] proteins (or domains) not included into any KOG	GO:0005634~nucleus;GO:0005654~nucleoplasm;GO:0005737~cytoplasm;GO:0006355~regulation of transcription, DNA-templated;GO:0007623~circadian rhythm;GO:0009409~response to cold;GO:0009585~red, far-red light phototransduction;GO:0009637~response to blue light;GO:0009908~flower development;GO:0010218~response to far red light;GO:0010378~temperature compensation of the circadian clock;GO:0030154~cell di…	-	K12124	ko04712~Circadian rhythm - plant;
TR10258|c0_g2	WT	OVX	11.9989	11.4279	-0.0703494	-0.154427	0.8204	0.928199	no	TR10258|c0_g2	GI	GIGANTEA	1352	sp|Q9SQI2|GIGAN_ARATH Protein GIGANTEA OS=Arabidopsis thaliana GN=GI PE=1 SV=2	tr|R4PWG1|R4PWG1_CHRMO Gigantea-like protein OS=Chrysanthemum morifolium PE=2 SV=1	gi|498922912|gb|AGL61504.1| gigantea-like protein [Chrysanthemum x morifolium]	-	At1g22770 [NK] proteins (or domains) not included into any KOG	GO:0005634~nucleus;GO:0005654~nucleoplasm;GO:0005737~cytoplasm;GO:0006355~regulation of transcription, DNA-templated;GO:0007623~circadian rhythm;GO:0009409~response to cold;GO:0009585~red, far-red light phototransduction;GO:0009637~response to blue light;GO:0009908~flower development;GO:0010218~response to far red light;GO:0010378~temperature compensation of the circadian clock;GO:0030154~cell di…	-	K12124	ko04712~Circadian rhythm - plant;
TR10258|c0_g3	WT	OVX	0.63119	0.38436	-0.715618	0	1	1	no	TR10258|c0_g3	GI	GIGANTEA	519	sp|Q9SQI2|GIGAN_ARATH Protein GIGANTEA OS=Arabidopsis thaliana GN=GI PE=1 SV=2	tr|K7ZN72|K7ZN72_9ASTR Gigantea-like OS=Chrysanthemum seticuspe f. boreale GN=CsGI PE=2 SV=1	gi|422898329|dbj|BAM67030.1| gigantea-like [Chrysanthemum seticuspe f. boreale]	-	At1g22770 [NK] proteins (or domains) not included into any KOG	GO:0005634~nucleus;GO:0005654~nucleoplasm;GO:0005737~cytoplasm;GO:0006355~regulation of transcription, DNA-templated;GO:0007623~circadian rhythm;GO:0009409~response to cold;GO:0009585~red, far-red light phototransduction;GO:0009637~response to blue light;GO:0009908~flower development;GO:0010218~response to far red light;GO:0010378~temperature compensation of the circadian clock;GO:0030154~cell di…	-	K12124	ko04712~Circadian rhythm - plant;
TR10259|c0_g1	WT	OVX	33.9912	32.1917	-0.07847	-0.205906	0.77245	0.906906	no	TR10259|c0_g1	-	-	1328	sp|O82656|PTP1_ARATH Protein-tyrosine-phosphatase PTP1 OS=Arabidopsis thaliana GN=PTP1 PE=1 SV=1	tr|A0A068VBG6|A0A068VBG6_COFCA Protein-tyrosine-phosphatase OS=Coffea canephora GN=GSCOC_T00013742001 PE=4 SV=1	gi|661878083|emb|CDP18155.1| unnamed protein product [Coffea canephora]	M5VNA4_PRUPE/83-323 M5VNA4.1 PF00102.23;Y_phosphatase;	At1g71860 [T] KOG0789 Protein tyrosine phosphatase	GO:0004725~protein tyrosine phosphatase activity;GO:0005634~nucleus;GO:0005737~cytoplasm;GO:0005886~plasma membrane;GO:0006952~defense response;GO:0031348~negative regulation of defense response;GO:0033550~MAP kinase tyrosine phosphatase activity;GO:0035335~peptidyl-tyrosine dephosphorylation;GO:0035556~intracellular signal transduction;GO:1990264~peptidyl-tyrosine dephosphorylation involved in i…	-	-	-
TR1025|c0_g1	WT	OVX	18.0745	17.4623	-0.0497056	-0.1248	0.87375	0.950839	no	TR1025|c0_g1	-	-	1086	-	tr|D7TNK1|D7TNK1_VITVI Putative uncharacterized protein OS=Vitis vinifera GN=VIT_01s0026g00960 PE=4 SV=1	gi|359473318|ref|XP_002267713.2| PREDICTED: neurofilament heavy polypeptide isoform X1 [Vitis vinifera]	D7TNK1_VITVI/431-487 D7TNK1.1 PF06886.7;TPX2;	-	-	-	-	-
TR10260|c0_g1	WT	OVX	51.0502	44.1985	-0.20792	-0.539654	0.4056	0.675874	no	TR10260|c0_g1	RHF	E3 ubiquitin-protein ligase RHF	1485	sp|Q9ZT42|RHF2A_ARATH E3 ubiquitin-protein ligase RHF2A OS=Arabidopsis thaliana GN=RHF2A PE=2 SV=1	tr|D7T1L9|D7T1L9_VITVI Putative uncharacterized protein OS=Vitis vinifera GN=VIT_06s0009g01000 PE=4 SV=1	gi|225436087|ref|XP_002277399.1| PREDICTED: E3 ubiquitin-protein ligase RHF2A [Vitis vinifera]	V4TNV4_9ROSI/28-71 V4TNV4.1 PF13639.2;zf-RING_2;	At4g14220 [O] KOG0800 FOG: Predicted E3 ubiquitin ligase	GO:0005622~intracellular;GO:0005886~plasma membrane;GO:0006635~fatty acid beta-oxidation;GO:0006914~autophagy;GO:0008270~zinc ion binding;GO:0009561~megagametogenesis;GO:0009627~systemic acquired resistance;GO:0009697~salicylic acid biosynthetic process;GO:0009755~hormone-mediated signaling pathway;GO:0016558~protein import into peroxisome matrix;GO:0016567~protein ubiquitination;GO:0016874~ligas…	EC:6.3.2.19	K19043	-
TR10261|c0_g1	WT	OVX	26.5165	24.371	-0.121727	-0.305666	0.6945	0.86952	no	TR10261|c0_g1	ATPeV0B, ATP6F	V-type H+-transporting ATPase 21kDa proteolipid subunit	677	sp|Q9SZY7|VATO1_ARATH V-type proton ATPase subunit c''1 OS=Arabidopsis thaliana GN=VHA-c''1 PE=1 SV=1	tr|M5XT54|M5XT54_PRUPE Uncharacterized protein OS=Prunus persica GN=PRUPE_ppa012193mg PE=3 SV=1	gi|596298646|ref|XP_007227527.1| hypothetical protein PRUPE_ppa012193mg [Prunus persica]	M7ZLB3_TRIUA/106-168 M7ZLB3.1 PF00137.17;ATP-synt_C;	At4g32530 [C] KOG0233 Vacuolar H+-ATPase V0 sector, subunit c''	GO:0000139~Golgi membrane;GO:0005789~endoplasmic reticulum membrane;GO:0015078~hydrogen ion transmembrane transporter activity;GO:0015991~ATP hydrolysis coupled proton transport;GO:0016021~integral component of membrane;GO:0033179~proton-transporting V-type ATPase, V0 domain;	-	K03661	ko00190~Oxidative phosphorylation;ko04145~Phagosome;
TR10262|c0_g1	WT	OVX	23.8818	25.942	0.11938	0.316584	0.6862	0.864565	no	TR10262|c0_g1	CNGF	cyclic nucleotide gated channel, other eukaryote	836	sp|Q8RWS9|CNGC5_ARATH Probable cyclic nucleotide-gated ion channel 5 OS=Arabidopsis thaliana GN=CNGC5 PE=2 SV=1	tr|K4CB30|K4CB30_SOLLC Uncharacterized protein OS=Solanum lycopersicum GN=Solyc07g005590.2 PE=4 SV=1	gi|460393996|ref|XP_004242592.1| PREDICTED: probable cyclic nucleotide-gated ion channel 5 [Solanum lycopersicum]	K4CB30_SOLLC/107-436 K4CB30.1 PF00520.27;Ion_trans;	At5g57940 [PT] KOG0498 K+-channel ERG and related proteins, contain PAS/PAC sensor domain	GO:0005223~intracellular cGMP activated cation channel activity;GO:0005249~voltage-gated potassium channel activity;GO:0005262~calcium channel activity;GO:0005886~plasma membrane;GO:0005887~integral component of plasma membrane;GO:0016020~membrane;GO:0016021~integral component of membrane;GO:0030552~cAMP binding;GO:0030553~cGMP binding;GO:0042391~regulation of membrane potential;GO:0070588~calciu…	-	K05391	ko04626~Plant-pathogen interaction;
TR10263|c0_g1	WT	OVX	38.9558	37.9878	-0.036305	-0.0896551	0.88005	0.953341	no	TR10263|c0_g1	TRIP12	E3 ubiquitin-protein ligase TRIP12	3240	sp|Q6WWW4|UPL3_ARATH E3 ubiquitin-protein ligase UPL3 OS=Arabidopsis thaliana GN=UPL3 PE=1 SV=1	tr|M5VIL0|M5VIL0_PRUPE Uncharacterized protein OS=Prunus persica GN=PRUPE_ppa000080mg PE=4 SV=1	gi|595791849|ref|XP_007199673.1| hypothetical protein PRUPE_ppa000080mg [Prunus persica]	D2X656_ARTAN/121-471 D2X656.1 PF00632.21;HECT;	At4g38600 [O] KOG0170 E3 ubiquitin protein ligase	GO:0004842~ubiquitin-protein transferase activity;GO:0005737~cytoplasm;GO:0005886~plasma membrane;GO:0010091~trichome branching;GO:0010228~vegetative to reproductive phase transition of meristem;GO:0016874~ligase activity;GO:0016926~protein desumoylation;GO:0042023~DNA endoreduplication;GO:0042787~protein ubiquitination involved in ubiquitin-dependent protein catabolic process;GO:0050665~hydrogen…	EC:6.3.2.19	K10590	ko04120~Ubiquitin mediated proteolysis;
TR10264|c0_g1	WT	OVX	16.1787	20.782	0.361237	0.939678	0.2623	0.534018	no	TR10264|c0_g1	-	-	749	sp|Q945M8|CSPLI_ARATH CASP-like protein 5B2 OS=Arabidopsis thaliana GN=At3g53850 PE=2 SV=1	tr|D7THI4|D7THI4_VITVI CASP-like protein OS=Vitis vinifera GN=VIT_08s0007g00980 PE=3 SV=1	gi|225440474|ref|XP_002272505.1| PREDICTED: CASP-like protein 5B2 [Vitis vinifera]	D7THI4_VITVI/6-139 D7THI4.1 PF04535.8;DUF588;	At5g02060 [NK] proteins (or domains) not included into any KOG	GO:0005886~plasma membrane;GO:0016021~integral component of membrane;	-	-	-
TR10265|c0_g1	WT	OVX	36.3084	24.7724	-0.55157	-1.42176	0.03395	0.139014	no	TR10265|c0_g1	-	-	1845	sp|Q4U3F6|CS_HELAN Alpha-copaene synthase OS=Helianthus annuus GN=CS PE=1 SV=2	tr|T2HRI1|T2HRI1_ARTAN Germacrene A synthase (Fragment) OS=Artemisia annua GN=GAS PE=2 SV=1	gi|537705832|dbj|BAN81913.1| germacrene A synthase, partial [Artemisia annua]	Q8S3A5_LACSA/235-501 Q8S3A5.1 PF03936.12;Terpene_synth_C;	At3g14520 [NK] proteins (or domains) not included into any KOG	GO:0000287~magnesium ion binding;GO:0010333~terpene synthase activity;	-	-	-
TR10266|c0_g1	WT	OVX	24.2524	18.8337	-0.364806	-0.909649	0.1737	0.419615	no	TR10266|c0_g1	-	-	1657	sp|Q6H6N5|NIN3_ORYSJ Neutral/alkaline invertase 3, chloroplastic OS=Oryza sativa subsp. japonica GN=NIN3 PE=2 SV=1	tr|A0A059BGH2|A0A059BGH2_EUCGR Uncharacterized protein OS=Eucalyptus grandis GN=EUGRSUZ_G02704 PE=4 SV=1	gi|702422858|ref|XP_010067152.1| PREDICTED: alkaline/neutral invertase CINV1-like [Eucalyptus grandis]	A0A059BGH2_EUCGR/164-605 A0A059BGH2.1 PF12899.3;Glyco_hydro_100;	At5g22510 [NK] proteins (or domains) not included into any KOG	GO:0004575~sucrose alpha-glucosidase activity;GO:0005975~carbohydrate metabolic process;GO:0009507~chloroplast;GO:0033926~glycopeptide alpha-N-acetylgalactosaminidase activity;	-	-	-
TR10267|c0_g1	WT	OVX	3.15898	5.03732	0.673199	1.37767	0.125	0.344218	no	TR10267|c0_g1	-	-	584	sp|Q8RWQ5|FBT4_ARATH Probable folate-biopterin transporter 4 OS=Arabidopsis thaliana GN=At5g54860 PE=2 SV=1	tr|B9I0D1|B9I0D1_POPTR Uncharacterized protein OS=Populus trichocarpa GN=POPTR_0011s14040g PE=4 SV=2	gi|657959431|ref|XP_008371263.1| PREDICTED: probable folate-biopterin transporter 4 [Malus domestica]	B9I0D1_POPTR/41-509 B9I0D1.2 PF03092.12;BT1;	At5g54860 [NK] proteins (or domains) not included into any KOG	GO:0006810~transport;GO:0016021~integral component of membrane;	-	-	-
TR10267|c0_g2	WT	OVX	0.467609	0.472089	0.0137568	0	1	1	no	TR10267|c0_g2	-	-	524	sp|Q8RWQ5|FBT4_ARATH Probable folate-biopterin transporter 4 OS=Arabidopsis thaliana GN=At5g54860 PE=2 SV=1	tr|B9I0D1|B9I0D1_POPTR Uncharacterized protein OS=Populus trichocarpa GN=POPTR_0011s14040g PE=4 SV=2	gi|657959431|ref|XP_008371263.1| PREDICTED: probable folate-biopterin transporter 4 [Malus domestica]	B9I0D1_POPTR/41-509 B9I0D1.2 PF03092.12;BT1;	At5g54860 [NK] proteins (or domains) not included into any KOG	GO:0006810~transport;GO:0016021~integral component of membrane;	-	-	-
TR10268|c0_g1	WT	OVX	17.8806	17.8163	-0.00519345	-0.0151865	0.9883	0.993044	no	TR10268|c0_g1	-	-	467	-	tr|D8TTI8|D8TTI8_VOLCA Putative uncharacterized protein OS=Volvox carteri GN=VOLCADRAFT_90117 PE=4 SV=1	gi|302836405|ref|XP_002949763.1| hypothetical protein VOLCADRAFT_90117 [Volvox carteri f. nagariensis]	-	-	-	-	-	-
TR10268|c1_g1	WT	OVX	20.9937	19.6478	-0.0955879	-0.235966	0.74275	0.893874	no	TR10268|c1_g1	-	-	991	-	tr|A0A0B2S797|A0A0B2S797_GLYSO Protein FAM179B-like protein OS=Glycine soja GN=glysoja_013432 PE=4 SV=1	gi|645249166|ref|XP_008230626.1| PREDICTED: uncharacterized protein LOC103329882 [Prunus mume]	A0A022RXL0_MIMGU/83-293 A0A022RXL0.1 PF12348.4;CLASP_N;	At3g01450 [S] KOG2933 Uncharacterized conserved protein	-	-	-	-
TR10269|c0_g2	WT	OVX	22.0257	33.9142	0.622702	2.77129	0.10605	0.309078	no	TR10269|c0_g2	-	-	308	sp|Q84M96|ALKR2_ARATH Probable aldo-keto reductase 2 OS=Arabidopsis thaliana GN=AGD2 PE=2 SV=1	tr|A0A022R1N7|A0A022R1N7_ERYGU Uncharacterized protein OS=Erythranthe guttata GN=MIMGU_mgv1a009439mg PE=4 SV=1	gi|848885512|ref|XP_012843005.1| PREDICTED: auxin-induced protein PCNT115-like [Erythranthe guttatus]	A0A022R1N7_MIMGU/21-313 A0A022R1N7.1 PF00248.17;Aldo_ket_red;	At1g60690 [C] KOG1575 Voltage-gated shaker-like K+ channel, subunit beta/KCNAB	GO:0016491~oxidoreductase activity;	-	-	-
TR10269|c0_g3	WT	OVX	71.2225	98.9238	0.473985	1.8969	0.1214	0.337627	no	TR10269|c0_g3	-	-	392	sp|P49249|IN22_MAIZE IN2-2 protein OS=Zea mays GN=IN2-2 PE=2 SV=1	tr|A0A022R1N7|A0A022R1N7_ERYGU Uncharacterized protein OS=Erythranthe guttata GN=MIMGU_mgv1a009439mg PE=4 SV=1	gi|848885512|ref|XP_012843005.1| PREDICTED: auxin-induced protein PCNT115-like [Erythranthe guttatus]	A0A022R1N7_MIMGU/21-313 A0A022R1N7.1 PF00248.17;Aldo_ket_red;	At1g60690 [C] KOG1575 Voltage-gated shaker-like K+ channel, subunit beta/KCNAB	GO:0016491~oxidoreductase activity;	-	-	-
TR10269|c0_g4	WT	OVX	115.64	152.759	0.401607	1.21257	0.1052	0.307326	no	TR10269|c0_g4	-	-	785	sp|A2XRZ0|AKR2_ORYSI Probable aldo-keto reductase 2 OS=Oryza sativa subsp. indica GN=OsI_15387 PE=3 SV=1	tr|K3Y8D6|K3Y8D6_SETIT Uncharacterized protein OS=Setaria italica GN=Si010477m.g PE=4 SV=1	gi|514800730|ref|XP_004975285.1| PREDICTED: probable aldo-keto reductase 2 [Setaria italica]	K3Y8D6_SETIT/25-319 K3Y8D6.1 PF00248.17;Aldo_ket_red;	At1g60730 [C] KOG1575 Voltage-gated shaker-like K+ channel, subunit beta/KCNAB	GO:0016491~oxidoreductase activity;	-	-	-
TR1026|c0_g1	WT	OVX	211.347	137.894	-0.616054	-1.54751	0.0173	0.0839894	no	TR1026|c0_g1	GGAT	glutamate--glyoxylate aminotransferase	1862	sp|Q9S7E9|GGT2_ARATH Glutamate--glyoxylate aminotransferase 2 OS=Arabidopsis thaliana GN=GGAT2 PE=1 SV=1	tr|W9RCI8|W9RCI8_9ROSA Glutamate--glyoxylate aminotransferase 2 OS=Morus notabilis GN=L484_027698 PE=4 SV=1	gi|703113453|ref|XP_010100388.1| Glutamate--glyoxylate aminotransferase 2 [Morus notabilis]	Q45RS3_VITVI/61-461 Q45RS3.1 PF00155.17;Aminotran_1_2;	At1g70580 [E] KOG0258 Alanine aminotransferase	GO:0004021~L-alanine:2-oxoglutarate aminotransferase activity;GO:0005777~peroxisome;GO:0008453~alanine-glyoxylate transaminase activity;GO:0008483~transaminase activity;GO:0009058~biosynthetic process;GO:0009507~chloroplast;GO:0009570~chloroplast stroma;GO:0030170~pyridoxal phosphate binding;GO:0042853~L-alanine catabolic process;GO:0047958~glycine:2-oxoglutarate aminotransferase activity;	EC:2.6.1.4 2.6.1.2 2.6.1.44	K14272	ko00220~Arginine biosynthesis;ko00250~Alanine, aspartate and glutamate metabolism;ko00260~Glycine, serine and threonine metabolism;ko00630~Glyoxylate and dicarboxylate metabolism;ko00710~Carbon fixation in photosynthetic organisms;ko01200~Carbon metabolism;ko01210~2-Oxocarboxylic acid metabolism;ko01230~Biosynthesis of amino acids;
TR10270|c0_g1	WT	OVX	29.8197	30.6495	0.0395984	0.114195	0.8995	0.961057	no	TR10270|c0_g1	-	-	609	sp|Q6S4P4|RF2B_ORYSJ Transcription factor RF2b OS=Oryza sativa subsp. japonica GN=RF2b PE=1 SV=2	tr|F6HC81|F6HC81_VITVI Putative uncharacterized protein OS=Vitis vinifera GN=VIT_13s0067g02900 PE=4 SV=1	gi|225448679|ref|XP_002280180.1| PREDICTED: transcription factor RF2b isoform X1 [Vitis vinifera]	C4JAP7_MAIZE/163-244 C4JAP7.1 PF00170.17;bZIP_1;	At2g40620 [NK] proteins (or domains) not included into any KOG	GO:0003700~transcription factor activity, sequence-specific DNA binding;GO:0005634~nucleus;GO:0006351~transcription, DNA-templated;GO:0043565~sequence-specific DNA binding;	-	-	-
TR10271|c0_g2	WT	OVX	160.213	128.945	-0.313237	-0.897885	0.20015	0.456893	no	TR10271|c0_g2	-	-	1017	sp|Q9SZU7|KAI2_ARATH Probable esterase KAI2 OS=Arabidopsis thaliana GN=KAI2 PE=1 SV=1	tr|K4BD73|K4BD73_SOLLC Uncharacterized protein OS=Solanum lycopersicum GN=Solyc02g092770.2 PE=4 SV=1	gi|731337039|ref|XP_010679577.1| PREDICTED: probable esterase D14L [Beta vulgaris subsp. vulgaris]	M1CBX8_SOLTU/20-259 M1CBX8.1 PF12697.3;Abhydrolase_6;	At4g37470 [NK] proteins (or domains) not included into any KOG	GO:0005634~nucleus;GO:0005829~cytosol;GO:0009640~photomorphogenesis;GO:0009704~de-etiolation;GO:0016787~hydrolase activity;GO:0080167~response to karrikin;	-	-	-
TR10272|c0_g2	WT	OVX	10.194	21.9644	1.10745	3.50535	0.0066	0.0388947	yes	TR10272|c0_g2	-	-	382	-	tr|A0A022RVQ7|A0A022RVQ7_ERYGU Uncharacterized protein OS=Erythranthe guttata GN=MIMGU_mgv1a012703mg PE=4 SV=1	gi|848856715|ref|XP_012858254.1| PREDICTED: pentatricopeptide repeat-containing protein At1g62350-like [Erythranthe guttatus]	-	-	-	-	-	-
TR10272|c1_g1	WT	OVX	10.3718	11.6457	0.167126	0.407227	0.6253	0.830322	no	TR10272|c1_g1	-	-	634	-	tr|A0A067LQZ7|A0A067LQZ7_JATCU Uncharacterized protein OS=Jatropha curcas GN=JCGZ_10756 PE=4 SV=1	gi|727640450|ref|XP_010491549.1| PREDICTED: pentatricopeptide repeat-containing protein At1g62350-like [Camelina sativa]	-	-	-	-	-	-
TR10272|c2_g1	WT	OVX	5.3215	4.41411	-0.26971	-0.58533	0.5325	0.772653	no	TR10272|c2_g1	-	-	512	sp|Q680H3|PP170_ARATH Pentatricopeptide repeat-containing protein At2g25580 OS=Arabidopsis thaliana GN=PCMP-H75 PE=2 SV=2	tr|A0A022PY62|A0A022PY62_ERYGU Uncharacterized protein OS=Erythranthe guttata GN=MIMGU_mgv11b020544mg PE=4 SV=1	gi|848918225|ref|XP_012856389.1| PREDICTED: pentatricopeptide repeat-containing protein At4g32450, mitochondrial-like [Erythranthe guttatus]	A0A022PY62_MIMGU/480-603 A0A022PY62.1 PF14432.2;DYW_deaminase;	At2g25580 [R] KOG4197 FOG: PPR repeat	-	-	-	-
TR10272|c2_g4	WT	OVX	10.7063	9.71012	-0.140899	-0.344528	0.70285	0.87359	no	TR10272|c2_g4	-	-	512	sp|Q680H3|PP170_ARATH Pentatricopeptide repeat-containing protein At2g25580 OS=Arabidopsis thaliana GN=PCMP-H75 PE=2 SV=2	tr|A0A022PY62|A0A022PY62_ERYGU Uncharacterized protein OS=Erythranthe guttata GN=MIMGU_mgv11b020544mg PE=4 SV=1	gi|848918225|ref|XP_012856389.1| PREDICTED: pentatricopeptide repeat-containing protein At4g32450, mitochondrial-like [Erythranthe guttatus]	S8CUF3_9LAMI/310-434 S8CUF3.1 PF14432.2;DYW_deaminase;	At2g25580 [R] KOG4197 FOG: PPR repeat	-	-	-	-
TR10273|c0_g1	WT	OVX	7.96118	14.3211	0.84709	1.9914	0.0199	0.0932275	no	TR10273|c0_g1	DHX8, PRP22	ATP-dependent RNA helicase DHX8/PRP22	611	sp|P0CE10|Y4102_ARATH Putative uncharacterized protein At4g01020, chloroplastic OS=Arabidopsis thaliana GN=At4g01020 PE=3 SV=1	tr|F6HRP7|F6HRP7_VITVI Putative uncharacterized protein OS=Vitis vinifera GN=VIT_07s0191g00210 PE=4 SV=1	gi|359480508|ref|XP_003632479.1| PREDICTED: putative uncharacterized protein At4g01020, chloroplastic [Vitis vinifera]	-	At4g01020_1 [A] KOG0922 DEAH-box RNA helicase	GO:0003676~nucleic acid binding;GO:0005524~ATP binding;GO:0008026~ATP-dependent helicase activity;GO:0008270~zinc ion binding;GO:0009507~chloroplast;	EC:3.6.4.13	K12818	ko03040~Spliceosome;
TR10273|c1_g1	WT	OVX	8.93101	14.3715	0.686317	1.53909	0.0377	0.150117	no	TR10273|c1_g1	DHX8, PRP22	ATP-dependent RNA helicase DHX8/PRP22	822	sp|P0CE10|Y4102_ARATH Putative uncharacterized protein At4g01020, chloroplastic OS=Arabidopsis thaliana GN=At4g01020 PE=3 SV=1	tr|B9H4Q2|B9H4Q2_POPTR Helicase domain-containing family protein OS=Populus trichocarpa GN=POPTR_0005s07240g PE=4 SV=1	gi|747103660|ref|XP_011100028.1| PREDICTED: putative uncharacterized protein At4g01020, chloroplastic [Sesamum indicum]	F6HRP7_VITVI/452-617 F6HRP7.1 PF07717.12;OB_NTP_bind;	At4g01020_1 [A] KOG0922 DEAH-box RNA helicase	GO:0003676~nucleic acid binding;GO:0005524~ATP binding;GO:0008026~ATP-dependent helicase activity;GO:0008270~zinc ion binding;GO:0009507~chloroplast;	EC:3.6.4.13	K12818	ko03040~Spliceosome;
TR10273|c2_g1	WT	OVX	13.6203	14.968	0.13613	0.431135	0.7114	0.877781	no	TR10273|c2_g1	DHX8, PRP22	ATP-dependent RNA helicase DHX8/PRP22	392	sp|P0CE10|Y4102_ARATH Putative uncharacterized protein At4g01020, chloroplastic OS=Arabidopsis thaliana GN=At4g01020 PE=3 SV=1	tr|F6HRP7|F6HRP7_VITVI Putative uncharacterized protein OS=Vitis vinifera GN=VIT_07s0191g00210 PE=4 SV=1	gi|359480508|ref|XP_003632479.1| PREDICTED: putative uncharacterized protein At4g01020, chloroplastic [Vitis vinifera]	F6HRP7_VITVI/186-312 F6HRP7.1 PF00271.27;Helicase_C;	At5g10370_1 [A] KOG0922 DEAH-box RNA helicase	GO:0003676~nucleic acid binding;GO:0005524~ATP binding;GO:0008026~ATP-dependent helicase activity;GO:0008270~zinc ion binding;GO:0009507~chloroplast;	EC:3.6.4.13	K12818	ko03040~Spliceosome;
TR10273|c3_g1	WT	OVX	11.5689	15.5156	0.423465	0.895326	0.1398	0.370438	no	TR10273|c3_g1	DHX8, PRP22	ATP-dependent RNA helicase DHX8/PRP22	1598	sp|P0CE10|Y4102_ARATH Putative uncharacterized protein At4g01020, chloroplastic OS=Arabidopsis thaliana GN=At4g01020 PE=3 SV=1	tr|V4RXD4|V4RXD4_9ROSI Uncharacterized protein OS=Citrus clementina GN=CICLE_v10024688mg PE=4 SV=1	gi|567867391|ref|XP_006426318.1| hypothetical protein CICLE_v10024688mg [Citrus clementina]	M5W7P8_PRUPE/1579-1647 M5W7P8.1 PF01485.17;IBR;	At5g10370_2 [O] KOG1812 Predicted E3 ubiquitin ligase	GO:0003676~nucleic acid binding;GO:0005524~ATP binding;GO:0008026~ATP-dependent helicase activity;GO:0008270~zinc ion binding;GO:0009507~chloroplast;	EC:3.6.4.13	K12818	ko03040~Spliceosome;
TR10273|c4_g1	WT	OVX	14.3256	18.0587	0.334095	1.2048	0.4103	0.679776	no	TR10273|c4_g1	DHX8, PRP22	ATP-dependent RNA helicase DHX8/PRP22	333	sp|P0CE10|Y4102_ARATH Putative uncharacterized protein At4g01020, chloroplastic OS=Arabidopsis thaliana GN=At4g01020 PE=3 SV=1	tr|A0A061DIC9|A0A061DIC9_THECC Helicase domain-containing protein / IBR domain-containing protein / zinc finger protein-related, putative isoform 2 OS=Theobroma cacao GN=TCM_001034 PE=4 SV=1	gi|359480508|ref|XP_003632479.1| PREDICTED: putative uncharacterized protein At4g01020, chloroplastic [Vitis vinifera]	W9S1T0_9ROSA/269-430 W9S1T0.1 PF00270.25;DEAD;	At4g01020_1 [A] KOG0922 DEAH-box RNA helicase	GO:0003676~nucleic acid binding;GO:0005524~ATP binding;GO:0008026~ATP-dependent helicase activity;GO:0008270~zinc ion binding;GO:0009507~chloroplast;	EC:3.6.4.13	K12818	ko03040~Spliceosome;
TR10273|c6_g1	WT	OVX	11.1338	18.0488	0.696963	2.12947	0.06875	0.229473	no	TR10273|c6_g1	DHX8, PRP22	ATP-dependent RNA helicase DHX8/PRP22	410	sp|P0CE10|Y4102_ARATH Putative uncharacterized protein At4g01020, chloroplastic OS=Arabidopsis thaliana GN=At4g01020 PE=3 SV=1	tr|A0A068TYY8|A0A068TYY8_COFCA Coffea canephora DH200=94 genomic scaffold, scaffold_7 OS=Coffea canephora GN=GSCOC_T00036602001 PE=4 SV=1	gi|661894521|emb|CDP01520.1| unnamed protein product [Coffea canephora]	F6HRP7_VITVI/373-467 F6HRP7.1 PF04408.19;HA2;	At5g10370_1 [A] KOG0922 DEAH-box RNA helicase	GO:0003676~nucleic acid binding;GO:0005524~ATP binding;GO:0008026~ATP-dependent helicase activity;GO:0008270~zinc ion binding;GO:0009507~chloroplast;	EC:3.6.4.13	K12818	ko03040~Spliceosome;
TR10274|c0_g1	WT	OVX	45.3543	49.2493	0.118865	0.304444	0.63345	0.834994	no	TR10274|c0_g1	-	-	1553	-	tr|A0A022R302|A0A022R302_ERYGU Eukaryotic translation initiation factor 3 subunit M OS=Erythranthe guttata GN=MIMGU_mgv1a007334mg PE=3 SV=1	gi|848880379|ref|XP_012840572.1| PREDICTED: eukaryotic translation initiation factor 3 subunit M [Erythranthe guttatus]	A0A022R302_MIMGU/257-359 A0A022R302.1 PF01399.23;PCI;	At5g15610 [R] KOG2753 Uncharacterized conserved protein, contains PCI domain	GO:0001731~formation of translation preinitiation complex;GO:0003743~translation initiation factor activity;GO:0005852~eukaryotic translation initiation factor 3 complex;GO:0006446~regulation of translational initiation;GO:0016282~eukaryotic 43S preinitiation complex;GO:0033290~eukaryotic 48S preinitiation complex;	-	-	-
TR10275|c0_g1	WT	OVX	34.7873	50.9594	0.550785	2.00473	0.1138	0.324149	no	TR10275|c0_g1	-	-	370	-	-	-	-	-	-	-	-	-
TR10275|c0_g10	WT	OVX	28.3508	29.822	0.0729866	0.227194	0.823	0.929001	no	TR10275|c0_g10	ATPeF1B, ATP5B, ATP2	F-type H+-transporting ATPase subunit beta	444	sp|P19023|ATPBM_MAIZE ATP synthase subunit beta, mitochondrial OS=Zea mays GN=ATPB PE=2 SV=1	tr|W1PD43|W1PD43_AMBTC ATP synthase subunit beta OS=Amborella trichopoda GN=AMTR_s00006p00059970 PE=3 SV=1	gi|147838606|emb|CAN69512.1| hypothetical protein VITISV_018718 [Vitis vinifera]	K3XFL3_SETIT/514-624 K3XFL3.1 PF00306.23;ATP-synt_ab_C;	YJR121w [C] KOG1350 F0F1-type ATP synthase, beta subunit	GO:0000275~mitochondrial proton-transporting ATP synthase complex, catalytic core F(1);GO:0005524~ATP binding;GO:0015986~ATP synthesis coupled proton transport;GO:0015991~ATP hydrolysis coupled proton transport;GO:0045261~proton-transporting ATP synthase complex, catalytic core F(1);GO:0046933~proton-transporting ATP synthase activity, rotational mechanism;	EC:3.6.3.14	K02133	ko00190~Oxidative phosphorylation;
TR10275|c0_g11	WT	OVX	72.887	113.263	0.635947	2.86895	0.05685	0.201592	no	TR10275|c0_g11	-	-	327	-	-	-	-	-	-	-	-	-
TR10275|c0_g4	WT	OVX	127.618	107.347	-0.249548	-0.961456	0.37805	0.651852	no	TR10275|c0_g4	-	-	388	-	-	-	-	-	-	-	-	-
TR10275|c0_g5	WT	OVX	31.9863	55.2119	0.787524	3.06521	0.02495	0.110784	no	TR10275|c0_g5	ATPeF1B, ATP5B, ATP2	F-type H+-transporting ATPase subunit beta	349	sp|P19023|ATPBM_MAIZE ATP synthase subunit beta, mitochondrial OS=Zea mays GN=ATPB PE=2 SV=1	tr|V7BAZ0|V7BAZ0_PHAVU ATP synthase subunit beta OS=Phaseolus vulgaris GN=PHAVU_007G034800g PE=3 SV=1	gi|593627323|ref|XP_007142995.1| hypothetical protein PHAVU_007G034800g [Phaseolus vulgaris]	K3XFL3_SETIT/514-624 K3XFL3.1 PF00306.23;ATP-synt_ab_C;	YJR121w [C] KOG1350 F0F1-type ATP synthase, beta subunit	GO:0000275~mitochondrial proton-transporting ATP synthase complex, catalytic core F(1);GO:0005524~ATP binding;GO:0015986~ATP synthesis coupled proton transport;GO:0015991~ATP hydrolysis coupled proton transport;GO:0046933~proton-transporting ATP synthase activity, rotational mechanism;	EC:3.6.3.14	K02133	ko00190~Oxidative phosphorylation;
TR10275|c0_g6	WT	OVX	46.279	67.0252	0.534345	1.7446	0.0757	0.24524	no	TR10275|c0_g6	ATPeF1B, ATP5B, ATP2	F-type H+-transporting ATPase subunit beta	469	sp|P19023|ATPBM_MAIZE ATP synthase subunit beta, mitochondrial OS=Zea mays GN=ATPB PE=2 SV=1	tr|W1PD43|W1PD43_AMBTC ATP synthase subunit beta OS=Amborella trichopoda GN=AMTR_s00006p00059970 PE=3 SV=1	gi|147838606|emb|CAN69512.1| hypothetical protein VITISV_018718 [Vitis vinifera]	K3XFL3_SETIT/514-624 K3XFL3.1 PF00306.23;ATP-synt_ab_C;	YJR121w [C] KOG1350 F0F1-type ATP synthase, beta subunit	GO:0000275~mitochondrial proton-transporting ATP synthase complex, catalytic core F(1);GO:0005524~ATP binding;GO:0015986~ATP synthesis coupled proton transport;GO:0015991~ATP hydrolysis coupled proton transport;GO:0045261~proton-transporting ATP synthase complex, catalytic core F(1);GO:0046933~proton-transporting ATP synthase activity, rotational mechanism;	EC:3.6.3.14	K02133	ko00190~Oxidative phosphorylation;
TR10275|c0_g8	WT	OVX	109.509	159.094	0.538837	2.41173	0.07315	0.239559	no	TR10275|c0_g8	ATPeF1B, ATP5B, ATP2	F-type H+-transporting ATPase subunit beta	349	sp|P19023|ATPBM_MAIZE ATP synthase subunit beta, mitochondrial OS=Zea mays GN=ATPB PE=2 SV=1	tr|V7BAZ0|V7BAZ0_PHAVU ATP synthase subunit beta OS=Phaseolus vulgaris GN=PHAVU_007G034800g PE=3 SV=1	gi|593627323|ref|XP_007142995.1| hypothetical protein PHAVU_007G034800g [Phaseolus vulgaris]	K3XFL3_SETIT/514-624 K3XFL3.1 PF00306.23;ATP-synt_ab_C;	YJR121w [C] KOG1350 F0F1-type ATP synthase, beta subunit	GO:0000275~mitochondrial proton-transporting ATP synthase complex, catalytic core F(1);GO:0005524~ATP binding;GO:0015986~ATP synthesis coupled proton transport;GO:0015991~ATP hydrolysis coupled proton transport;GO:0046933~proton-transporting ATP synthase activity, rotational mechanism;	EC:3.6.3.14	K02133	ko00190~Oxidative phosphorylation;
TR10275|c0_g9	WT	OVX	86.8062	69.1017	-0.329076	-1.18335	0.2537	0.524337	no	TR10275|c0_g9	ATPeF1B, ATP5B, ATP2	F-type H+-transporting ATPase subunit beta	446	sp|P19023|ATPBM_MAIZE ATP synthase subunit beta, mitochondrial OS=Zea mays GN=ATPB PE=2 SV=1	tr|W1PD43|W1PD43_AMBTC ATP synthase subunit beta OS=Amborella trichopoda GN=AMTR_s00006p00059970 PE=3 SV=1	gi|147838606|emb|CAN69512.1| hypothetical protein VITISV_018718 [Vitis vinifera]	K3XFL3_SETIT/514-624 K3XFL3.1 PF00306.23;ATP-synt_ab_C;	YJR121w [C] KOG1350 F0F1-type ATP synthase, beta subunit	GO:0000275~mitochondrial proton-transporting ATP synthase complex, catalytic core F(1);GO:0005524~ATP binding;GO:0015986~ATP synthesis coupled proton transport;GO:0015991~ATP hydrolysis coupled proton transport;GO:0045261~proton-transporting ATP synthase complex, catalytic core F(1);GO:0046933~proton-transporting ATP synthase activity, rotational mechanism;	EC:3.6.3.14	K02133	ko00190~Oxidative phosphorylation;
TR10276|c0_g1	WT	OVX	33.2991	26.7028	-0.318493	-0.758783	0.25225	0.522722	no	TR10276|c0_g1	TGL4	TAG lipase / steryl ester hydrolase / phospholipase A2 / LPA acyltransferase	1014	sp|Q9LZA6|SDP1_ARATH Triacylglycerol lipase SDP1 OS=Arabidopsis thaliana GN=SDP1 PE=1 SV=1	tr|A0A061EXD4|A0A061EXD4_THECC Patatin-like phospholipase family protein isoform 1 OS=Theobroma cacao GN=TCM_024457 PE=4 SV=1	gi|590635211|ref|XP_007028574.1| Patatin-like phospholipase family protein isoform 1 [Theobroma cacao]	-	At5g04040 [R] KOG2214 Predicted esterase of the alpha-beta hydrolase superfamily	GO:0004806~triglyceride lipase activity;GO:0006071~glycerol metabolic process;GO:0006629~lipid metabolic process;GO:0012511~monolayer-surrounded lipid storage body;GO:0016021~integral component of membrane;GO:0019433~triglyceride catabolic process;	EC:3.1.1.3 3.1.1.13 3.1.1.4 2.3.1.51	K14674	ko00100~Steroid biosynthesis;ko00561~Glycerolipid metabolism;ko00564~Glycerophospholipid metabolism;ko00565~Ether lipid metabolism;ko00590~Arachidonic acid metabolism;ko00591~Linoleic acid metabolism;ko00592~alpha-Linolenic acid metabolism;
TR10277|c0_g10	WT	OVX	62.8637	54.6808	-0.201193	-0.797204	0.52	0.763933	no	TR10277|c0_g10	trxA	thioredoxin 1	396	sp|Q9SEU6|TRXM4_ARATH Thioredoxin M4, chloroplastic OS=Arabidopsis thaliana GN=At3g15360 PE=2 SV=2	tr|A0A059BUW0|A0A059BUW0_EUCGR Uncharacterized protein OS=Eucalyptus grandis GN=EUGRSUZ_F03319 PE=4 SV=1	gi|470118058|ref|XP_004295160.1| PREDICTED: thioredoxin M4, chloroplastic [Fragaria vesca subsp. vesca]	S8D6C0_9LAMI/81-184 S8D6C0.1 PF00085.16;Thioredoxin;	At3g15360 [O] KOG0910 Thioredoxin-like protein	GO:0000103~sulfate assimilation;GO:0004857~enzyme inhibitor activity;GO:0005618~cell wall;GO:0005623~cell;GO:0005737~cytoplasm;GO:0006109~regulation of carbohydrate metabolic process;GO:0006457~protein folding;GO:0006662~glycerol ether metabolic process;GO:0008047~enzyme activator activity;GO:0009507~chloroplast;GO:0009535~chloroplast thylakoid membrane;GO:0009570~chloroplast stroma;GO:0009579~th…	-	K03671	-
TR10277|c0_g12	WT	OVX	0	0	0	0	1	1	no	TR10277|c0_g12	trxA	thioredoxin 1	344	sp|Q9SEU6|TRXM4_ARATH Thioredoxin M4, chloroplastic OS=Arabidopsis thaliana GN=At3g15360 PE=2 SV=2	tr|A0A022QIN3|A0A022QIN3_ERYGU Uncharacterized protein OS=Erythranthe guttata GN=MIMGU_mgv1a014875mg PE=4 SV=1	gi|848900888|ref|XP_012850621.1| PREDICTED: thioredoxin-like [Erythranthe guttatus]	I1M393_SOYBN/78-181 I1M393.1 PF00085.16;Thioredoxin;	At3g15360 [O] KOG0910 Thioredoxin-like protein	GO:0000103~sulfate assimilation;GO:0004857~enzyme inhibitor activity;GO:0005618~cell wall;GO:0005623~cell;GO:0005737~cytoplasm;GO:0006109~regulation of carbohydrate metabolic process;GO:0006457~protein folding;GO:0006662~glycerol ether metabolic process;GO:0008047~enzyme activator activity;GO:0009507~chloroplast;GO:0009535~chloroplast thylakoid membrane;GO:0009570~chloroplast stroma;GO:0009579~th…	-	K03671	-
TR10277|c0_g13	WT	OVX	19.9341	13.7725	-0.533449	-1.82764	0.162	0.402729	no	TR10277|c0_g13	trxA	thioredoxin 1	395	sp|Q9SEU6|TRXM4_ARATH Thioredoxin M4, chloroplastic OS=Arabidopsis thaliana GN=At3g15360 PE=2 SV=2	tr|A0A059BUW0|A0A059BUW0_EUCGR Uncharacterized protein OS=Eucalyptus grandis GN=EUGRSUZ_F03319 PE=4 SV=1	gi|470118058|ref|XP_004295160.1| PREDICTED: thioredoxin M4, chloroplastic [Fragaria vesca subsp. vesca]	S8D6C0_9LAMI/81-184 S8D6C0.1 PF00085.16;Thioredoxin;	At3g15360 [O] KOG0910 Thioredoxin-like protein	GO:0000103~sulfate assimilation;GO:0004857~enzyme inhibitor activity;GO:0005618~cell wall;GO:0005623~cell;GO:0005737~cytoplasm;GO:0006109~regulation of carbohydrate metabolic process;GO:0006457~protein folding;GO:0006662~glycerol ether metabolic process;GO:0008047~enzyme activator activity;GO:0009507~chloroplast;GO:0009535~chloroplast thylakoid membrane;GO:0009570~chloroplast stroma;GO:0009579~th…	-	K03671	-
TR10277|c0_g14	WT	OVX	29.4551	28.9421	-0.0253502	-0.0945166	0.94225	0.978512	no	TR10277|c0_g14	trxA	thioredoxin 1	395	sp|Q9SEU6|TRXM4_ARATH Thioredoxin M4, chloroplastic OS=Arabidopsis thaliana GN=At3g15360 PE=2 SV=2	tr|A0A059BUW0|A0A059BUW0_EUCGR Uncharacterized protein OS=Eucalyptus grandis GN=EUGRSUZ_F03319 PE=4 SV=1	gi|470118058|ref|XP_004295160.1| PREDICTED: thioredoxin M4, chloroplastic [Fragaria vesca subsp. vesca]	S8D6C0_9LAMI/81-184 S8D6C0.1 PF00085.16;Thioredoxin;	At3g15360 [O] KOG0910 Thioredoxin-like protein	GO:0000103~sulfate assimilation;GO:0004857~enzyme inhibitor activity;GO:0005618~cell wall;GO:0005623~cell;GO:0005737~cytoplasm;GO:0006109~regulation of carbohydrate metabolic process;GO:0006457~protein folding;GO:0006662~glycerol ether metabolic process;GO:0008047~enzyme activator activity;GO:0009507~chloroplast;GO:0009535~chloroplast thylakoid membrane;GO:0009570~chloroplast stroma;GO:0009579~th…	-	K03671	-
TR10277|c0_g16	WT	OVX	43.4122	41.9561	-0.0492204	-0.197769	0.88245	0.954363	no	TR10277|c0_g16	trxA	thioredoxin 1	344	sp|Q9SEU6|TRXM4_ARATH Thioredoxin M4, chloroplastic OS=Arabidopsis thaliana GN=At3g15360 PE=2 SV=2	tr|A0A022QIN3|A0A022QIN3_ERYGU Uncharacterized protein OS=Erythranthe guttata GN=MIMGU_mgv1a014875mg PE=4 SV=1	gi|848900888|ref|XP_012850621.1| PREDICTED: thioredoxin-like [Erythranthe guttatus]	I1M393_SOYBN/78-181 I1M393.1 PF00085.16;Thioredoxin;	At3g15360 [O] KOG0910 Thioredoxin-like protein	GO:0000103~sulfate assimilation;GO:0004857~enzyme inhibitor activity;GO:0005618~cell wall;GO:0005623~cell;GO:0005737~cytoplasm;GO:0006109~regulation of carbohydrate metabolic process;GO:0006457~protein folding;GO:0006662~glycerol ether metabolic process;GO:0008047~enzyme activator activity;GO:0009507~chloroplast;GO:0009535~chloroplast thylakoid membrane;GO:0009570~chloroplast stroma;GO:0009579~th…	-	K03671	-
TR10277|c0_g5	WT	OVX	0	0	0	0	1	1	no	TR10277|c0_g5	trxA	thioredoxin 1	396	sp|Q9SEU6|TRXM4_ARATH Thioredoxin M4, chloroplastic OS=Arabidopsis thaliana GN=At3g15360 PE=2 SV=2	tr|A0A059BUW0|A0A059BUW0_EUCGR Uncharacterized protein OS=Eucalyptus grandis GN=EUGRSUZ_F03319 PE=4 SV=1	gi|470118058|ref|XP_004295160.1| PREDICTED: thioredoxin M4, chloroplastic [Fragaria vesca subsp. vesca]	S8D6C0_9LAMI/81-184 S8D6C0.1 PF00085.16;Thioredoxin;	At3g15360 [O] KOG0910 Thioredoxin-like protein	GO:0000103~sulfate assimilation;GO:0004857~enzyme inhibitor activity;GO:0005618~cell wall;GO:0005623~cell;GO:0005737~cytoplasm;GO:0006109~regulation of carbohydrate metabolic process;GO:0006457~protein folding;GO:0006662~glycerol ether metabolic process;GO:0008047~enzyme activator activity;GO:0009507~chloroplast;GO:0009535~chloroplast thylakoid membrane;GO:0009570~chloroplast stroma;GO:0009579~th…	-	K03671	-
TR10277|c0_g6	WT	OVX	121.304	123.098	0.0211853	0.0773366	0.9386	0.976784	no	TR10277|c0_g6	trxA	thioredoxin 1	476	sp|Q9SEU6|TRXM4_ARATH Thioredoxin M4, chloroplastic OS=Arabidopsis thaliana GN=At3g15360 PE=2 SV=2	tr|A0A022QIN3|A0A022QIN3_ERYGU Uncharacterized protein OS=Erythranthe guttata GN=MIMGU_mgv1a014875mg PE=4 SV=1	gi|848900888|ref|XP_012850621.1| PREDICTED: thioredoxin-like [Erythranthe guttatus]	I1M393_SOYBN/78-181 I1M393.1 PF00085.16;Thioredoxin;	At3g15360 [O] KOG0910 Thioredoxin-like protein	GO:0000103~sulfate assimilation;GO:0004857~enzyme inhibitor activity;GO:0005618~cell wall;GO:0005623~cell;GO:0005737~cytoplasm;GO:0006109~regulation of carbohydrate metabolic process;GO:0006457~protein folding;GO:0006662~glycerol ether metabolic process;GO:0008047~enzyme activator activity;GO:0009507~chloroplast;GO:0009535~chloroplast thylakoid membrane;GO:0009570~chloroplast stroma;GO:0009579~th…	-	K03671	-
TR10277|c0_g7	WT	OVX	27.1934	24.8284	-0.131266	-0.458656	0.7058	0.875043	no	TR10277|c0_g7	trxA	thioredoxin 1	396	sp|Q9SEU6|TRXM4_ARATH Thioredoxin M4, chloroplastic OS=Arabidopsis thaliana GN=At3g15360 PE=2 SV=2	tr|A0A059BUW0|A0A059BUW0_EUCGR Uncharacterized protein OS=Eucalyptus grandis GN=EUGRSUZ_F03319 PE=4 SV=1	gi|470118058|ref|XP_004295160.1| PREDICTED: thioredoxin M4, chloroplastic [Fragaria vesca subsp. vesca]	S8D6C0_9LAMI/81-184 S8D6C0.1 PF00085.16;Thioredoxin;	At3g15360 [O] KOG0910 Thioredoxin-like protein	GO:0000103~sulfate assimilation;GO:0004857~enzyme inhibitor activity;GO:0005618~cell wall;GO:0005623~cell;GO:0005737~cytoplasm;GO:0006109~regulation of carbohydrate metabolic process;GO:0006457~protein folding;GO:0006662~glycerol ether metabolic process;GO:0008047~enzyme activator activity;GO:0009507~chloroplast;GO:0009535~chloroplast thylakoid membrane;GO:0009570~chloroplast stroma;GO:0009579~th…	-	K03671	-
TR10277|c0_g8	WT	OVX	34.6485	34.1728	-0.0199434	-0.0785254	0.95255	0.982246	no	TR10277|c0_g8	trxA	thioredoxin 1	343	sp|Q9SEU6|TRXM4_ARATH Thioredoxin M4, chloroplastic OS=Arabidopsis thaliana GN=At3g15360 PE=2 SV=2	tr|A0A022QIN3|A0A022QIN3_ERYGU Uncharacterized protein OS=Erythranthe guttata GN=MIMGU_mgv1a014875mg PE=4 SV=1	gi|848900888|ref|XP_012850621.1| PREDICTED: thioredoxin-like [Erythranthe guttatus]	I1M393_SOYBN/78-181 I1M393.1 PF00085.16;Thioredoxin;	At3g15360 [O] KOG0910 Thioredoxin-like protein	GO:0000103~sulfate assimilation;GO:0004857~enzyme inhibitor activity;GO:0005618~cell wall;GO:0005623~cell;GO:0005737~cytoplasm;GO:0006109~regulation of carbohydrate metabolic process;GO:0006457~protein folding;GO:0006662~glycerol ether metabolic process;GO:0008047~enzyme activator activity;GO:0009507~chloroplast;GO:0009535~chloroplast thylakoid membrane;GO:0009570~chloroplast stroma;GO:0009579~th…	-	K03671	-
TR10277|c0_g9	WT	OVX	36.81	37.8881	0.0416448	0.151539	0.90435	0.963086	no	TR10277|c0_g9	trxA	thioredoxin 1	364	sp|Q9SEU6|TRXM4_ARATH Thioredoxin M4, chloroplastic OS=Arabidopsis thaliana GN=At3g15360 PE=2 SV=2	tr|A0A022QIN3|A0A022QIN3_ERYGU Uncharacterized protein OS=Erythranthe guttata GN=MIMGU_mgv1a014875mg PE=4 SV=1	gi|848900888|ref|XP_012850621.1| PREDICTED: thioredoxin-like [Erythranthe guttatus]	I1M393_SOYBN/78-181 I1M393.1 PF00085.16;Thioredoxin;	At3g15360 [O] KOG0910 Thioredoxin-like protein	GO:0000103~sulfate assimilation;GO:0004857~enzyme inhibitor activity;GO:0005618~cell wall;GO:0005623~cell;GO:0005737~cytoplasm;GO:0006109~regulation of carbohydrate metabolic process;GO:0006457~protein folding;GO:0006662~glycerol ether metabolic process;GO:0008047~enzyme activator activity;GO:0009507~chloroplast;GO:0009535~chloroplast thylakoid membrane;GO:0009570~chloroplast stroma;GO:0009579~th…	-	K03671	-
TR10278|c0_g1	WT	OVX	455.328	468.214	0.0402611	0.12138	0.8739	0.950927	no	TR10278|c0_g1	-	-	848	-	tr|M1CVY8|M1CVY8_SOLTU Uncharacterized protein OS=Solanum tuberosum GN=PGSC0003DMG400029524 PE=4 SV=1	gi|747041857|ref|XP_011075467.1| PREDICTED: kirola-like [Sesamum indicum]	M1CVY8_SOLTU/148-297 M1CVY8.1 PF00407.15;Bet_v_1;	-	GO:0006952~defense response;GO:0009607~response to biotic stimulus;	-	-	-
TR10278|c0_g2	WT	OVX	3.83499	6.65819	0.795909	2.01192	0.1132	0.322918	no	TR10278|c0_g2	-	-	366	-	-	-	-	-	-	-	-	-
TR10278|c0_g3	WT	OVX	0.644032	1.49388	1.21386	0	1	1	no	TR10278|c0_g3	-	-	370	-	-	-	-	-	-	-	-	-
TR10278|c0_g4	WT	OVX	0.256605	0	#NAME?	0	1	1	no	TR10278|c0_g4	-	-	310	-	-	-	-	-	-	-	-	-
TR10278|c0_g5	WT	OVX	52.6051	74.7965	0.507769	2.00687	0.1142	0.324866	no	TR10278|c0_g5	-	-	366	-	-	-	-	-	-	-	-	-
TR10278|c0_g6	WT	OVX	14.7896	0	#NAME?	#NAME?	5e-05	0.000551696	yes	TR10278|c0_g6	-	-	314	-	-	-	-	-	-	-	-	-
TR10278|c0_g7	WT	OVX	105.254	19.2742	-2.44913	-7.5603	5e-05	0.000551696	yes	TR10278|c0_g7	-	-	366	-	-	-	-	-	-	-	-	-
TR10279|c0_g1	WT	OVX	45.1068	58.0861	0.364847	1.00989	0.2094	0.469614	no	TR10279|c0_g1	-	-	770	-	tr|M5XDL6|M5XDL6_PRUPE Uncharacterized protein OS=Prunus persica GN=PRUPE_ppa011793mg PE=4 SV=1	gi|595943828|ref|XP_007215991.1| hypothetical protein PRUPE_ppa011793mg [Prunus persica]	-	At5g40690 [NK] proteins (or domains) not included into any KOG	-	-	-	-
TR1027|c0_g1	WT	OVX	11.636	8.83488	-0.397316	-0.881544	0.1806	0.429283	no	TR1027|c0_g1	YLPM1	YLP motif-containing protein 1	1814	sp|P49750|YLPM1_HUMAN YLP motif-containing protein 1 OS=Homo sapiens GN=YLPM1 PE=1 SV=3	tr|M5WQH2|M5WQH2_PRUPE Uncharacterized protein OS=Prunus persica GN=PRUPE_ppa001544mg PE=4 SV=1	gi|595852686|ref|XP_007210359.1| hypothetical protein PRUPE_ppa001544mg [Prunus persica]	U5FMA6_POPTR/276-422 U5FMA6.1 PF13671.2;AAA_33;	At5g62760 [V] KOG2400 Nuclear protein ZAP	GO:0001078~transcriptional repressor activity, RNA polymerase II core promoter proximal region sequence-specific binding;GO:0005634~nucleus;GO:0005654~nucleoplasm;GO:0005737~cytoplasm;GO:0006351~transcription, DNA-templated;GO:0016607~nuclear speck;GO:0032204~regulation of telomere maintenance;GO:0044822~poly(A) RNA binding;	-	K17602	-
TR1027|c0_g2	WT	OVX	0.695462	1.0481	0.591738	0	1	1	no	TR1027|c0_g2	-	-	492	-	-	-	-	-	-	-	-	-
TR10280|c0_g1	WT	OVX	46.4333	38.0939	-0.285599	-1.47483	0.42555	0.693045	no	TR10280|c0_g1	-	-	302	-	-	-	-	-	-	-	-	-
TR10280|c0_g4	WT	OVX	37.8492	24.1497	-0.648257	-1.88968	0.03715	0.148566	no	TR10280|c0_g4	-	-	628	-	-	-	-	-	-	-	-	-
TR10281|c0_g10	WT	OVX	21.1774	28.7322	0.440143	1.44706	0.234	0.501424	no	TR10281|c0_g10	RP-S19e, RPS19	small subunit ribosomal protein S19e	383	sp|Q9FNP8|RS193_ARATH 40S ribosomal protein S19-3 OS=Arabidopsis thaliana GN=RPS19C PE=2 SV=1	tr|I3SQF0|I3SQF0_LOTJA Uncharacterized protein OS=Lotus japonicus PE=2 SV=1	gi|388508852|gb|AFK42492.1| unknown [Lotus japonicus]	B3TLL5_ELAGV/6-142 B3TLL5.1 PF01090.15;Ribosomal_S19e;	At5g61170 [J] KOG3411 40S ribosomal protein S19	GO:0003735~structural constituent of ribosome;GO:0005773~vacuole;GO:0005829~cytosol;GO:0005840~ribosome;GO:0006412~translation;GO:0022626~cytosolic ribosome;GO:0022627~cytosolic small ribosomal subunit;	-	K02966	ko03010~Ribosome;
TR10281|c0_g3	WT	OVX	155.856	177.026	0.183748	0.570428	0.45525	0.716028	no	TR10281|c0_g3	RP-S19e, RPS19	small subunit ribosomal protein S19e	699	sp|Q9FNP8|RS193_ARATH 40S ribosomal protein S19-3 OS=Arabidopsis thaliana GN=RPS19C PE=2 SV=1	tr|I3SQF0|I3SQF0_LOTJA Uncharacterized protein OS=Lotus japonicus PE=2 SV=1	gi|388508852|gb|AFK42492.1| unknown [Lotus japonicus]	V7C1X6_PHAVU/6-142 V7C1X6.1 PF01090.15;Ribosomal_S19e;	At5g61170 [J] KOG3411 40S ribosomal protein S19	GO:0003735~structural constituent of ribosome;GO:0005773~vacuole;GO:0005829~cytosol;GO:0005840~ribosome;GO:0006412~translation;GO:0022626~cytosolic ribosome;GO:0022627~cytosolic small ribosomal subunit;	-	K02966	ko03010~Ribosome;
TR10281|c0_g6	WT	OVX	25.5147	28.9245	0.180964	0.633976	0.60575	0.819346	no	TR10281|c0_g6	RP-S19e, RPS19	small subunit ribosomal protein S19e	383	sp|Q9FNP8|RS193_ARATH 40S ribosomal protein S19-3 OS=Arabidopsis thaliana GN=RPS19C PE=2 SV=1	tr|I3SQF0|I3SQF0_LOTJA Uncharacterized protein OS=Lotus japonicus PE=2 SV=1	gi|388508852|gb|AFK42492.1| unknown [Lotus japonicus]	B3TLL5_ELAGV/6-142 B3TLL5.1 PF01090.15;Ribosomal_S19e;	At5g61170 [J] KOG3411 40S ribosomal protein S19	GO:0003735~structural constituent of ribosome;GO:0005773~vacuole;GO:0005829~cytosol;GO:0005840~ribosome;GO:0006412~translation;GO:0022626~cytosolic ribosome;GO:0022627~cytosolic small ribosomal subunit;	-	K02966	ko03010~Ribosome;
TR10281|c0_g8	WT	OVX	7.86336	9.87749	0.328998	1.10044	0.49695	0.748761	no	TR10281|c0_g8	RP-S19e, RPS19	small subunit ribosomal protein S19e	313	sp|Q9FNP8|RS193_ARATH 40S ribosomal protein S19-3 OS=Arabidopsis thaliana GN=RPS19C PE=2 SV=1	tr|I3SQF0|I3SQF0_LOTJA Uncharacterized protein OS=Lotus japonicus PE=2 SV=1	gi|388508852|gb|AFK42492.1| unknown [Lotus japonicus]	B3TLL5_ELAGV/6-142 B3TLL5.1 PF01090.15;Ribosomal_S19e;	At5g61170 [J] KOG3411 40S ribosomal protein S19	GO:0003735~structural constituent of ribosome;GO:0005773~vacuole;GO:0005829~cytosol;GO:0005840~ribosome;GO:0006412~translation;GO:0022626~cytosolic ribosome;GO:0022627~cytosolic small ribosomal subunit;	-	K02966	ko03010~Ribosome;
TR10282|c0_g1	WT	OVX	3.43763	5.41009	0.65424	1.45359	0.1892	0.441077	no	TR10282|c0_g1	-	-	443	-	-	-	-	-	-	-	-	-
TR10282|c0_g2	WT	OVX	0	0	0	0	1	1	no	TR10282|c0_g2	-	-	381	-	-	-	-	-	-	-	-	-
TR10282|c1_g1	WT	OVX	32.7428	22.3531	-0.550703	-1.40788	0.0478	0.178162	no	TR10282|c1_g1	-	-	1204	sp|Q59I44|CAA43_BURSP 2-haloacrylate reductase OS=Burkholderia sp. GN=caa43 PE=1 SV=1	tr|A0A059DKE5|A0A059DKE5_EUCGR Uncharacterized protein OS=Eucalyptus grandis GN=EUGRSUZ_A02910 PE=4 SV=1	gi|697177385|ref|XP_009597650.1| PREDICTED: probable quinone oxidoreductase [Nicotiana tomentosiformis]	A0A022PXE5_MIMGU/60-211 A0A022PXE5.1 PF16884.1;ADH_N_2;	At5g61510 [CR] KOG1197 Predicted quinone oxidoreductase	GO:0008270~zinc ion binding;GO:0016491~oxidoreductase activity;GO:0016628~oxidoreductase activity, acting on the CH-CH group of donors, NAD or NADP as acceptor;GO:0042206~halogenated hydrocarbon catabolic process;	-	-	-
TR10282|c1_g2	WT	OVX	22.1105	26.6536	0.269601	0.978079	0.44475	0.707628	no	TR10282|c1_g2	-	-	395	-	tr|M5X0W2|M5X0W2_PRUPE Uncharacterized protein OS=Prunus persica GN=PRUPE_ppa008622mg PE=4 SV=1	gi|460390275|ref|XP_004240763.1| PREDICTED: probable quinone oxidoreductase [Solanum lycopersicum]	-	-	GO:0008270~zinc ion binding;GO:0016491~oxidoreductase activity;	-	-	-
TR10283|c0_g1	WT	OVX	38.4796	40.4551	0.0722273	0.182728	0.7925	0.916094	no	TR10283|c0_g1	-	-	1096	sp|Q9LQQ8|RLCK7_ARATH Probable serine/threonine-protein kinase RLCKVII OS=Arabidopsis thaliana GN=At1g07870 PE=2 SV=1	tr|V4T8Z6|V4T8Z6_9ROSI Uncharacterized protein OS=Citrus clementina GN=CICLE_v10031608mg PE=4 SV=1	gi|567887868|ref|XP_006436456.1| hypothetical protein CICLE_v10031608mg [Citrus clementina]	V4TIX5_9ROSI/88-369 V4TIX5.1 PF07714.13;Pkinase_Tyr;	At3g09830 [T] KOG1187 Serine/threonine protein kinase	GO:0004672~protein kinase activity;GO:0004674~protein serine/threonine kinase activity;GO:0005524~ATP binding;	-	-	-
TR10284|c0_g1	WT	OVX	538.624	222.307	-1.27672	-2.49626	0.0001	0.00103886	yes	TR10284|c0_g1	-	-	1336	sp|Q9SGA2|GDPD1_ARATH Glycerophosphodiester phosphodiesterase GDPD1, chloroplastic OS=Arabidopsis thaliana GN=GDPD1 PE=1 SV=1	tr|A0A0B2Q9G4|A0A0B2Q9G4_GLYSO Glycerophosphodiester phosphodiesterase GDE1 OS=Glycine soja GN=glysoja_043306 PE=4 SV=1	gi|571555858|ref|XP_003553962.2| PREDICTED: glycerophosphodiester phosphodiesterase GDE1-like isoform 1 [Glycine max]	I1MLD5_SOYBN/51-328 I1MLD5.1 PF03009.13;GDPD;	At3g02040 [R] KOG2421 Predicted starch-binding protein	GO:0000287~magnesium ion binding;GO:0006071~glycerol metabolic process;GO:0006629~lipid metabolic process;GO:0008889~glycerophosphodiester phosphodiesterase activity;GO:0009507~chloroplast;GO:0009536~plastid;GO:0030643~cellular phosphate ion homeostasis;	-	-	-
TR10285|c0_g1	WT	OVX	9.91987	14.5304	0.550682	1.30665	0.1111	0.318893	no	TR10285|c0_g1	-	-	758	-	-	-	-	-	-	-	-	-
TR10286|c0_g10	WT	OVX	7.90094	16.6091	1.07187	2.8824	0.04555	0.172	no	TR10286|c0_g10	-	-	354	-	-	-	-	-	-	-	-	-
TR10286|c0_g14	WT	OVX	17.1153	0	#NAME?	#NAME?	5e-05	0.000551696	yes	TR10286|c0_g14	-	-	319	-	-	-	-	-	-	-	-	-
TR10286|c0_g15	WT	OVX	11.6229	20.2477	0.800781	2.05503	0.0949	0.286917	no	TR10286|c0_g15	-	-	405	-	-	-	-	-	-	-	-	-
TR10286|c0_g17	WT	OVX	60.7724	51.2311	-0.246395	-1.03906	0.55335	0.786479	no	TR10286|c0_g17	-	-	319	-	-	-	-	-	-	-	-	-
TR10286|c0_g2	WT	OVX	68.0705	22.3139	-1.60909	-4.06635	0.00025	0.00234697	yes	TR10286|c0_g2	-	-	472	-	-	-	-	-	-	-	-	-
TR10286|c0_g3	WT	OVX	16.4706	2.35493	-2.80614	-6.15647	0.0006	0.00505152	yes	TR10286|c0_g3	-	-	414	-	-	-	-	-	-	-	-	-
TR10286|c0_g4	WT	OVX	18.4925	20.8111	0.170413	0.434993	0.68335	0.862944	no	TR10286|c0_g4	-	-	472	-	-	-	-	-	-	-	-	-
TR10286|c0_g8	WT	OVX	11.6458	10.7598	-0.114153	-0.359308	0.82545	0.930283	no	TR10286|c0_g8	-	-	323	-	-	-	-	-	-	-	-	-
TR10287|c0_g1	WT	OVX	24.899	21.2572	-0.228134	-0.569724	0.39195	0.664467	no	TR10287|c0_g1	PTC2_3	protein phosphatase 2C homolog 2/3	1680	sp|P93006|P2C27_ARATH Probable protein phosphatase 2C 27 OS=Arabidopsis thaliana GN=At2g33700 PE=2 SV=1	tr|M4DZC3|M4DZC3_BRARP Uncharacterized protein OS=Brassica rapa subsp. pekinensis GN=Bra021870 PE=3 SV=1	gi|747046569|ref|XP_011100306.1| PREDICTED: probable protein phosphatase 2C 27 [Sesamum indicum]	F6I6U3_VITVI/89-343 F6I6U3.1 PF00481.17;PP2C;	At2g33700 [T] KOG0698 Serine/threonine protein phosphatase	GO:0004722~protein serine/threonine phosphatase activity;GO:0005634~nucleus;GO:0005737~cytoplasm;GO:0006470~protein dephosphorylation;GO:0009409~response to cold;GO:0009414~response to water deprivation;GO:0009651~response to salt stress;GO:0009737~response to abscisic acid;GO:0046872~metal ion binding;GO:0061416~regulation of transcription from RNA polymerase II promoter in response to salt stre…	EC:3.1.3.16	K14803	-
TR10288|c0_g1	WT	OVX	20.0164	12.7059	-0.655677	-1.53476	0.0413	0.160405	no	TR10288|c0_g1	cynT, can	carbonic anhydrase	876	sp|Q94CE3|BCA5_ARATH Beta carbonic anhydrase 5, chloroplastic OS=Arabidopsis thaliana GN=BCA5 PE=2 SV=1	tr|M5VXG5|M5VXG5_PRUPE Carbonic anhydrase OS=Prunus persica GN=PRUPE_ppa008903mg PE=3 SV=1	gi|595793391|ref|XP_007200444.1| hypothetical protein PRUPE_ppa008903mg [Prunus persica]	W9RJS6_9ROSA/115-272 W9RJS6.1 PF00484.15;Pro_CA;	At4g33580 [P] KOG1578 Predicted carbonic anhydrase involved in protection against oxidative damage	GO:0004089~carbonate dehydratase activity;GO:0008270~zinc ion binding;GO:0009507~chloroplast;GO:0015976~carbon utilization;GO:0019243~methylglyoxal catabolic process to D-lactate via S-lactoyl-glutathione;	EC:4.2.1.1	K01673	ko00910~Nitrogen metabolism;
TR10289|c2_g1	WT	OVX	14.4477	11.6179	-0.314491	-0.773406	0.36405	0.638996	no	TR10289|c2_g1	INTS4	integrator complex subunit 4	658	-	tr|M5W268|M5W268_PRUPE Uncharacterized protein OS=Prunus persica GN=PRUPE_ppa021633mg PE=4 SV=1	gi|645279652|ref|XP_008244824.1| PREDICTED: uncharacterized protein LOC103342935 [Prunus mume]	K4A6Q6_SETIT/74-235 K4A6Q6.1 PF12717.3;Cnd1;	-	GO:0005634~nucleus;GO:0005768~endosome;GO:0010496~intercellular transport;GO:0090057~root radial pattern formation;	-	K13141	-
TR1028|c0_g1	WT	OVX	28.1499	26.4663	-0.0889716	-0.222001	0.72645	0.886086	no	TR1028|c0_g1	NEK	NIMA (never in mitosis gene a)-related kinase	2207	sp|Q9LT35|NEK6_ARATH Serine/threonine-protein kinase Nek6 OS=Arabidopsis thaliana GN=NEK6 PE=3 SV=1	tr|V4LZ40|V4LZ40_EUTSA Uncharacterized protein OS=Eutrema salsugineum GN=EUTSA_v10020784mg PE=4 SV=1	gi|567196627|ref|XP_006406339.1| hypothetical protein EUTSA_v10020784mg [Eutrema salsugineum]	D7KZX4_ARALL/15-268 D7KZX4.1 PF00069.21;Pkinase;	At3g20860 [R] KOG0589 Serine/threonine protein kinase	GO:0004672~protein kinase activity;GO:0004674~protein serine/threonine kinase activity;GO:0005524~ATP binding;GO:0006468~protein phosphorylation;GO:0010311~lateral root formation;GO:0010366~negative regulation of ethylene biosynthetic process;GO:0043622~cortical microtubule organization;	EC:2.7.11.1	K08857	-
TR10290|c0_g1	WT	OVX	19.8915	17.9282	-0.149925	-0.386518	0.63565	0.83634	no	TR10290|c0_g1	-	-	742	sp|Q9SWB6|TENAE_SOYBN Probable bifunctional TENA-E protein OS=Glycine max GN=TENA_E PE=2 SV=1	tr|A0A022RZK6|A0A022RZK6_ERYGU Uncharacterized protein OS=Erythranthe guttata GN=MIMGU_mgv1a024518mg PE=4 SV=1	gi|747050620|ref|XP_011071390.1| PREDICTED: seed maturation protein PM36 [Sesamum indicum]	A0A022RZK6_MIMGU/14-223 A0A022RZK6.1 PF03070.12;TENA_THI-4;	At3g16990 [NK] proteins (or domains) not included into any KOG	GO:0009228~thiamine biosynthetic process;GO:0009229~thiamine diphosphate biosynthetic process;GO:0050334~thiaminase activity;	-	-	-
TR10291|c1_g1	WT	OVX	17.4675	18.4663	0.0802249	0.20036	0.81	0.923268	no	TR10291|c1_g1	-	-	588	sp|Q9SZB2|TIC22_ARATH Protein TIC 22, chloroplastic OS=Arabidopsis thaliana GN=TIC22 PE=1 SV=1	tr|A0A067KTQ3|A0A067KTQ3_JATCU Uncharacterized protein OS=Jatropha curcas GN=JCGZ_04268 PE=4 SV=1	gi|802592591|ref|XP_012071667.1| PREDICTED: protein TIC 22, chloroplastic [Jatropha curcas]	B9R7D1_RICCO/10-268 B9R7D1.1 PF04278.8;Tic22;	At4g33350 [NK] proteins (or domains) not included into any KOG	GO:0009507~chloroplast;GO:0009536~plastid;GO:0009941~chloroplast envelope;GO:0015031~protein transport;GO:0016020~membrane;GO:0031972~chloroplast intermembrane space;	-	-	-
TR10292|c0_g1	WT	OVX	22.1346	20.9316	-0.0806211	-0.243016	0.81835	0.927122	no	TR10292|c0_g1	-	-	440	-	tr|A0A0D2SCU0|A0A0D2SCU0_GOSRA Patatin OS=Gossypium raimondii GN=B456_007G137100 PE=3 SV=1	gi|823188632|ref|XP_012490568.1| PREDICTED: probable inactive patatin-like protein 9 [Gossypium raimondii]	K4CUF1_SOLLC/30-231 K4CUF1.1 PF01734.18;Patatin;	-	GO:0016042~lipid catabolic process;GO:0016787~hydrolase activity;	-	-	-
TR10292|c1_g1	WT	OVX	24.6439	29.1076	0.240169	0.590224	0.36735	0.642166	no	TR10292|c1_g1	-	-	1562	sp|Q8GXZ3|Y5102_ARATH Serine/threonine-protein kinase At5g01020 OS=Arabidopsis thaliana GN=At5g01020 PE=1 SV=1	tr|M1B212|M1B212_SOLTU Uncharacterized protein OS=Solanum tuberosum GN=PGSC0003DMG400013545 PE=3 SV=1	gi|697128745|ref|XP_009618425.1| PREDICTED: serine/threonine-protein kinase At5g01020 [Nicotiana tomentosiformis]	F6H9Q4_VITVI/88-365 F6H9Q4.1 PF07714.13;Pkinase_Tyr;	At2g07180 [T] KOG1187 Serine/threonine protein kinase	GO:0004674~protein serine/threonine kinase activity;GO:0005524~ATP binding;GO:0005886~plasma membrane;	-	-	-
TR10293|c0_g1	WT	OVX	1.04609	1.11106	0.0869386	0	1	1	no	TR10293|c0_g1	MSH2	DNA mismatch repair protein MSH2	480	sp|O24617|MSH2_ARATH DNA mismatch repair protein MSH2 OS=Arabidopsis thaliana GN=MSH2 PE=1 SV=1	tr|D7SIV1|D7SIV1_VITVI Putative uncharacterized protein OS=Vitis vinifera GN=VIT_17s0000g04170 PE=3 SV=1	gi|731426269|ref|XP_010663545.1| PREDICTED: DNA mismatch repair protein MSH2 isoform X1 [Vitis vinifera]	V4VMV3_9ROSI/19-126 V4VMV3.1 PF01624.16;MutS_I;	At3g18525 [L] KOG0219 Mismatch repair ATPase MSH2 (MutS family)	GO:0000228~nuclear chromosome;GO:0000400~four-way junction DNA binding;GO:0000403~Y-form DNA binding;GO:0000404~heteroduplex DNA loop binding;GO:0000406~double-strand/single-strand DNA junction binding;GO:0000710~meiotic mismatch repair;GO:0000724~double-strand break repair via homologous recombination;GO:0003684~damaged DNA binding;GO:0005524~ATP binding;GO:0005886~plasma membrane;GO:0006270~DNA…	-	K08735	ko03430~Mismatch repair;
TR10293|c0_g2	WT	OVX	0.209315	0.466835	1.15724	0	1	1	no	TR10293|c0_g2	MSH2	DNA mismatch repair protein MSH2	465	sp|O24617|MSH2_ARATH DNA mismatch repair protein MSH2 OS=Arabidopsis thaliana GN=MSH2 PE=1 SV=1	tr|D7SIV1|D7SIV1_VITVI Putative uncharacterized protein OS=Vitis vinifera GN=VIT_17s0000g04170 PE=3 SV=1	gi|731426269|ref|XP_010663545.1| PREDICTED: DNA mismatch repair protein MSH2 isoform X1 [Vitis vinifera]	V4VMV3_9ROSI/19-126 V4VMV3.1 PF01624.16;MutS_I;	At3g18525 [L] KOG0219 Mismatch repair ATPase MSH2 (MutS family)	GO:0000228~nuclear chromosome;GO:0000400~four-way junction DNA binding;GO:0000403~Y-form DNA binding;GO:0000404~heteroduplex DNA loop binding;GO:0000406~double-strand/single-strand DNA junction binding;GO:0000710~meiotic mismatch repair;GO:0000724~double-strand break repair via homologous recombination;GO:0003684~damaged DNA binding;GO:0005524~ATP binding;GO:0005886~plasma membrane;GO:0006270~DNA…	-	K08735	ko03430~Mismatch repair;
TR10293|c1_g1	WT	OVX	0	0	0	0	1	1	no	TR10293|c1_g1	MSH2	DNA mismatch repair protein MSH2	443	sp|Q9XGC9|MSH2_MAIZE DNA mismatch repair protein MSH2 OS=Zea mays GN=MUS1 PE=3 SV=1	tr|M5W984|M5W984_PRUPE Uncharacterized protein OS=Prunus persica GN=PRUPE_ppa000981mg PE=3 SV=1	gi|595846138|ref|XP_007209075.1| hypothetical protein PRUPE_ppa000981mg [Prunus persica]	W9SUX1_9ROSA/722-913 W9SUX1.1 PF00488.17;MutS_V;	7298155 [L] KOG0219 Mismatch repair ATPase MSH2 (MutS family)	GO:0000724~double-strand break repair via homologous recombination;GO:0003684~damaged DNA binding;GO:0005524~ATP binding;GO:0005634~nucleus;GO:0005886~plasma membrane;GO:0006270~DNA replication initiation;GO:0006275~regulation of DNA replication;GO:0006290~pyrimidine dimer repair;GO:0006298~mismatch repair;GO:0006306~DNA methylation;GO:0006346~methylation-dependent chromatin silencing;GO:0008283~…	-	K08735	ko03430~Mismatch repair;
TR10293|c1_g2	WT	OVX	4.4366	5.71838	0.366153	0.868379	0.41435	0.683218	no	TR10293|c1_g2	MSH2	DNA mismatch repair protein MSH2	442	sp|O24617|MSH2_ARATH DNA mismatch repair protein MSH2 OS=Arabidopsis thaliana GN=MSH2 PE=1 SV=1	tr|A0A061FV10|A0A061FV10_THECC MUTS isoform 1 OS=Theobroma cacao GN=TCM_012253 PE=3 SV=1	gi|590664177|ref|XP_007036427.1| MUTS isoform 1 [Theobroma cacao]	D7L8J3_ARALL/616-860 D7L8J3.1 PF00488.17;MutS_V;	7298155 [L] KOG0219 Mismatch repair ATPase MSH2 (MutS family)	GO:0000228~nuclear chromosome;GO:0000400~four-way junction DNA binding;GO:0000403~Y-form DNA binding;GO:0000404~heteroduplex DNA loop binding;GO:0000406~double-strand/single-strand DNA junction binding;GO:0000710~meiotic mismatch repair;GO:0000724~double-strand break repair via homologous recombination;GO:0003684~damaged DNA binding;GO:0005524~ATP binding;GO:0005886~plasma membrane;GO:0006270~DNA…	-	K08735	ko03430~Mismatch repair;
TR10293|c1_g3	WT	OVX	0.141199	0	#NAME?	0	1	1	no	TR10293|c1_g3	MSH2	DNA mismatch repair protein MSH2	398	sp|Q9XGC9|MSH2_MAIZE DNA mismatch repair protein MSH2 OS=Zea mays GN=MUS1 PE=3 SV=1	tr|M5W984|M5W984_PRUPE Uncharacterized protein OS=Prunus persica GN=PRUPE_ppa000981mg PE=3 SV=1	gi|595846138|ref|XP_007209075.1| hypothetical protein PRUPE_ppa000981mg [Prunus persica]	W9SUX1_9ROSA/722-913 W9SUX1.1 PF00488.17;MutS_V;	7298155 [L] KOG0219 Mismatch repair ATPase MSH2 (MutS family)	GO:0000724~double-strand break repair via homologous recombination;GO:0003684~damaged DNA binding;GO:0005524~ATP binding;GO:0005634~nucleus;GO:0005886~plasma membrane;GO:0006270~DNA replication initiation;GO:0006275~regulation of DNA replication;GO:0006290~pyrimidine dimer repair;GO:0006298~mismatch repair;GO:0006306~DNA methylation;GO:0006346~methylation-dependent chromatin silencing;GO:0008283~…	-	K08735	ko03430~Mismatch repair;
TR10293|c2_g1	WT	OVX	9.71385	11.5125	0.245085	0.674862	0.5159	0.761352	no	TR10293|c2_g1	MSH2	DNA mismatch repair protein MSH2	495	sp|O24617|MSH2_ARATH DNA mismatch repair protein MSH2 OS=Arabidopsis thaliana GN=MSH2 PE=1 SV=1	tr|A0A068TQC7|A0A068TQC7_COFCA Coffea canephora DH200=94 genomic scaffold, scaffold_2 OS=Coffea canephora GN=GSCOC_T00022576001 PE=3 SV=1	gi|661898504|emb|CDO98471.1| unnamed protein product [Coffea canephora]	D7SIV1_VITVI/299-606 D7SIV1.1 PF05192.14;MutS_III;	-	GO:0000228~nuclear chromosome;GO:0000400~four-way junction DNA binding;GO:0000403~Y-form DNA binding;GO:0000404~heteroduplex DNA loop binding;GO:0000406~double-strand/single-strand DNA junction binding;GO:0000710~meiotic mismatch repair;GO:0003684~damaged DNA binding;GO:0005524~ATP binding;GO:0005886~plasma membrane;GO:0006290~pyrimidine dimer repair;GO:0006298~mismatch repair;GO:0006301~postrepl…	-	K08735	ko03430~Mismatch repair;
TR10294|c0_g1	WT	OVX	45.82	29.2568	-0.647205	-1.70814	0.01585	0.0783886	no	TR10294|c0_g1	-	-	1201	sp|F4JQZ3|REN1_ARATH Rho GTPase-activating protein REN1 OS=Arabidopsis thaliana GN=REN1 PE=1 SV=2	tr|M5XS60|M5XS60_PRUPE Uncharacterized protein (Fragment) OS=Prunus persica GN=PRUPE_ppb016588m2g PE=4 SV=1	gi|596299823|ref|XP_007227698.1| hypothetical protein PRUPE_ppb016588m2g, partial [Prunus persica]	A0A022R891_MIMGU/202-348 A0A022R891.1 PF00620.23;RhoGAP;	At4g24580 [T] KOG4271 Rho-GTPase activating protein	GO:0005096~GTPase activator activity;GO:0007165~signal transduction;GO:0009860~pollen tube growth;GO:0016324~apical plasma membrane;GO:0017048~Rho GTPase binding;GO:0040008~regulation of growth;GO:0043547~positive regulation of GTPase activity;	-	-	-
TR10295|c0_g1	WT	OVX	39.9435	36.6484	-0.124212	-0.341198	0.64415	0.841605	no	TR10295|c0_g1	MYBP	myb proto-oncogene protein, plant	900	sp|Q7XBH4|MYB4_ORYSJ Myb-related protein Myb4 OS=Oryza sativa subsp. japonica GN=MYB4 PE=2 SV=2	tr|A0A0D2T9G1|A0A0D2T9G1_GOSRA Uncharacterized protein OS=Gossypium raimondii GN=B456_011G173900 PE=4 SV=1	gi|823240710|ref|XP_012452969.1| PREDICTED: myb-related protein Myb4-like [Gossypium raimondii]	A0A059B3V6_EUCGR/14-61 A0A059B3V6.1 PF00249.27;Myb_DNA-binding;	At3g23250 [K] KOG0048 Transcription factor, Myb superfamily	GO:0003677~DNA binding;GO:0003682~chromatin binding;GO:0005634~nucleus;GO:0006351~transcription, DNA-templated;GO:0006355~regulation of transcription, DNA-templated;	-	K09422	-
TR10296|c0_g1	WT	OVX	19.8808	20.2331	0.0253418	0.0602731	0.9306	0.973829	no	TR10296|c0_g1	K09142	uncharacterized protein	1070	sp|Q3UHX9|CI114_MOUSE Putative methyltransferase C9orf114 homolog OS=Mus musculus GN=D2Wsu81e PE=2 SV=1	tr|A0A0D2NHA2|A0A0D2NHA2_GOSRA Uncharacterized protein OS=Gossypium raimondii GN=B456_002G024100 PE=4 SV=1	gi|823130242|ref|XP_012452634.1| PREDICTED: putative methyltransferase C9orf114 homolog isoform X1 [Gossypium raimondii]	B9HJU9_POPTR/60-353 B9HJU9.1 PF02598.13;Methyltrn_RNA_3;	At5g19300 [S] KOG3925 Uncharacterized conserved protein	GO:0000777~condensed chromosome kinetochore;GO:0007049~cell cycle;GO:0008168~methyltransferase activity;GO:0044822~poly(A) RNA binding;GO:0051301~cell division;	-	K09142	-
TR10297|c0_g1	WT	OVX	7.05345	43.1582	2.61324	6.62151	5e-05	0.000551696	yes	TR10297|c0_g1	-	-	453	-	-	-	-	-	-	-	-	-
TR10297|c1_g1	WT	OVX	17.188	16.4869	-0.0600787	-0.136975	0.8329	0.933392	no	TR10297|c1_g1	-	-	1156	-	-	-	-	-	-	-	-	-
TR10298|c0_g1	WT	OVX	38.0808	96.0956	1.33541	4.05634	5e-05	0.000551696	yes	TR10298|c0_g1	-	-	566	sp|Q9LYU3|EF113_ARATH Ethylene-responsive transcription factor ERF113 OS=Arabidopsis thaliana GN=ERF113 PE=2 SV=1	tr|A0A0B5GEP2|A0A0B5GEP2_CAMSI Ethylene responsive element binding factor OS=Camellia sinensis GN=ERF-B4 PE=2 SV=1	gi|747079374|ref|XP_011086884.1| PREDICTED: ethylene-responsive transcription factor ERF113 isoform X1 [Sesamum indicum]	W5BGJ9_WHEAT/160-211 W5BGJ9.1 PF00847.16;AP2;	At5g07310 [NK] proteins (or domains) not included into any KOG	GO:0003677~DNA binding;GO:0003700~transcription factor activity, sequence-specific DNA binding;GO:0005634~nucleus;GO:0006351~transcription, DNA-templated;GO:0009414~response to water deprivation;GO:0009651~response to salt stress;GO:0009723~response to ethylene;GO:0009737~response to abscisic acid;GO:0009751~response to salicylic acid;GO:0009753~response to jasmonic acid;GO:0009873~ethylene-activ…	-	-	-
TR10299|c1_g1	WT	OVX	6.60998	20.4086	1.62646	5.67553	0.00135	0.0102541	yes	TR10299|c1_g1	-	-	322	-	tr|A0A068VBX2|A0A068VBX2_COFCA Coffea canephora DH200=94 genomic scaffold, scaffold_218 OS=Coffea canephora GN=GSCOC_T00007107001 PE=4 SV=1	gi|661878042|emb|CDP18201.1| unnamed protein product [Coffea canephora]	-	-	GO:0004713~protein tyrosine kinase activity;GO:0005524~ATP binding;	-	-	-
TR10299|c2_g1	WT	OVX	15.2026	23.0343	0.599461	1.7098	0.08125	0.257214	no	TR10299|c2_g1	-	-	499	sp|Q9C823|Y1523_ARATH C-type lectin receptor-like tyrosine-protein kinase At1g52310 OS=Arabidopsis thaliana GN=At1g52310 PE=2 SV=1	tr|A0A068VBX2|A0A068VBX2_COFCA Coffea canephora DH200=94 genomic scaffold, scaffold_218 OS=Coffea canephora GN=GSCOC_T00007107001 PE=4 SV=1	gi|802640457|ref|XP_012078821.1| PREDICTED: C-type lectin receptor-like tyrosine-protein kinase At1g52310 [Jatropha curcas]	W1PH64_AMBTC/247-517 W1PH64.1 PF07714.13;Pkinase_Tyr;	At1g52310 [T] KOG1187 Serine/threonine protein kinase	GO:0004713~protein tyrosine kinase activity;GO:0004714~transmembrane receptor protein tyrosine kinase activity;GO:0005524~ATP binding;GO:0005886~plasma membrane;GO:0016021~integral component of membrane;GO:0030246~carbohydrate binding;	-	-	-
TR10299|c3_g1	WT	OVX	15.0018	21.0525	0.488853	1.18604	0.1352	0.362438	no	TR10299|c3_g1	-	-	696	sp|Q9C823|Y1523_ARATH C-type lectin receptor-like tyrosine-protein kinase At1g52310 OS=Arabidopsis thaliana GN=At1g52310 PE=2 SV=1	tr|A0A022RV71|A0A022RV71_ERYGU Uncharacterized protein OS=Erythranthe guttata GN=MIMGU_mgv1a003917mg PE=4 SV=1	gi|848857536|ref|XP_012829711.1| PREDICTED: C-type lectin receptor-like tyrosine-protein kinase At1g52310 [Erythranthe guttatus]	A0A022RV71_MIMGU/267-545 A0A022RV71.1 PF07714.13;Pkinase_Tyr;	At1g52310 [T] KOG1187 Serine/threonine protein kinase	GO:0004672~protein kinase activity;GO:0004714~transmembrane receptor protein tyrosine kinase activity;GO:0005524~ATP binding;GO:0005886~plasma membrane;GO:0016021~integral component of membrane;GO:0030246~carbohydrate binding;	-	-	-
TR1029|c0_g1	WT	OVX	42.4178	71.7171	0.757648	1.996	0.00255	0.0176455	no	TR1029|c0_g1	GAUT	alpha-1,4-galacturonosyltransferase	1229	sp|Q9FWA4|GAUT9_ARATH Probable galacturonosyltransferase 9 OS=Arabidopsis thaliana GN=GAUT9 PE=2 SV=1	tr|V4STT9|V4STT9_9ROSI Hexosyltransferase OS=Citrus clementina GN=CICLE_v10011396mg PE=3 SV=1	gi|567876595|ref|XP_006430887.1| hypothetical protein CICLE_v10011396mg [Citrus clementina]	B9SXT3_RICCO/221-537 B9SXT3.1 PF01501.16;Glyco_transf_8;	At3g02350 [NK] proteins (or domains) not included into any KOG	GO:0000139~Golgi membrane;GO:0005768~endosome;GO:0005794~Golgi apparatus;GO:0005802~trans-Golgi network;GO:0016021~integral component of membrane;GO:0045489~pectin biosynthetic process;GO:0047262~polygalacturonate 4-alpha-galacturonosyltransferase activity;GO:0071555~cell wall organization;	EC:2.4.1.43	K13648	ko00500~Starch and sucrose metabolism;ko00520~Amino sugar and nucleotide sugar metabolism;
TR1029|c0_g2	WT	OVX	33.9321	56.5576	0.737069	2.51459	0.02525	0.111765	no	TR1029|c0_g2	GAUT	alpha-1,4-galacturonosyltransferase	425	sp|Q9FWA4|GAUT9_ARATH Probable galacturonosyltransferase 9 OS=Arabidopsis thaliana GN=GAUT9 PE=2 SV=1	tr|W9RPG5|W9RPG5_9ROSA Hexosyltransferase OS=Morus notabilis GN=L484_009661 PE=3 SV=1	gi|703115427|ref|XP_010100891.1| putative galacturonosyltransferase 9 [Morus notabilis]	-	At3g02350 [NK] proteins (or domains) not included into any KOG	GO:0000139~Golgi membrane;GO:0005768~endosome;GO:0005794~Golgi apparatus;GO:0005802~trans-Golgi network;GO:0016021~integral component of membrane;GO:0045489~pectin biosynthetic process;GO:0047262~polygalacturonate 4-alpha-galacturonosyltransferase activity;GO:0071555~cell wall organization;	EC:2.4.1.43	K13648	ko00500~Starch and sucrose metabolism;ko00520~Amino sugar and nucleotide sugar metabolism;
TR1029|c0_g3	WT	OVX	6.0729	12.9817	1.09603	2.74598	0.0133	0.0681942	no	TR1029|c0_g3	GAUT	alpha-1,4-galacturonosyltransferase	425	sp|Q9FWA4|GAUT9_ARATH Probable galacturonosyltransferase 9 OS=Arabidopsis thaliana GN=GAUT9 PE=2 SV=1	tr|W9RPG5|W9RPG5_9ROSA Hexosyltransferase OS=Morus notabilis GN=L484_009661 PE=3 SV=1	gi|703115427|ref|XP_010100891.1| putative galacturonosyltransferase 9 [Morus notabilis]	-	At3g02350 [NK] proteins (or domains) not included into any KOG	GO:0000139~Golgi membrane;GO:0005768~endosome;GO:0005794~Golgi apparatus;GO:0005802~trans-Golgi network;GO:0016021~integral component of membrane;GO:0045489~pectin biosynthetic process;GO:0047262~polygalacturonate 4-alpha-galacturonosyltransferase activity;GO:0071555~cell wall organization;	EC:2.4.1.43	K13648	ko00500~Starch and sucrose metabolism;ko00520~Amino sugar and nucleotide sugar metabolism;
TR1029|c0_g4	WT	OVX	21.4279	55.0057	1.36009	3.33695	5e-05	0.000551696	yes	TR1029|c0_g4	GAUT	alpha-1,4-galacturonosyltransferase	945	sp|Q9LSG3|GAUT8_ARATH Galacturonosyltransferase 8 OS=Arabidopsis thaliana GN=GAUT8 PE=1 SV=1	tr|M5VZF3|M5VZF3_PRUPE Hexosyltransferase OS=Prunus persica GN=PRUPE_ppa003603mg PE=3 SV=1	gi|595796571|ref|XP_007201169.1| hypothetical protein PRUPE_ppa003603mg [Prunus persica]	V4VU96_9ROSI/218-424 V4VU96.1 PF01501.16;Glyco_transf_8;	At3g25140 [NK] proteins (or domains) not included into any KOG	GO:0000139~Golgi membrane;GO:0005739~mitochondrion;GO:0005768~endosome;GO:0005794~Golgi apparatus;GO:0005802~trans-Golgi network;GO:0007155~cell adhesion;GO:0010289~homogalacturonan biosynthetic process;GO:0016021~integral component of membrane;GO:0016757~transferase activity, transferring glycosyl groups;GO:0045489~pectin biosynthetic process;GO:0047262~polygalacturonate 4-alpha-galacturonosyltr…	EC:2.4.1.43	K13648	ko00500~Starch and sucrose metabolism;ko00520~Amino sugar and nucleotide sugar metabolism;
TR1029|c0_g5	WT	OVX	9.7924	23.5097	1.26352	3.24389	0.0009	0.00721634	yes	TR1029|c0_g5	GAUT	alpha-1,4-galacturonosyltransferase	563	sp|Q9LSG3|GAUT8_ARATH Galacturonosyltransferase 8 OS=Arabidopsis thaliana GN=GAUT8 PE=1 SV=1	tr|W9RPG5|W9RPG5_9ROSA Hexosyltransferase OS=Morus notabilis GN=L484_009661 PE=3 SV=1	gi|703115427|ref|XP_010100891.1| putative galacturonosyltransferase 9 [Morus notabilis]	W9RPG5_9ROSA/174-537 W9RPG5.1 PF01501.16;Glyco_transf_8;	At3g25140 [NK] proteins (or domains) not included into any KOG	GO:0000139~Golgi membrane;GO:0005739~mitochondrion;GO:0005768~endosome;GO:0005794~Golgi apparatus;GO:0005802~trans-Golgi network;GO:0007155~cell adhesion;GO:0010289~homogalacturonan biosynthetic process;GO:0016021~integral component of membrane;GO:0016757~transferase activity, transferring glycosyl groups;GO:0045489~pectin biosynthetic process;GO:0047262~polygalacturonate 4-alpha-galacturonosyltr…	EC:2.4.1.43	K13648	ko00500~Starch and sucrose metabolism;ko00520~Amino sugar and nucleotide sugar metabolism;
TR1029|c0_g6	WT	OVX	8.06639	10.1918	0.337416	0.770654	0.3776	0.651519	no	TR1029|c0_g6	GAUT	alpha-1,4-galacturonosyltransferase	563	sp|Q9LSG3|GAUT8_ARATH Galacturonosyltransferase 8 OS=Arabidopsis thaliana GN=GAUT8 PE=1 SV=1	tr|W9RPG5|W9RPG5_9ROSA Hexosyltransferase OS=Morus notabilis GN=L484_009661 PE=3 SV=1	gi|703115427|ref|XP_010100891.1| putative galacturonosyltransferase 9 [Morus notabilis]	W9RPG5_9ROSA/174-537 W9RPG5.1 PF01501.16;Glyco_transf_8;	At3g25140 [NK] proteins (or domains) not included into any KOG	GO:0000139~Golgi membrane;GO:0005739~mitochondrion;GO:0005768~endosome;GO:0005794~Golgi apparatus;GO:0005802~trans-Golgi network;GO:0007155~cell adhesion;GO:0010289~homogalacturonan biosynthetic process;GO:0016021~integral component of membrane;GO:0016757~transferase activity, transferring glycosyl groups;GO:0045489~pectin biosynthetic process;GO:0047262~polygalacturonate 4-alpha-galacturonosyltr…	EC:2.4.1.43	K13648	ko00500~Starch and sucrose metabolism;ko00520~Amino sugar and nucleotide sugar metabolism;
TR1029|c0_g7	WT	OVX	33.0471	46.6049	0.495957	1.57683	0.1202	0.335686	no	TR1029|c0_g7	GAUT	alpha-1,4-galacturonosyltransferase	446	sp|Q9FWA4|GAUT9_ARATH Probable galacturonosyltransferase 9 OS=Arabidopsis thaliana GN=GAUT9 PE=2 SV=1	tr|A0A067JXP5|A0A067JXP5_JATCU Hexosyltransferase OS=Jatropha curcas GN=JCGZ_25605 PE=3 SV=1	gi|802751706|ref|XP_012088081.1| PREDICTED: probable galacturonosyltransferase 9 [Jatropha curcas]	W9RPG5_9ROSA/174-537 W9RPG5.1 PF01501.16;Glyco_transf_8;	At3g02350 [NK] proteins (or domains) not included into any KOG	GO:0000139~Golgi membrane;GO:0005768~endosome;GO:0005794~Golgi apparatus;GO:0005802~trans-Golgi network;GO:0016021~integral component of membrane;GO:0045489~pectin biosynthetic process;GO:0047262~polygalacturonate 4-alpha-galacturonosyltransferase activity;GO:0071555~cell wall organization;	EC:2.4.1.43	K13648	ko00500~Starch and sucrose metabolism;ko00520~Amino sugar and nucleotide sugar metabolism;
TR1029|c0_g8	WT	OVX	5.21003	18.0727	1.79445	5.76162	0.0026	0.0179193	yes	TR1029|c0_g8	GAUT	alpha-1,4-galacturonosyltransferase	315	sp|Q9FWA4|GAUT9_ARATH Probable galacturonosyltransferase 9 OS=Arabidopsis thaliana GN=GAUT9 PE=2 SV=1	tr|W9RPG5|W9RPG5_9ROSA Hexosyltransferase OS=Morus notabilis GN=L484_009661 PE=3 SV=1	gi|659111092|ref|XP_008455575.1| PREDICTED: probable galacturonosyltransferase 9 [Cucumis melo]	-	At3g02350 [NK] proteins (or domains) not included into any KOG	GO:0000139~Golgi membrane;GO:0005768~endosome;GO:0005794~Golgi apparatus;GO:0005802~trans-Golgi network;GO:0016021~integral component of membrane;GO:0045489~pectin biosynthetic process;GO:0047262~polygalacturonate 4-alpha-galacturonosyltransferase activity;GO:0071555~cell wall organization;	EC:2.4.1.43	K13648	ko00500~Starch and sucrose metabolism;ko00520~Amino sugar and nucleotide sugar metabolism;
TR1029|c0_g9	WT	OVX	12.1666	14.6156	0.264586	0.665988	0.45115	0.712256	no	TR1029|c0_g9	GAUT	alpha-1,4-galacturonosyltransferase	563	sp|Q9LSG3|GAUT8_ARATH Galacturonosyltransferase 8 OS=Arabidopsis thaliana GN=GAUT8 PE=1 SV=1	tr|W9RPG5|W9RPG5_9ROSA Hexosyltransferase OS=Morus notabilis GN=L484_009661 PE=3 SV=1	gi|703115427|ref|XP_010100891.1| putative galacturonosyltransferase 9 [Morus notabilis]	W9RPG5_9ROSA/174-537 W9RPG5.1 PF01501.16;Glyco_transf_8;	At3g25140 [NK] proteins (or domains) not included into any KOG	GO:0000139~Golgi membrane;GO:0005739~mitochondrion;GO:0005768~endosome;GO:0005794~Golgi apparatus;GO:0005802~trans-Golgi network;GO:0007155~cell adhesion;GO:0010289~homogalacturonan biosynthetic process;GO:0016021~integral component of membrane;GO:0016757~transferase activity, transferring glycosyl groups;GO:0045489~pectin biosynthetic process;GO:0047262~polygalacturonate 4-alpha-galacturonosyltr…	EC:2.4.1.43	K13648	ko00500~Starch and sucrose metabolism;ko00520~Amino sugar and nucleotide sugar metabolism;
TR102|c0_g1	WT	OVX	8.51319	7.2623	-0.229272	-0.604697	0.5679	0.794977	no	TR102|c0_g1	-	-	465	sp|Q9H7D7|WDR26_HUMAN WD repeat-containing protein 26 OS=Homo sapiens GN=WDR26 PE=1 SV=3	tr|B9IBD5|B9IBD5_POPTR Uncharacterized protein OS=Populus trichocarpa GN=POPTR_0014s18590g PE=4 SV=2	gi|743878365|ref|XP_011035628.1| PREDICTED: WD repeat-containing protein 26 isoform X1 [Populus euphratica]	W9QPN7_9ROSA/493-531 W9QPN7.1 PF00400.28;WD40;	At5g43920 [S] KOG0293 WD40 repeat-containing protein	GO:0005654~nucleoplasm;GO:0005737~cytoplasm;	-	-	-
TR102|c0_g2	WT	OVX	16.3276	15.4388	-0.0807599	-0.191168	0.76	0.901917	no	TR102|c0_g2	-	-	1884	sp|Q9H7D7|WDR26_HUMAN WD repeat-containing protein 26 OS=Homo sapiens GN=WDR26 PE=1 SV=3	tr|B9IBD5|B9IBD5_POPTR Uncharacterized protein OS=Populus trichocarpa GN=POPTR_0014s18590g PE=4 SV=2	gi|566204990|ref|XP_002321301.2| hypothetical protein POPTR_0014s18590g [Populus trichocarpa]	A5BZ29_VITVI/112-219 A5BZ29.1 PF08662.7;eIF2A;	At5g43920 [S] KOG0293 WD40 repeat-containing protein	GO:0005654~nucleoplasm;GO:0005737~cytoplasm;	-	-	-
TR10300|c0_g1	WT	OVX	31.7241	36.8985	0.217982	0.577909	0.4288	0.695561	no	TR10300|c0_g1	-	-	859	-	tr|W9RDT2|W9RDT2_9ROSA Uncharacterized protein OS=Morus notabilis GN=L484_017752 PE=4 SV=1	gi|703100507|ref|XP_010096938.1| hypothetical protein L484_017752 [Morus notabilis]	-	At1g32260 [NK] proteins (or domains) not included into any KOG	-	-	-	-
TR10301|c0_g1	WT	OVX	15.5179	20.3951	0.394292	1.2025	0.25715	0.527954	no	TR10301|c0_g1	MPV17	protein Mpv17	434	-	tr|B9GHW2|B9GHW2_POPTR Uncharacterized protein OS=Populus trichocarpa GN=POPTR_0001s30360g PE=4 SV=2	gi|743858113|ref|XP_011030365.1| PREDICTED: PXMP2/4 family protein 4-like [Populus euphratica]	M4F7B1_BRARP/196-260 M4F7B1.1 PF04117.8;Mpv17_PMP22;	At2g14860 [R] KOG1944 Peroxisomal membrane protein MPV17 and related proteins	GO:0016021~integral component of membrane;	-	K13348	ko04146~Peroxisome;
TR10302|c0_g1	WT	OVX	30.9092	38.6303	0.321694	0.781906	0.23	0.496181	no	TR10302|c0_g1	-	-	1123	-	tr|A0A068TVU4|A0A068TVU4_COFCA Coffea canephora DH200=94 genomic scaffold, scaffold_4 OS=Coffea canephora GN=GSCOC_T00029860001 PE=4 SV=1	gi|661896885|emb|CDP00074.1| unnamed protein product [Coffea canephora]	-	At3g12570 [NK] proteins (or domains) not included into any KOG	-	-	-	-
TR10303|c0_g1	WT	OVX	16.775	19.0402	0.182732	0.43189	0.5372	0.775639	no	TR10303|c0_g1	DIM1	18S rRNA (adenine1779-N6/adenine1780-N6)-dimethyltransferase	1134	sp|O22268|DIM1A_ARATH Ribosomal RNA small subunit methyltransferase OS=Arabidopsis thaliana GN=DIM1A PE=1 SV=1	tr|S8CX27|S8CX27_9LAMI Uncharacterized protein OS=Genlisea aurea GN=M569_02829 PE=3 SV=1	gi|698519482|ref|XP_009804609.1| PREDICTED: probable dimethyladenosine transferase [Nicotiana sylvestris]	B9ST15_RICCO/24-270 B9ST15.1 PF00398.16;RrnaAD;	At2g47420 [A] KOG0820 Ribosomal RNA adenine dimethylase	GO:0000179~rRNA (adenine-N6,N6-)-dimethyltransferase activity;GO:0001708~cell fate specification;GO:0003723~RNA binding;GO:0005634~nucleus;GO:0005730~nucleolus;GO:0031167~rRNA methylation;GO:0051301~cell division;	EC:2.1.1.183	K14191	-
TR10305|c0_g1	WT	OVX	136.982	139.739	0.0287519	0.115318	0.91615	0.968178	no	TR10305|c0_g1	-	-	497	sp|Q9XIR8|SEM11_ARATH Probable 26S proteasome complex subunit sem1-1 OS=Arabidopsis thaliana GN=At1g64750 PE=1 SV=1	tr|A0A022QTV6|A0A022QTV6_ERYGU Uncharacterized protein OS=Erythranthe guttata GN=MIMGU_mgv1a017452mg PE=4 SV=1	gi|848892394|ref|XP_012846279.1| PREDICTED: probable 26S proteasome complex subunit sem1-1 [Erythranthe guttatus]	A0A022QTV6_MIMGU/10-69 A0A022QTV6.1 PF05160.9;DSS1_SEM1;	At1g64750 [S] KOG4764 Uncharacterized conserved protein	GO:0000502~proteasome complex;	-	-	-
TR10306|c0_g1	WT	OVX	16.9163	20.4912	0.276591	0.838353	0.43415	0.699455	no	TR10306|c0_g1	-	-	440	-	-	-	-	-	-	-	-	-
TR10307|c0_g1	WT	OVX	253.628	738.265	1.54142	6.9375	5e-05	0.000551696	yes	TR10307|c0_g1	-	-	439	-	-	-	-	-	-	-	-	-
TR10308|c0_g1	WT	OVX	30.2447	25.7107	-0.234314	-1.08874	0.5268	0.768878	no	TR10308|c0_g1	-	-	345	-	-	-	-	-	-	-	-	-
TR1030|c0_g1	WT	OVX	15.2641	15.0553	-0.0198738	-0.0465769	0.94845	0.980656	no	TR1030|c0_g1	-	-	1077	-	tr|M1BEI7|M1BEI7_SOLTU Uncharacterized protein OS=Solanum tuberosum GN=PGSC0003DMG400016843 PE=3 SV=1	gi|747066161|ref|XP_011079753.1| PREDICTED: mitochondrial substrate carrier family protein ucpB [Sesamum indicum]	W9SLT6_9ROSA/1168-1262 W9SLT6.1 PF00153.23;Mito_carr;	-	GO:0006810~transport;GO:0016021~integral component of membrane;	-	-	-
TR10310|c0_g1	WT	OVX	78.769	100.717	0.354602	1.84432	0.2727	0.545389	no	TR10310|c0_g1	ALDO	fructose-bisphosphate aldolase, class I	300	sp|P08440|ALF_MAIZE Fructose-bisphosphate aldolase, cytoplasmic isozyme OS=Zea mays PE=2 SV=1	tr|Q2PYX3|Q2PYX3_SOLTU Fructose-bisphosphate aldolase OS=Solanum tuberosum GN=PGSC0003DMG400002675 PE=2 SV=1	gi|568856629|ref|XP_006481883.1| PREDICTED: fructose-bisphosphate aldolase cytoplasmic isozyme-like [Citrus sinensis]	A5B118_VITVI/11-358 A5B118.1 PF00274.15;Glycolytic;	At5g03690 [G] KOG1557 Fructose-biphosphate aldolase	GO:0004332~fructose-bisphosphate aldolase activity;GO:0005737~cytoplasm;GO:0006096~glycolytic process;	EC:4.1.2.13	K01623	ko00010~Glycolysis / Gluconeogenesis;ko00030~Pentose phosphate pathway;ko00051~Fructose and mannose metabolism;ko00710~Carbon fixation in photosynthetic organisms;ko01200~Carbon metabolism;ko01230~Biosynthesis of amino acids;
TR10310|c0_g2	WT	OVX	26.0976	39.1113	0.583669	2.4818	0.12595	0.346043	no	TR10310|c0_g2	ALDO	fructose-bisphosphate aldolase, class I	314	sp|P08440|ALF_MAIZE Fructose-bisphosphate aldolase, cytoplasmic isozyme OS=Zea mays PE=2 SV=1	tr|Q2PYX3|Q2PYX3_SOLTU Fructose-bisphosphate aldolase OS=Solanum tuberosum GN=PGSC0003DMG400002675 PE=2 SV=1	gi|568856629|ref|XP_006481883.1| PREDICTED: fructose-bisphosphate aldolase cytoplasmic isozyme-like [Citrus sinensis]	A5B118_VITVI/11-358 A5B118.1 PF00274.15;Glycolytic;	At5g03690 [G] KOG1557 Fructose-biphosphate aldolase	GO:0004332~fructose-bisphosphate aldolase activity;GO:0005737~cytoplasm;GO:0006096~glycolytic process;	EC:4.1.2.13	K01623	ko00010~Glycolysis / Gluconeogenesis;ko00030~Pentose phosphate pathway;ko00051~Fructose and mannose metabolism;ko00710~Carbon fixation in photosynthetic organisms;ko01200~Carbon metabolism;ko01230~Biosynthesis of amino acids;
TR10310|c0_g4	WT	OVX	0.248674	0	#NAME?	0	1	1	no	TR10310|c0_g4	ALDO	fructose-bisphosphate aldolase, class I	300	sp|P08440|ALF_MAIZE Fructose-bisphosphate aldolase, cytoplasmic isozyme OS=Zea mays PE=2 SV=1	tr|Q2PYX3|Q2PYX3_SOLTU Fructose-bisphosphate aldolase OS=Solanum tuberosum GN=PGSC0003DMG400002675 PE=2 SV=1	gi|568856629|ref|XP_006481883.1| PREDICTED: fructose-bisphosphate aldolase cytoplasmic isozyme-like [Citrus sinensis]	A5B118_VITVI/11-358 A5B118.1 PF00274.15;Glycolytic;	At5g03690 [G] KOG1557 Fructose-biphosphate aldolase	GO:0004332~fructose-bisphosphate aldolase activity;GO:0005737~cytoplasm;GO:0006096~glycolytic process;	EC:4.1.2.13	K01623	ko00010~Glycolysis / Gluconeogenesis;ko00030~Pentose phosphate pathway;ko00051~Fructose and mannose metabolism;ko00710~Carbon fixation in photosynthetic organisms;ko01200~Carbon metabolism;ko01230~Biosynthesis of amino acids;
TR10310|c0_g5	WT	OVX	260.629	273.607	0.0701074	0.407483	0.7924	0.916094	no	TR10310|c0_g5	ALDO	fructose-bisphosphate aldolase, class I	314	sp|P08440|ALF_MAIZE Fructose-bisphosphate aldolase, cytoplasmic isozyme OS=Zea mays PE=2 SV=1	tr|Q2PYX3|Q2PYX3_SOLTU Fructose-bisphosphate aldolase OS=Solanum tuberosum GN=PGSC0003DMG400002675 PE=2 SV=1	gi|568856629|ref|XP_006481883.1| PREDICTED: fructose-bisphosphate aldolase cytoplasmic isozyme-like [Citrus sinensis]	A5B118_VITVI/11-358 A5B118.1 PF00274.15;Glycolytic;	At5g03690 [G] KOG1557 Fructose-biphosphate aldolase	GO:0004332~fructose-bisphosphate aldolase activity;GO:0005737~cytoplasm;GO:0006096~glycolytic process;	EC:4.1.2.13	K01623	ko00010~Glycolysis / Gluconeogenesis;ko00030~Pentose phosphate pathway;ko00051~Fructose and mannose metabolism;ko00710~Carbon fixation in photosynthetic organisms;ko01200~Carbon metabolism;ko01230~Biosynthesis of amino acids;
TR10312|c0_g1	WT	OVX	2.58377	14.852	2.52311	6.84476	0.00295	0.0199153	yes	TR10312|c0_g1	-	-	302	sp|Q9LRR4|R13L1_ARATH Putative disease resistance RPP13-like protein 1 OS=Arabidopsis thaliana GN=RPPL1 PE=3 SV=1	tr|O48893|O48893_LACSA NBS-LRR resistance-like protein RGC1A (Fragment) OS=Lactuca sativa GN=RGC1b PE=4 SV=1	gi|2852684|gb|AAC02202.1| resistance protein candidate [Lactuca sativa]	O48893_LACSA/170-454 O48893.1 PF00931.18;NB-ARC;	At3g14470 [T] KOG4658 Apoptotic ATPase	GO:0005524~ATP binding;GO:0006952~defense response;GO:0043531~ADP binding;	-	-	-
TR10316|c0_g1	WT	OVX	9.31148	21.833	1.22943	4.45976	0.0087	0.0486499	yes	TR10316|c0_g1	-	-	304	-	-	gi|743810777|ref|XP_011018845.1| PREDICTED: DEAD-box ATP-dependent RNA helicase 38 [Populus euphratica]	-	-	-	-	-	-
TR10316|c1_g1	WT	OVX	7.62164	19.4006	1.34793	3.83975	0.00095	0.00756683	yes	TR10316|c1_g1	-	-	435	-	-	-	-	-	-	-	-	-
TR10317|c0_g1	WT	OVX	24.0267	20.946	-0.197961	-0.87131	0.6133	0.823154	no	TR10317|c0_g1	-	-	310	-	-	-	-	-	-	-	-	-
TR10318|c0_g1	WT	OVX	19.2244	13.6982	-0.488956	-1.84408	0.23005	0.496181	no	TR10318|c0_g1	-	-	326	-	-	-	-	-	-	-	-	-
TR10319|c1_g1	WT	OVX	11.7078	13.3417	0.188473	0.547517	0.61295	0.823026	no	TR10319|c1_g1	-	-	485	-	tr|K4DF14|K4DF14_SOLLC Uncharacterized protein OS=Solanum lycopersicum GN=Solyc12g042200.1 PE=4 SV=1	gi|565359697|ref|XP_006346631.1| PREDICTED: uncharacterized protein LOC102592668 isoform X2 [Solanum tuberosum]	-	At5g50980 [A] KOG0265 U5 snRNP-specific protein-like factor and related proteins	-	-	-	-
TR1031|c0_g1	WT	OVX	21.6345	24.0898	0.155093	0.388411	0.56485	0.793433	no	TR1031|c0_g1	-	-	1329	sp|Q9LJX5|BRTL1_ARATH Probable mitochondrial adenine nucleotide transporter BTL1 OS=Arabidopsis thaliana GN=At3g20240 PE=2 SV=1	tr|A0A067JZR8|A0A067JZR8_JATCU Uncharacterized protein OS=Jatropha curcas GN=JCGZ_22579 PE=3 SV=1	gi|802742407|ref|XP_012087310.1| PREDICTED: probable mitochondrial adenine nucleotide transporter BTL1 [Jatropha curcas]	F2DAN6_HORVD/279-373 F2DAN6.1 PF00153.23;Mito_carr;	At3g20240 [C] KOG0752 Mitochondrial solute carrier protein	GO:0005743~mitochondrial inner membrane;GO:0016021~integral component of membrane;GO:0055085~transmembrane transport;	-	-	-
TR10321|c0_g1	WT	OVX	21.7159	32.089	0.563324	1.62924	0.07695	0.248271	no	TR10321|c0_g1	PLCD	phosphatidylinositol phospholipase C, delta	660	sp|Q39033|PLCD2_ARATH Phosphoinositide phospholipase C 2 OS=Arabidopsis thaliana GN=PLC2 PE=1 SV=1	tr|W9S1Q3|W9S1Q3_9ROSA Phosphoinositide phospholipase C OS=Morus notabilis GN=L484_002379 PE=4 SV=1	gi|694318951|ref|XP_009344939.1| PREDICTED: phosphoinositide phospholipase C 2-like [Pyrus x bretschneideri]	A5C0R5_VITVI/460-575 A5C0R5.1 PF00168.26;C2;	At3g08510 [T] KOG0169 Phosphoinositide-specific phospholipase C	GO:0004435~phosphatidylinositol phospholipase C activity;GO:0004871~signal transducer activity;GO:0005622~intracellular;GO:0005886~plasma membrane;GO:0016042~lipid catabolic process;GO:0035556~intracellular signal transduction;	EC:3.1.4.11	K05857	ko00562~Inositol phosphate metabolism;ko04070~Phosphatidylinositol signaling system;
TR10322|c0_g1	WT	OVX	16.0994	15.6667	-0.0393124	-0.115198	0.9191	0.96938	no	TR10322|c0_g1	-	-	425	sp|Q946J8|LHP1_ARATH Chromo domain-containing protein LHP1 OS=Arabidopsis thaliana GN=LHP1 PE=1 SV=2	tr|A0A059C495|A0A059C495_EUCGR Uncharacterized protein OS=Eucalyptus grandis GN=EUGRSUZ_E01743 PE=4 SV=1	gi|702341938|ref|XP_010056512.1| PREDICTED: chromo domain-containing protein LHP1 [Eucalyptus grandis]	M0RQD2_MUSAM/58-108 M0RQD2.1 PF00385.20;Chromo;	At5g17690 [B] KOG1911 Heterochromatin-associated protein HP1 and related CHROMO domain proteins	GO:0000791~euchromatin;GO:0003677~DNA binding;GO:0003935~GTP cyclohydrolase II activity;GO:0005634~nucleus;GO:0005720~nuclear heterochromatin;GO:0006325~chromatin organization;GO:0006342~chromatin silencing;GO:0006351~transcription, DNA-templated;GO:0009507~chloroplast;GO:0009648~photoperiodism;GO:0009825~multidimensional cell growth;GO:0009908~flower development;GO:0009910~negative regulation of…	-	-	-
TR10323|c0_g1	WT	OVX	19.797	14.1934	-0.480055	-1.65505	0.2931	0.568171	no	TR10323|c0_g1	UBE2D_E, UBC4, UBC5	ubiquitin-conjugating enzyme E2 D/E	328	sp|P35135|UBC4_SOLLC Ubiquitin-conjugating enzyme E2-17 kDa OS=Solanum lycopersicum PE=2 SV=1	tr|M8AJ58|M8AJ58_TRIUA Ubiquitin-conjugating enzyme E2-17 kDa OS=Triticum urartu GN=TRIUR3_27139 PE=3 SV=1	gi|63079015|gb|AAY29571.1| immature spike ubiquitin-conjugating enzyme 2 [Triticum aestivum]	W9S0U1_9ROSA/5-161 W9S0U1.1 PF00179.22;UQ_con;	At3g08690 [O] KOG0417 Ubiquitin-protein ligase	GO:0005524~ATP binding;GO:0006301~postreplication repair;GO:0006635~fatty acid beta-oxidation;GO:0009407~toxin catabolic process;GO:0010286~heat acclimation;GO:0016567~protein ubiquitination;GO:0016874~ligase activity;GO:0042023~DNA endoreduplication;GO:0043161~proteasome-mediated ubiquitin-dependent protein catabolic process;GO:0051510~regulation of unidimensional cell growth;GO:0051788~response…	EC:6.3.2.19	K06689	ko04120~Ubiquitin mediated proteolysis;ko04141~Protein processing in endoplasmic reticulum;
TR10323|c0_g2	WT	OVX	61.3968	49.4657	-0.311733	-1.39185	0.34815	0.62408	no	TR10323|c0_g2	UBE2D_E, UBC4, UBC5	ubiquitin-conjugating enzyme E2 D/E	341	sp|P35135|UBC4_SOLLC Ubiquitin-conjugating enzyme E2-17 kDa OS=Solanum lycopersicum PE=2 SV=1	tr|M8AJ58|M8AJ58_TRIUA Ubiquitin-conjugating enzyme E2-17 kDa OS=Triticum urartu GN=TRIUR3_27139 PE=3 SV=1	gi|63079015|gb|AAY29571.1| immature spike ubiquitin-conjugating enzyme 2 [Triticum aestivum]	W9S0U1_9ROSA/5-161 W9S0U1.1 PF00179.22;UQ_con;	At3g08690 [O] KOG0417 Ubiquitin-protein ligase	GO:0005524~ATP binding;GO:0006301~postreplication repair;GO:0006635~fatty acid beta-oxidation;GO:0009407~toxin catabolic process;GO:0010286~heat acclimation;GO:0016567~protein ubiquitination;GO:0016874~ligase activity;GO:0042023~DNA endoreduplication;GO:0043161~proteasome-mediated ubiquitin-dependent protein catabolic process;GO:0051510~regulation of unidimensional cell growth;GO:0051788~response…	EC:6.3.2.19	K06689	ko04120~Ubiquitin mediated proteolysis;ko04141~Protein processing in endoplasmic reticulum;
TR10323|c0_g3	WT	OVX	17.9614	27.1591	0.596536	2.46868	0.1169	0.329934	no	TR10323|c0_g3	UBE2D_E, UBC4, UBC5	ubiquitin-conjugating enzyme E2 D/E	328	sp|P35135|UBC4_SOLLC Ubiquitin-conjugating enzyme E2-17 kDa OS=Solanum lycopersicum PE=2 SV=1	tr|M8AJ58|M8AJ58_TRIUA Ubiquitin-conjugating enzyme E2-17 kDa OS=Triticum urartu GN=TRIUR3_27139 PE=3 SV=1	gi|63079015|gb|AAY29571.1| immature spike ubiquitin-conjugating enzyme 2 [Triticum aestivum]	W9S0U1_9ROSA/5-161 W9S0U1.1 PF00179.22;UQ_con;	At3g08690 [O] KOG0417 Ubiquitin-protein ligase	GO:0005524~ATP binding;GO:0006301~postreplication repair;GO:0006635~fatty acid beta-oxidation;GO:0009407~toxin catabolic process;GO:0010286~heat acclimation;GO:0016567~protein ubiquitination;GO:0016874~ligase activity;GO:0042023~DNA endoreduplication;GO:0043161~proteasome-mediated ubiquitin-dependent protein catabolic process;GO:0051510~regulation of unidimensional cell growth;GO:0051788~response…	EC:6.3.2.19	K06689	ko04120~Ubiquitin mediated proteolysis;ko04141~Protein processing in endoplasmic reticulum;
TR10324|c0_g1	WT	OVX	59.0651	60.3951	0.0321258	0.0907078	0.9041	0.963033	no	TR10324|c0_g1	GOSR1, GOS1	golgi SNAP receptor complex member 1	952	sp|O22151|GOS12_ARATH Golgi SNAP receptor complex member 1-2 OS=Arabidopsis thaliana GN=GOS12 PE=1 SV=2	tr|K4AZ42|K4AZ42_SOLLC Golgi SNAP receptor complex member 1 OS=Solanum lycopersicum GN=Solyc01g091020.2 PE=3 SV=1	gi|697111810|ref|XP_009609784.1| PREDICTED: Golgi SNAP receptor complex member 1-2 [Nicotiana tomentosiformis]	K4AZ42_SOLLC/145-210 K4AZ42.1 PF12352.4;V-SNARE_C;	At2g45200 [U] KOG3208 SNARE protein GS28	GO:0000139~Golgi membrane;GO:0005789~endoplasmic reticulum membrane;GO:0005801~cis-Golgi network;GO:0006888~ER to Golgi vesicle-mediated transport;GO:0015031~protein transport;GO:0016021~integral component of membrane;	-	K08495	ko04130~SNARE interactions in vesicular transport;
TR10325|c0_g1	WT	OVX	23.0188	65.8197	1.51571	3.9813	0.00035	0.00314647	yes	TR10325|c0_g1	-	-	486	-	tr|W9QM59|W9QM59_9ROSA Putative calcium-binding protein CML45 OS=Morus notabilis GN=L484_013583 PE=4 SV=1	gi|657975050|ref|XP_008379368.1| PREDICTED: probable calcium-binding protein CML45 [Malus domestica]	-	-	GO:0005509~calcium ion binding;	-	-	-
TR10327|c1_g1	WT	OVX	12.1059	17.8984	0.564117	1.89656	0.1458	0.379629	no	TR10327|c1_g1	-	-	366	-	tr|A0A022R393|A0A022R393_ERYGU Uncharacterized protein OS=Erythranthe guttata GN=MIMGU_mgv1a006843mg PE=4 SV=1	gi|747101034|ref|XP_011098630.1| PREDICTED: vacuolar amino acid transporter 1-like [Sesamum indicum]	A0A022R393_MIMGU/38-421 A0A022R393.1 PF01490.14;Aa_trans;	At5g15240 [E] KOG1303 Amino acid transporters	GO:0016021~integral component of membrane;	-	-	-
TR10329|c0_g1	WT	OVX	2.38309	5.71606	1.26218	2.62185	0.02245	0.101949	no	TR10329|c0_g1	-	-	431	-	tr|K4BBL2|K4BBL2_SOLLC Uncharacterized protein OS=Solanum lycopersicum GN=Solyc02g087050.2 PE=4 SV=1	gi|697181992|ref|XP_009599993.1| PREDICTED: WAT1-related protein At3g28050-like [Nicotiana tomentosiformis]	K4BBL2_SOLLC/11-155 K4BBL2.1 PF00892.16;EamA;	-	GO:0016021~integral component of membrane;GO:0022857~transmembrane transporter activity;	-	-	-
TR10329|c0_g2	WT	OVX	0	0	0	0	1	1	no	TR10329|c0_g2	-	-	306	-	-	gi|731377470|ref|XP_010667883.1| PREDICTED: WAT1-related protein At3g28050-like [Beta vulgaris subsp. vulgaris]	-	-	-	-	-	-
TR1032|c0_g1	WT	OVX	3.18769	4.74029	0.572461	1.34283	0.3458	0.622158	no	TR1032|c0_g1	-	-	332	-	-	-	-	-	-	-	-	-
TR1032|c0_g2	WT	OVX	30.5906	109.646	1.8417	5.42479	5e-05	0.000551696	yes	TR1032|c0_g2	-	-	715	-	tr|A0A0D2RVV4|A0A0D2RVV4_GOSRA Uncharacterized protein OS=Gossypium raimondii GN=B456_006G018600 PE=4 SV=1	gi|763766356|gb|KJB33571.1| hypothetical protein B456_006G018600 [Gossypium raimondii]	-	-	GO:0004672~protein kinase activity;GO:0005524~ATP binding;	-	-	-
TR1032|c0_g3	WT	OVX	0.213795	0	#NAME?	0	1	1	no	TR1032|c0_g3	-	-	332	-	-	-	-	-	-	-	-	-
TR1032|c1_g1	WT	OVX	4.05282	9.64593	1.25099	2.7064	0.0041	0.0261983	yes	TR1032|c1_g1	-	-	578	-	-	-	-	-	-	-	-	-
TR1032|c1_g3	WT	OVX	6.98186	16.2523	1.21896	3.0637	0.00145	0.0109018	yes	TR1032|c1_g3	-	-	578	-	-	-	-	-	-	-	-	-
TR1032|c1_g4	WT	OVX	2.59281	5.18284	0.999227	2.12109	0.06035	0.210195	no	TR1032|c1_g4	-	-	446	-	-	-	-	-	-	-	-	-
TR1032|c1_g5	WT	OVX	0.11296	0.263377	1.22132	0	1	1	no	TR1032|c1_g5	-	-	446	-	-	-	-	-	-	-	-	-
TR1032|c1_g6	WT	OVX	3.20817	79.4863	4.63088	12.2095	5e-05	0.000551696	yes	TR1032|c1_g6	-	-	363	-	-	-	-	-	-	-	-	-
TR1032|c2_g12	WT	OVX	9.93352	31.8076	1.67899	4.15202	5e-05	0.000551696	yes	TR1032|c2_g12	-	-	756	-	tr|G7JRL5|G7JRL5_MEDTR Tyrosine kinase domain protein OS=Medicago truncatula GN=MTR_4g061550 PE=3 SV=1	gi|357472511|ref|XP_003606540.1| Protein kinase-like protein [Medicago truncatula]	G7JRL5_MEDTR/101-366 G7JRL5.1 PF00069.21;Pkinase;	-	GO:0004674~protein serine/threonine kinase activity;GO:0005524~ATP binding;	-	-	-
TR1032|c2_g14	WT	OVX	6.15775	10.6093	0.78486	1.78331	0.1207	0.336516	no	TR1032|c2_g14	-	-	396	sp|C0LGW6|ERL1_ARATH LRR receptor-like serine/threonine-protein kinase ERL1 OS=Arabidopsis thaliana GN=ERL1 PE=1 SV=1	tr|V4UUF1|V4UUF1_9ROSI Uncharacterized protein (Fragment) OS=Citrus clementina GN=CICLE_v100073972mg PE=3 SV=1	gi|37954360|gb|AAP69763.1| ERECTA-like kinase 1 [Arabidopsis thaliana]	A9SBI8_PHYPA/619-886 A9SBI8.1 PF07714.13;Pkinase_Tyr;	At5g62230 [NK] proteins (or domains) not included into any KOG	GO:0001653~peptide receptor activity;GO:0004674~protein serine/threonine kinase activity;GO:0004675~transmembrane receptor protein serine/threonine kinase activity;GO:0005524~ATP binding;GO:0005886~plasma membrane;GO:0007178~transmembrane receptor protein serine/threonine kinase signaling pathway;GO:0009506~plasmodesma;GO:0009553~embryo sac development;GO:0009755~hormone-mediated signaling pathwa…	-	-	-
TR1032|c2_g17	WT	OVX	1.80526	24.8195	3.7812	7.77987	5e-05	0.000551696	yes	TR1032|c2_g17	-	-	427	-	-	-	-	-	-	-	-	-
[truncated: 50,689 more rows]
