# Supplementary material for: The MADS transcription factor CmANR1 positively modulates root system development by directly regulating CmPIN2 in chrysanthemum
Source: Hortic Res. 2018 Oct 1;5:52. doi: 10.1038/s41438-018-0061-y (PMC6165851; doi:10.1038/s41438-018-0061-y)
Supplement: Supplementary file 3 — Supplementary Appendix S2 [file 41438_2018_61_MOESM3_ESM.xls]

category	p_value	q_value	numDEInCat	numInCat	term	class	gene_id
GO:0010200	1.15708259193329e-80	7.29540574213942e-77	149	252	response to chitin	biological_process	TR10239|c0_g1, TR10374|c0_g1, TR10767|c0_g1, TR11480|c0_g3, TR11646|c0_g1, TR11661|c0_g2, TR13108|c0_g2, TR13134|c0_g2, TR13134|c0_g3, TR13134|c0_g6, TR13134|c0_g7, TR13555|c0_g1, TR13589|c0_g3, TR13689|c0_g1, TR13726|c0_g2, TR14355|c0_g5, TR14385|c0_g4, TR14488|c0_g1, TR14488|c0_g5, TR14488|c0_g7, TR14495|c0_g2, TR14864|c0_g1, TR14932|c3_g1, TR15498|c1_g8, TR15688|c0_g2, TR1576|c0_g5, TR15829|c0…
GO:0043531	1.75959430563263e-37	5.54712104850685e-34	95	214	ADP binding	molecular_function	TR10312|c0_g1, TR10586|c0_g2, TR10586|c0_g31, TR10586|c0_g6, TR11401|c1_g10, TR11401|c1_g12, TR11401|c1_g15, TR11401|c1_g3, TR11401|c1_g4, TR11401|c1_g5, TR11401|c1_g6, TR11687|c1_g8, TR11787|c0_g1, TR12507|c0_g10, TR12507|c0_g4, TR12507|c0_g5, TR12507|c0_g6, TR12507|c0_g7, TR12539|c0_g14, TR12607|c0_g1, TR12687|c1_g1, TR12837|c0_g1, TR12837|c1_g15, TR12837|c1_g2, TR12837|c1_g5, TR12837|c1_g9, TR…
GO:0003700	1.24730027615004e-33	2.62140941370866e-30	266	1241	transcription factor activity, sequence-specific DNA binding	molecular_function	TR10091|c0_g1, TR10093|c1_g1, TR1014|c0_g1, TR10239|c0_g1, TR10298|c0_g1, TR10374|c0_g1, TR10415|c0_g1, TR10545|c0_g1, TR1054|c0_g3, TR1070|c0_g1, TR11480|c0_g3, TR11646|c0_g1, TR11661|c0_g2, TR11816|c0_g1, TR11825|c1_g1, TR1194|c0_g3, TR1194|c0_g8, TR11999|c0_g1, TR12059|c0_g1, TR1205|c0_g11, TR1205|c0_g14, TR12343|c0_g1, TR12343|c0_g3, TR12357|c0_g1, TR12357|c1_g1, TR12357|c1_g3, TR12357|c1_g5,…
GO:0004674	7.92055602634258e-28	1.24847764365225e-24	254	1264	protein serine/threonine kinase activity	molecular_function	TR10116|c0_g1, TR1032|c2_g12, TR10476|c0_g1, TR10622|c1_g1, TR10650|c0_g17, TR10650|c0_g1, TR10650|c0_g26, TR10650|c0_g32, TR10777|c0_g1, TR1096|c0_g2, TR11172|c0_g1, TR11461|c0_g16, TR11461|c0_g20, TR11461|c0_g2, TR1146|c0_g1, TR1146|c1_g1, TR11779|c0_g1, TR11852|c1_g13, TR1203|c0_g2, TR1225|c0_g1, TR1225|c1_g1, TR1225|c2_g1, TR12370|c0_g1, TR1240|c2_g5, TR1246|c2_g10, TR1246|c2_g7, TR1246|c2_g9…
GO:0031625	2.88798294203248e-23	3.64174648990296e-20	111	409	ubiquitin protein ligase binding	molecular_function	TR10476|c0_g1, TR11239|c0_g2, TR11239|c0_g4, TR11239|c0_g5, TR11239|c0_g6, TR1146|c1_g1, TR11481|c0_g6, TR11844|c2_g1, TR12370|c0_g1, TR1240|c2_g5, TR1246|c2_g3, TR12551|c0_g1, TR12551|c0_g2, TR12551|c0_g3, TR12551|c0_g6, TR12551|c0_g7, TR12609|c0_g1, TR12697|c0_g1, TR12771|c0_g14, TR13524|c0_g1, TR13947|c1_g1, TR14127|c2_g1, TR14149|c1_g1, TR14477|c1_g1, TR14477|c2_g2, TR14477|c2_g3, TR14477|c2_…
GO:0004675	4.21332665310332e-22	3.79500350683092e-19	96	338	transmembrane receptor protein serine/threonine kinase activity	molecular_function	TR10476|c0_g1, TR1146|c1_g1, TR11844|c2_g1, TR12370|c0_g1, TR1240|c2_g5, TR1246|c2_g3, TR12551|c0_g1, TR12551|c0_g2, TR12551|c0_g3, TR12551|c0_g6, TR12551|c0_g7, TR12609|c0_g1, TR12697|c0_g1, TR12771|c0_g14, TR13524|c0_g1, TR13947|c1_g1, TR14127|c2_g1, TR14149|c1_g1, TR14477|c1_g1, TR14477|c2_g2, TR14477|c2_g3, TR14477|c2_g4, TR14818|c0_g1, TR14897|c0_g1, TR15091|c1_g1, TR15095|c0_g2, TR15684|c2_…
GO:0007178	4.21332665310332e-22	3.79500350683092e-19	96	338	transmembrane receptor protein serine/threonine kinase signaling pathway	biological_process	TR10476|c0_g1, TR1146|c1_g1, TR11844|c2_g1, TR12370|c0_g1, TR1240|c2_g5, TR1246|c2_g3, TR12551|c0_g1, TR12551|c0_g2, TR12551|c0_g3, TR12551|c0_g6, TR12551|c0_g7, TR12609|c0_g1, TR12697|c0_g1, TR12771|c0_g14, TR13524|c0_g1, TR13947|c1_g1, TR14127|c2_g1, TR14149|c1_g1, TR14477|c1_g1, TR14477|c2_g2, TR14477|c2_g3, TR14477|c2_g4, TR14818|c0_g1, TR14897|c0_g1, TR15091|c1_g1, TR15095|c0_g2, TR15684|c2_…
GO:0001653	8.05002074834074e-22	6.34442260228605e-19	96	341	peptide receptor activity	molecular_function	TR10476|c0_g1, TR1146|c1_g1, TR11844|c2_g1, TR12370|c0_g1, TR1240|c2_g5, TR1246|c2_g3, TR12551|c0_g1, TR12551|c0_g2, TR12551|c0_g3, TR12551|c0_g6, TR12551|c0_g7, TR12609|c0_g1, TR12697|c0_g1, TR12771|c0_g14, TR13524|c0_g1, TR13947|c1_g1, TR14127|c2_g1, TR14149|c1_g1, TR14477|c1_g1, TR14477|c2_g2, TR14477|c2_g3, TR14477|c2_g4, TR14818|c0_g1, TR14897|c0_g1, TR15091|c1_g1, TR15095|c0_g2, TR15684|c2_…
GO:0006952	5.19189678392644e-21	3.63721213585069e-18	128	529	defense response	biological_process	TR10312|c0_g1, TR11295|c0_g1, TR11401|c1_g12, TR11709|c1_g1, TR11882|c1_g2, TR11913|c0_g1, TR11999|c0_g1, TR12314|c6_g1, TR12366|c1_g2, TR12404|c0_g1, TR12404|c0_g2, TR12463|c0_g2, TR12507|c0_g4, TR12630|c0_g4, TR12687|c1_g1, TR1287|c0_g1, TR1305|c1_g1, TR13134|c0_g2, TR13134|c0_g3, TR13134|c0_g6, TR13134|c0_g7, TR13555|c0_g1, TR13589|c0_g1, TR13589|c0_g3, TR13983|c0_g1, TR14398|c0_g2, TR14740|c0…
GO:0046777	1.55323700676968e-20	9.79315932768283e-18	140	625	protein autophosphorylation	biological_process	TR10111|c1_g1, TR10476|c0_g1, TR10650|c0_g17, TR10650|c0_g1, TR10650|c0_g26, TR10650|c0_g32, TR11417|c1_g2, TR1146|c1_g1, TR11779|c0_g1, TR11844|c2_g1, TR1203|c0_g2, TR12370|c0_g1, TR1240|c2_g5, TR1246|c2_g3, TR12521|c0_g2, TR12521|c0_g3, TR12521|c1_g9, TR12551|c0_g1, TR12551|c0_g2, TR12551|c0_g3, TR12551|c0_g6, TR12551|c0_g7, TR12609|c0_g1, TR12695|c2_g2, TR12697|c0_g1, TR12771|c0_g14, TR13524|c…
GO:0004672	6.64187936806793e-20	3.80700449233348e-17	191	979	protein kinase activity	molecular_function	TR10107|c0_g2, TR10111|c1_g1, TR1032|c0_g2, TR10777|c0_g1, TR1096|c0_g2, TR11172|c0_g1, TR11417|c1_g2, TR11461|c0_g16, TR1146|c1_g1, TR11682|c0_g1, TR11779|c0_g1, TR11844|c2_g1, TR11852|c1_g43, TR11852|c1_g7, TR11855|c0_g1, TR1203|c0_g2, TR12211|c0_g1, TR1246|c2_g7, TR12521|c0_g2, TR12521|c0_g3, TR12521|c1_g20, TR12521|c1_g9, TR12551|c0_g1, TR12551|c0_g2, TR12551|c0_g3, TR12551|c0_g6, TR12551|c0_…
GO:0009738	7.39355329767142e-20	3.88469612848486e-17	97	358	abscisic acid-activated signaling pathway	biological_process	TR10111|c1_g1, TR10116|c0_g1, TR10239|c0_g1, TR10374|c0_g1, TR10476|c0_g1, TR11661|c0_g2, TR11779|c0_g1, TR11844|c2_g1, TR11849|c0_g3, TR11849|c1_g2, TR12521|c0_g2, TR12521|c0_g3, TR12521|c1_g9, TR12551|c0_g1, TR12551|c0_g2, TR12551|c0_g3, TR12551|c0_g6, TR12551|c0_g7, TR12727|c0_g3, TR13108|c0_g2, TR14170|c0_g7, TR14488|c0_g1, TR14488|c0_g5, TR14488|c0_g7, TR15080|c0_g2, TR15080|c0_g5, TR15215|c…
GO:0009755	1.92186304665627e-19	9.32103577628292e-17	92	342	hormone-mediated signaling pathway	biological_process	TR10476|c0_g1, TR11417|c1_g2, TR1146|c1_g1, TR11844|c2_g1, TR12370|c0_g1, TR1240|c2_g5, TR1246|c2_g3, TR12551|c0_g1, TR12551|c0_g2, TR12551|c0_g3, TR12551|c0_g6, TR12551|c0_g7, TR12609|c0_g1, TR12697|c0_g1, TR12771|c0_g14, TR13524|c0_g1, TR14127|c2_g1, TR14477|c1_g1, TR14477|c2_g2, TR14477|c2_g3, TR14477|c2_g4, TR14818|c0_g1, TR14897|c0_g1, TR15091|c1_g1, TR15095|c0_g2, TR16668|c0_g1, TR16844|c0_…
GO:0005509	3.87626614004267e-19	1.7457041437835e-16	127	540	calcium ion binding	molecular_function	TR10111|c1_g1, TR10188|c0_g1, TR10325|c0_g1, TR11142|c0_g3, TR11779|c0_g1, TR11860|c0_g14, TR11909|c0_g1, TR11909|c0_g6, TR1210|c0_g2, TR12521|c0_g2, TR12521|c0_g3, TR12521|c1_g20, TR12521|c1_g9, TR12896|c1_g14, TR13237|c0_g1, TR13908|c0_g2, TR13908|c0_g5, TR14033|c0_g1, TR14170|c0_g7, TR14506|c0_g14, TR15215|c0_g1, TR15367|c0_g1, TR15395|c0_g1, TR15395|c0_g4, TR15395|c0_g6, TR1588|c0_g10, TR1588…
GO:0004842	1.48536864958524e-18	6.24349955708996e-16	112	471	ubiquitin-protein transferase activity	molecular_function	TR11239|c0_g2, TR11239|c0_g4, TR11239|c0_g5, TR11239|c0_g6, TR11291|c3_g2, TR11878|c0_g11, TR11878|c0_g12, TR11878|c0_g13, TR11878|c0_g15, TR11878|c0_g16, TR11878|c0_g17, TR11878|c0_g5, TR11878|c0_g8, TR11878|c0_g9, TR12527|c0_g1, TR12527|c1_g2, TR12695|c0_g1, TR12695|c1_g1, TR12695|c2_g2, TR12891|c1_g9, TR13134|c0_g2, TR13134|c0_g3, TR13134|c0_g6, TR13134|c0_g7, TR13555|c0_g1, TR1371|c0_g2, TR13…
GO:0006073	8.20660205061118e-17	3.04368387818256e-14	26	39	cellular glucan metabolic process	biological_process	TR10221|c0_g1, TR10221|c1_g1, TR11212|c0_g1, TR11212|c0_g2, TR12998|c0_g1, TR15501|c0_g24, TR15501|c0_g29, TR15501|c0_g31, TR15501|c0_g33, TR15501|c0_g45, TR16327|c0_g1, TR1844|c0_g15, TR1844|c0_g17, TR1844|c0_g18, TR1844|c0_g3, TR1844|c0_g4, TR1844|c0_g7, TR1844|c0_g8, TR18695|c0_g1, TR19817|c0_g1, TR21537|c0_g4, TR358|c0_g1, TR5044|c0_g2, TR5426|c0_g2, TR8057|c0_g1, TR995|c0_g1
GO:0016762	8.20660205061118e-17	3.04368387818256e-14	26	39	xyloglucan:xyloglucosyl transferase activity	molecular_function	TR10221|c0_g1, TR10221|c1_g1, TR11212|c0_g1, TR11212|c0_g2, TR12998|c0_g1, TR15501|c0_g24, TR15501|c0_g29, TR15501|c0_g31, TR15501|c0_g33, TR15501|c0_g45, TR16327|c0_g1, TR1844|c0_g15, TR1844|c0_g17, TR1844|c0_g18, TR1844|c0_g3, TR1844|c0_g4, TR1844|c0_g7, TR1844|c0_g8, TR18695|c0_g1, TR19817|c0_g1, TR21537|c0_g4, TR358|c0_g1, TR5044|c0_g2, TR5426|c0_g2, TR8057|c0_g1, TR995|c0_g1
GO:0031225	3.09743266800917e-16	1.08496183176654e-13	58	177	anchored component of membrane	cellular_component	TR11910|c0_g2, TR11910|c0_g6, TR11910|c0_g7, TR11910|c0_g8, TR12497|c0_g10, TR12497|c0_g5, TR13266|c0_g2, TR13266|c0_g4, TR13525|c0_g1, TR13533|c0_g1, TR13533|c0_g3, TR13854|c0_g1, TR14073|c0_g1, TR14073|c0_g2, TR14073|c0_g3, TR14725|c0_g1, TR14725|c0_g9, TR17642|c0_g2, TR17882|c0_g5, TR18332|c0_g10, TR18332|c0_g15, TR18332|c0_g1, TR18332|c0_g2, TR18332|c0_g4, TR18332|c0_g5, TR18332|c0_g8, TR1833…
GO:0006351	6.6009148771368e-16	2.19046148949198e-13	338	2229	transcription, DNA-templated	biological_process	TR10091|c0_g1, TR10093|c1_g1, TR1014|c0_g1, TR10239|c0_g1, TR10298|c0_g1, TR10374|c0_g1, TR10415|c0_g1, TR10545|c0_g1, TR1054|c0_g3, TR1070|c0_g1, TR11291|c3_g2, TR11480|c0_g3, TR11481|c0_g6, TR11646|c0_g1, TR11661|c0_g2, TR11816|c0_g1, TR11825|c1_g1, TR11825|c4_g1, TR1194|c0_g8, TR11999|c0_g1, TR1204|c0_g11, TR1204|c0_g13, TR12059|c0_g1, TR1205|c0_g11, TR1205|c0_g14, TR1205|c0_g21, TR12343|c0_g1…
GO:0009611	1.3302832341622e-15	4.19371789569633e-13	78	294	response to wounding	biological_process	TR12915|c0_g4, TR12915|c2_g1, TR13277|c0_g1, TR14385|c0_g4, TR14477|c2_g2, TR14477|c2_g3, TR14477|c2_g4, TR14488|c0_g1, TR14488|c0_g5, TR14488|c0_g7, TR14493|c0_g1, TR14493|c0_g22, TR14493|c0_g2, TR14493|c0_g9, TR14516|c0_g10, TR14516|c0_g1, TR14516|c0_g2, TR14516|c0_g4, TR14516|c0_g6, TR14516|c0_g7, TR14516|c0_g9, TR15080|c0_g2, TR15080|c0_g5, TR15105|c0_g2, TR15105|c0_g3, TR15506|c0_g1, TR15741…
GO:0009741	1.62006340419642e-15	4.86404750640877e-13	35	76	response to brassinosteroid	biological_process	TR11772|c0_g1, TR11844|c2_g1, TR11972|c0_g1, TR12551|c0_g1, TR12551|c0_g2, TR12551|c0_g3, TR12551|c0_g6, TR12551|c0_g7, TR15107|c1_g1, TR15107|c1_g3, TR15107|c1_g6, TR15107|c1_g8, TR15495|c2_g12, TR15495|c2_g13, TR15495|c2_g23, TR15495|c2_g25, TR15495|c2_g3, TR15495|c2_g4, TR15495|c2_g7, TR15495|c2_g8, TR15501|c0_g31, TR15501|c0_g33, TR22194|c0_g1, TR2443|c0_g2, TR2972|c0_g2, TR2972|c0_g3, TR4237…
GO:0009873	2.68296567694469e-15	7.68913572415286e-13	76	287	ethylene-activated signaling pathway	biological_process	TR10298|c0_g1, TR1070|c0_g1, TR11480|c0_g3, TR11844|c2_g1, TR11999|c0_g1, TR12343|c0_g3, TR12551|c0_g1, TR12551|c0_g2, TR12551|c0_g3, TR12551|c0_g6, TR12551|c0_g7, TR1287|c0_g1, TR13232|c0_g1, TR13430|c0_g4, TR13430|c0_g6, TR13430|c0_g7, TR13470|c0_g8, TR13470|c0_g9, TR1476|c0_g1, TR14864|c0_g1, TR15080|c0_g2, TR15080|c0_g5, TR18100|c1_g1, TR18123|c0_g10, TR18123|c0_g5, TR18123|c0_g6, TR18123|c0_…
GO:0006873	4.51723546198449e-15	1.23831172120923e-12	16	17	cellular ion homeostasis	biological_process	TR11164|c0_g1, TR11164|c1_g1, TR16833|c0_g10, TR16833|c0_g14, TR16833|c0_g15, TR16833|c0_g17, TR16833|c0_g19, TR16833|c0_g1, TR16833|c0_g20, TR16833|c0_g2, TR16833|c0_g5, TR16833|c0_g6, TR16833|c0_g8, TR16833|c0_g9, TR18542|c0_g1, TR18542|c1_g1
GO:0048046	1.51492360323266e-14	3.9798305493258e-12	127	606	apoplast	cellular_component	TR10221|c0_g1, TR10221|c1_g1, TR10247|c0_g2, TR10504|c0_g1, TR10632|c0_g5, TR11212|c0_g1, TR11212|c0_g2, TR11440|c0_g4, TR11481|c0_g6, TR11550|c0_g1, TR11550|c0_g2, TR11972|c0_g1, TR12192|c0_g1, TR12192|c0_g2, TR12213|c0_g3, TR12998|c0_g1, TR13525|c0_g1, TR13854|c0_g1, TR14073|c0_g1, TR14073|c0_g2, TR14073|c0_g3, TR1412|c0_g2, TR15145|c0_g2, TR15495|c1_g1, TR15495|c1_g2, TR15495|c2_g12, TR15495|c…
GO:0050832	2.11647595531391e-14	5.33775235930169e-12	78	308	defense response to fungus	biological_process	TR10374|c0_g1, TR11661|c0_g2, TR11844|c2_g1, TR12314|c6_g1, TR1240|c2_g5, TR12551|c0_g1, TR12551|c0_g2, TR12551|c0_g3, TR12551|c0_g6, TR12551|c0_g7, TR12630|c0_g4, TR12837|c0_g1, TR1305|c1_g1, TR13108|c0_g2, TR1576|c0_g5, TR15829|c0_g1, TR16351|c0_g1, TR16616|c0_g1, TR17403|c1_g2, TR17628|c1_g4, TR18418|c0_g1, TR18598|c0_g1, TR1866|c0_g10, TR1866|c0_g13, TR1866|c0_g15, TR1866|c0_g22, TR19477|c0_g…
GO:0030968	2.05897072144282e-13	4.99300399949885e-11	27	54	endoplasmic reticulum unfolded protein response	biological_process	TR14493|c0_g1, TR14493|c0_g22, TR14493|c0_g2, TR14493|c0_g9, TR14932|c3_g1, TR15059|c0_g1, TR16351|c0_g1, TR18132|c0_g3, TR18132|c0_g4, TR18187|c0_g2, TR18187|c0_g6, TR1818|c3_g1, TR20512|c0_g1, TR20512|c0_g3, TR20578|c0_g10, TR20578|c0_g26, TR20578|c0_g3, TR4293|c0_g4, TR4348|c0_g1, TR6429|c0_g4, TR6429|c0_g6, TR781|c0_g1, TR9094|c0_g27, TR9864|c0_g20, TR9864|c0_g29, TR9864|c0_g30, TR9899|c0_g1
GO:0009414	3.65094929770728e-13	8.5256427118683e-11	101	468	response to water deprivation	biological_process	TR10239|c0_g1, TR10298|c0_g1, TR10374|c0_g1, TR10383|c0_g1, TR11661|c0_g2, TR13108|c0_g2, TR13134|c0_g2, TR13134|c0_g3, TR13134|c0_g6, TR13134|c0_g7, TR13555|c0_g1, TR13687|c0_g1, TR13919|c0_g5, TR14388|c1_g2, TR14518|c1_g10, TR15066|c0_g12, TR15066|c0_g16, TR15066|c0_g5, TR15066|c0_g6, TR15066|c0_g9, TR15080|c0_g2, TR15080|c0_g5, TR15217|c0_g1, TR15346|c0_g1, TR15453|c0_g1, TR15639|c0_g1, TR1576…
GO:0045548	7.27804115601067e-13	1.63885891030883e-10	24	43	phenylalanine ammonia-lyase activity	molecular_function	TR109|c0_g18, TR109|c0_g2, TR109|c0_g8, TR11131|c0_g1, TR11131|c0_g5, TR11131|c0_g6, TR12384|c0_g11, TR12384|c0_g13, TR12384|c0_g16, TR12384|c0_g17, TR12384|c0_g4, TR12384|c0_g5, TR12384|c0_g6, TR12384|c0_g8, TR12384|c0_g9, TR13654|c0_g10, TR13654|c0_g12, TR13654|c0_g2, TR13654|c0_g9, TR17661|c0_g1, TR17661|c0_g2, TR17661|c0_g4, TR17661|c0_g5, TR21449|c0_g1
GO:0009800	2.55416899597241e-12	5.55311569641587e-10	24	45	cinnamic acid biosynthetic process	biological_process	TR109|c0_g18, TR109|c0_g2, TR109|c0_g8, TR11131|c0_g1, TR11131|c0_g5, TR11131|c0_g6, TR12384|c0_g11, TR12384|c0_g13, TR12384|c0_g16, TR12384|c0_g17, TR12384|c0_g4, TR12384|c0_g5, TR12384|c0_g6, TR12384|c0_g8, TR12384|c0_g9, TR13654|c0_g10, TR13654|c0_g12, TR13654|c0_g2, TR13654|c0_g9, TR17661|c0_g1, TR17661|c0_g2, TR17661|c0_g4, TR17661|c0_g5, TR21449|c0_g1
GO:0006559	2.03485688726815e-11	4.27659089140856e-09	24	49	L-phenylalanine catabolic process	biological_process	TR109|c0_g18, TR109|c0_g2, TR109|c0_g8, TR11131|c0_g1, TR11131|c0_g5, TR11131|c0_g6, TR12384|c0_g11, TR12384|c0_g13, TR12384|c0_g16, TR12384|c0_g17, TR12384|c0_g4, TR12384|c0_g5, TR12384|c0_g6, TR12384|c0_g8, TR12384|c0_g9, TR13654|c0_g10, TR13654|c0_g12, TR13654|c0_g2, TR13654|c0_g9, TR17661|c0_g1, TR17661|c0_g2, TR17661|c0_g4, TR17661|c0_g5, TR21449|c0_g1
GO:0000145	4.67360689077722e-11	9.50551336979045e-09	28	69	exocyst	cellular_component	TR11382|c2_g1, TR11849|c0_g3, TR11849|c1_g10, TR11849|c1_g11, TR11849|c1_g2, TR11849|c1_g3, TR11849|c1_g4, TR11849|c1_g6, TR12566|c0_g1, TR12566|c0_g2, TR12566|c0_g3, TR12566|c0_g4, TR12566|c0_g5, TR12566|c0_g6, TR14429|c0_g13, TR14429|c0_g14, TR14429|c0_g15, TR14429|c0_g16, TR14429|c0_g18, TR14429|c0_g2, TR14429|c0_g3, TR14429|c0_g4, TR14429|c0_g6, TR14429|c0_g7, TR14429|c0_g8, TR14429|c0_g9, TR…
GO:0009751	6.13712251859903e-11	1.20920492124272e-08	43	147	response to salicylic acid	biological_process	TR10298|c0_g1, TR10374|c0_g1, TR11661|c0_g2, TR12491|c0_g3, TR13108|c0_g2, TR13206|c0_g1, TR13470|c0_g8, TR14516|c0_g10, TR14516|c0_g1, TR14516|c0_g2, TR14516|c0_g4, TR14516|c0_g6, TR14516|c0_g7, TR14516|c0_g9, TR15080|c0_g2, TR15741|c0_g1, TR1576|c0_g5, TR16616|c0_g1, TR16709|c0_g1, TR17824|c0_g1, TR1818|c0_g1, TR18298|c0_g16, TR20616|c0_g1, TR22489|c0_g1, TR3779|c0_g1, TR4543|c3_g1, TR5598|c0_g…
GO:0010289	6.43266397408996e-11	1.22902867747385e-08	17	27	homogalacturonan biosynthetic process	biological_process	TR1029|c0_g4, TR1029|c0_g5, TR14122|c2_g1, TR14122|c2_g4, TR14122|c2_g9, TR16813|c0_g10, TR16813|c0_g12, TR16813|c0_g13, TR16813|c0_g15, TR16813|c0_g16, TR16813|c0_g2, TR16813|c0_g3, TR16813|c0_g4, TR16813|c0_g6, TR16813|c0_g7, TR16813|c0_g9, TR5309|c0_g1
GO:0005886	7.03990605354219e-11	1.30548846081128e-08	483	3638	plasma membrane	cellular_component	TR10107|c0_g2, TR10111|c1_g1, TR10113|c0_g1, TR10367|c0_g2, TR10414|c0_g1, TR10414|c0_g2, TR10476|c0_g1, TR10479|c0_g4, TR1060|c2_g1, TR1060|c2_g2, TR10619|c0_g2, TR10641|c1_g5, TR10777|c0_g1, TR11164|c1_g1, TR11291|c3_g2, TR11295|c0_g1, TR11417|c1_g2, TR11457|c2_g5, TR1146|c1_g1, TR11481|c0_g6, TR11671|c0_g3, TR11682|c0_g1, TR11709|c1_g1, TR11779|c0_g1, TR11844|c2_g1, TR11849|c0_g3, TR11849|c1_g…
GO:0006887	8.28606777790662e-11	1.49267592399146e-08	34	99	exocytosis	biological_process	TR11382|c2_g1, TR11849|c0_g3, TR11849|c1_g10, TR11849|c1_g11, TR11849|c1_g2, TR11849|c1_g3, TR11849|c1_g4, TR11849|c1_g6, TR12314|c6_g1, TR12566|c0_g1, TR12566|c0_g2, TR12566|c0_g3, TR12566|c0_g4, TR12566|c0_g5, TR12566|c0_g6, TR12630|c0_g4, TR1305|c1_g1, TR14429|c0_g13, TR14429|c0_g14, TR14429|c0_g15, TR14429|c0_g16, TR14429|c0_g18, TR14429|c0_g2, TR14429|c0_g3, TR14429|c0_g4, TR14429|c0_g6, TR1…
GO:0035556	1.97889159611741e-10	3.46580875375562e-08	53	207	intracellular signal transduction	biological_process	TR10111|c1_g1, TR10476|c0_g1, TR10609|c1_g4, TR10609|c1_g5, TR11779|c0_g1, TR11849|c0_g3, TR11849|c1_g2, TR1245|c0_g11, TR1245|c0_g12, TR1245|c0_g13, TR1245|c0_g16, TR1245|c0_g17, TR1245|c0_g18, TR1245|c0_g1, TR1245|c0_g4, TR1245|c0_g8, TR12521|c0_g2, TR12521|c0_g3, TR12521|c1_g9, TR14170|c0_g7, TR15215|c0_g1, TR16308|c0_g1, TR17403|c1_g1, TR17552|c0_g1, TR17552|c2_g1, TR17552|c3_g10, TR17552|c3_…
GO:0071555	2.20048955287509e-10	3.74975314348039e-08	108	577	cell wall organization	biological_process	TR10221|c0_g1, TR10221|c1_g1, TR1029|c0_g5, TR1029|c0_g8, TR10367|c0_g2, TR103|c0_g2, TR1060|c2_g1, TR1060|c2_g2, TR11212|c0_g1, TR11212|c0_g2, TR12793|c0_g1, TR12839|c3_g12, TR12839|c3_g1, TR12839|c3_g6, TR12839|c3_g8, TR1329|c0_g2, TR13692|c0_g1, TR13904|c0_g1, TR14152|c0_g4, TR14152|c0_g8, TR14398|c0_g2, TR151|c0_g2, TR15501|c0_g24, TR15501|c0_g33, TR15501|c0_g45, TR16240|c0_g4, TR16327|c0_g1,…
GO:0042409	2.31013392641852e-10	3.83299852791284e-08	15	22	caffeoyl-CoA O-methyltransferase activity	molecular_function	TR2299|c0_g2, TR3447|c0_g12, TR3447|c0_g13, TR3447|c0_g14, TR3447|c0_g16, TR3447|c0_g18, TR3447|c0_g19, TR3447|c0_g20, TR3447|c0_g24, TR3447|c0_g26, TR3447|c0_g2, TR3447|c0_g3, TR3447|c0_g8, TR3447|c0_g9, TR646|c0_g1
GO:0016847	5.65251120550629e-10	9.13822644890183e-08	12	15	1-aminocyclopropane-1-carboxylate synthase activity	molecular_function	TR20380|c0_g1, TR20380|c1_g1, TR7698|c0_g1, TR8765|c0_g1, TR8765|c0_g2, TR8765|c0_g5, TR8765|c0_g6, TR8765|c0_g7, TR9692|c0_g1, TR9692|c0_g3, TR9692|c1_g1, TR9692|c2_g1
GO:0009809	5.85396446439537e-10	9.2273114870032e-08	40	133	lignin biosynthetic process	biological_process	TR1200|c0_g11, TR1200|c0_g14, TR1200|c0_g1, TR1200|c0_g2, TR1200|c0_g3, TR1200|c0_g4, TR1200|c0_g5, TR1200|c0_g7, TR1200|c0_g9, TR12192|c0_g1, TR12192|c0_g2, TR12485|c2_g17, TR13522|c0_g1, TR17559|c0_g6, TR18091|c0_g13, TR18091|c0_g3, TR18821|c2_g10, TR18821|c2_g14, TR18821|c2_g16, TR18821|c2_g9, TR2299|c0_g2, TR3447|c0_g12, TR3447|c0_g13, TR3447|c0_g14, TR3447|c0_g16, TR3447|c0_g18, TR3447|c0_g1…
GO:0019419	8.91726111366471e-10	1.33865074575371e-07	15	23	sulfate reduction	biological_process	TR15065|c1_g11, TR15065|c1_g17, TR15065|c1_g18, TR15065|c1_g20, TR15065|c1_g22, TR15065|c1_g23, TR15065|c1_g24, TR15065|c1_g25, TR15065|c1_g26, TR15065|c1_g28, TR15065|c1_g3, TR15065|c1_g4, TR15065|c1_g7, TR15065|c1_g8, TR15065|c1_g9
GO:0033741	8.91726111366471e-10	1.33865074575371e-07	15	23	adenylyl-sulfate reductase (glutathione) activity	molecular_function	TR15065|c1_g11, TR15065|c1_g17, TR15065|c1_g18, TR15065|c1_g20, TR15065|c1_g22, TR15065|c1_g23, TR15065|c1_g24, TR15065|c1_g25, TR15065|c1_g26, TR15065|c1_g28, TR15065|c1_g3, TR15065|c1_g4, TR15065|c1_g7, TR15065|c1_g8, TR15065|c1_g9
GO:0005516	9.46965354032724e-10	1.3885154784131e-07	48	186	calmodulin binding	molecular_function	TR10111|c1_g1, TR1146|c0_g1, TR1146|c1_g1, TR11646|c0_g1, TR11779|c0_g1, TR1205|c0_g21, TR12521|c0_g2, TR12521|c0_g3, TR12521|c1_g9, TR12831|c1_g3, TR13524|c0_g1, TR14170|c0_g7, TR14597|c1_g5, TR15215|c0_g1, TR15914|c0_g1, TR15914|c0_g5, TR15914|c0_g9, TR16308|c0_g1, TR17439|c0_g7, TR1744|c0_g1, TR17552|c0_g1, TR17552|c2_g1, TR17552|c3_g10, TR17552|c3_g1, TR17552|c3_g2, TR17552|c3_g5, TR18316|c0_…
GO:0051865	1.42892405614825e-09	2.04758322136698e-07	20	43	protein autoubiquitination	biological_process	TR13134|c0_g2, TR13134|c0_g3, TR13134|c0_g6, TR13134|c0_g7, TR13555|c0_g1, TR18306|c1_g2, TR18306|c1_g3, TR18306|c1_g8, TR19180|c0_g1, TR19180|c0_g2, TR19180|c0_g3, TR2025|c0_g1, TR21360|c0_g1, TR2188|c0_g1, TR2188|c0_g2, TR2188|c0_g3, TR3712|c0_g9, TR4475|c0_g1, TR4475|c0_g3, TR7617|c0_g2
GO:0009693	1.51497519839122e-09	2.1226485835237e-07	34	105	ethylene biosynthetic process	biological_process	TR1219|c1_g3, TR1715|c0_g1, TR1822|c0_g4, TR20380|c0_g1, TR20380|c1_g1, TR20565|c3_g6, TR20578|c0_g10, TR20578|c0_g26, TR20578|c0_g3, TR21309|c3_g4, TR3067|c0_g3, TR7142|c1_g11, TR7142|c1_g13, TR7142|c1_g21, TR7142|c1_g22, TR7142|c1_g27, TR7142|c1_g2, TR7142|c1_g8, TR7410|c0_g18, TR7410|c0_g5, TR7410|c0_g6, TR7698|c0_g1, TR8765|c0_g1, TR8765|c0_g2, TR8765|c0_g5, TR8765|c0_g6, TR8765|c0_g7, TR9692…
GO:0016874	2.30849576363817e-09	3.16414473689971e-07	118	684	ligase activity	molecular_function	TR11239|c0_g2, TR11239|c0_g4, TR11239|c0_g5, TR11239|c0_g6, TR11878|c0_g11, TR11878|c0_g12, TR11878|c0_g13, TR11878|c0_g15, TR11878|c0_g16, TR11878|c0_g17, TR11878|c0_g5, TR11878|c0_g8, TR11878|c0_g9, TR12527|c0_g1, TR12527|c1_g2, TR12695|c0_g1, TR12695|c1_g1, TR12695|c2_g2, TR12891|c1_g9, TR13134|c0_g2, TR13134|c0_g3, TR13134|c0_g6, TR13134|c0_g7, TR13555|c0_g1, TR13859|c0_g2, TR14495|c0_g1, TR1…
GO:0004307	2.93449620701232e-09	3.93659544366227e-07	12	16	ethanolaminephosphotransferase activity	molecular_function	TR12475|c3_g10, TR12475|c3_g12, TR12475|c3_g13, TR12475|c3_g14, TR12475|c3_g15, TR12475|c3_g17, TR12475|c3_g19, TR12475|c3_g1, TR12475|c3_g2, TR12475|c3_g5, TR12475|c3_g8, TR12475|c3_g9
GO:0007165	3.16934666233884e-09	4.09415174684325e-07	69	327	signal transduction	biological_process	TR10116|c0_g1, TR10586|c0_g2, TR11687|c1_g8, TR12837|c0_g1, TR12837|c1_g15, TR12837|c1_g2, TR12837|c1_g5, TR12837|c1_g9, TR12885|c3_g16, TR12885|c3_g3, TR12963|c0_g1, TR13919|c0_g1, TR13919|c0_g5, TR14149|c1_g1, TR14740|c0_g13, TR14740|c0_g2, TR14740|c0_g3, TR14740|c0_g4, TR15547|c1_g16, TR15684|c2_g1, TR15851|c0_g1, TR16613|c1_g13, TR16613|c1_g6, TR16866|c0_g11, TR16866|c0_g29, TR16866|c0_g5, TR…
GO:0005615	3.1818149975467e-09	4.09415174684325e-07	33	105	extracellular space	cellular_component	TR11109|c0_g1, TR11972|c0_g1, TR15495|c1_g1, TR15495|c1_g2, TR15495|c2_g12, TR15495|c2_g13, TR15495|c2_g23, TR15495|c2_g25, TR15495|c2_g3, TR15495|c2_g4, TR15495|c2_g7, TR15495|c2_g8, TR15495|c2_g9, TR17744|c0_g1, TR18439|c2_g1, TR22194|c0_g1, TR2972|c0_g2, TR2972|c0_g3, TR4237|c0_g1, TR5111|c0_g1, TR6318|c0_g10, TR6318|c0_g15, TR6318|c0_g1, TR6318|c0_g2, TR6318|c0_g4, TR6318|c0_g5, TR6318|c0_g6,…
GO:0008308	3.79370225963649e-09	4.78385854940161e-07	16	29	voltage-gated anion channel activity	molecular_function	TR11164|c0_g1, TR11164|c1_g1, TR16833|c0_g10, TR16833|c0_g14, TR16833|c0_g15, TR16833|c0_g17, TR16833|c0_g19, TR16833|c0_g1, TR16833|c0_g20, TR16833|c0_g2, TR16833|c0_g5, TR16833|c0_g6, TR16833|c0_g8, TR16833|c0_g9, TR18542|c0_g1, TR18542|c1_g1
GO:0009753	4.31603447449303e-09	5.3358034042507e-07	44	169	response to jasmonic acid	biological_process	TR10298|c0_g1, TR10374|c0_g1, TR11661|c0_g2, TR13108|c0_g2, TR13470|c0_g8, TR14488|c0_g1, TR14488|c0_g5, TR14488|c0_g7, TR14516|c0_g10, TR14516|c0_g1, TR14516|c0_g2, TR14516|c0_g4, TR14516|c0_g6, TR14516|c0_g7, TR14516|c0_g9, TR15080|c0_g2, TR15741|c0_g1, TR1576|c0_g5, TR16616|c0_g1, TR16709|c0_g1, TR1818|c3_g1, TR18298|c0_g16, TR19304|c0_g5, TR1996|c1_g1, TR20616|c0_g1, TR2437|c1_g1, TR271|c0_g3…
GO:0004553	7.03091770024927e-09	8.52498771155224e-07	50	210	hydrolase activity, hydrolyzing O-glycosyl compounds	molecular_function	TR10221|c0_g1, TR10221|c1_g1, TR10632|c0_g10, TR10632|c0_g5, TR11212|c0_g1, TR11212|c0_g2, TR11665|c1_g2, TR12998|c0_g1, TR14398|c0_g2, TR14398|c0_g5, TR15501|c0_g24, TR15501|c0_g29, TR15501|c0_g31, TR15501|c0_g33, TR15501|c0_g45, TR16327|c0_g1, TR1844|c0_g15, TR1844|c0_g17, TR1844|c0_g18, TR1844|c0_g3, TR1844|c0_g4, TR1844|c0_g7, TR1844|c0_g8, TR18695|c0_g1, TR18856|c0_g1, TR19817|c0_g1, TR21537…
GO:0042742	7.53352163810782e-09	8.96204791099431e-07	81	420	defense response to bacterium	biological_process	TR10374|c0_g1, TR11440|c0_g4, TR11646|c0_g1, TR11661|c0_g2, TR12963|c0_g1, TR13108|c0_g2, TR13726|c0_g2, TR14516|c0_g10, TR14516|c0_g1, TR14516|c0_g2, TR14516|c0_g4, TR14516|c0_g6, TR14516|c0_g7, TR14516|c0_g9, TR15091|c1_g1, TR15095|c0_g2, TR1576|c0_g5, TR15829|c0_g1, TR15914|c0_g1, TR15914|c0_g5, TR1600|c3_g2, TR16154|c0_g1, TR16616|c0_g1, TR17287|c0_g1, TR18056|c0_g4, TR18598|c0_g2, TR19304|c0…
GO:0004142	8.22991288665039e-09	9.60918532413531e-07	12	17	diacylglycerol cholinephosphotransferase activity	molecular_function	TR12475|c3_g10, TR12475|c3_g12, TR12475|c3_g13, TR12475|c3_g14, TR12475|c3_g15, TR12475|c3_g17, TR12475|c3_g19, TR12475|c3_g1, TR12475|c3_g2, TR12475|c3_g5, TR12475|c3_g8, TR12475|c3_g9
GO:0031012	8.98879271078107e-09	1.03044250984499e-06	15	26	extracellular matrix	cellular_component	TR9864|c0_g12, TR9864|c0_g13, TR9864|c0_g14, TR9864|c0_g15, TR9864|c0_g16, TR9864|c0_g17, TR9864|c0_g1, TR9864|c0_g20, TR9864|c0_g21, TR9864|c0_g27, TR9864|c0_g29, TR9864|c0_g30, TR9864|c0_g4, TR9864|c0_g7, TR9864|c0_g9
GO:0090503	1.17925940853804e-08	1.32771974479149e-06	13	21	RNA phosphodiester bond hydrolysis, exonucleolytic	biological_process	TR5193|c0_g1, TR7410|c0_g10, TR7410|c0_g13, TR7410|c0_g16, TR7410|c0_g18, TR7410|c0_g20, TR7410|c0_g21, TR7410|c0_g4, TR7410|c0_g5, TR7410|c0_g6, TR7410|c0_g7, TR7410|c0_g8, TR7410|c0_g9
GO:0009973	1.36208494318359e-08	1.50665711697764e-06	13	20	adenylyl-sulfate reductase activity	molecular_function	TR15065|c1_g11, TR15065|c1_g17, TR15065|c1_g18, TR15065|c1_g20, TR15065|c1_g23, TR15065|c1_g24, TR15065|c1_g25, TR15065|c1_g26, TR15065|c1_g28, TR15065|c1_g3, TR15065|c1_g4, TR15065|c1_g7, TR15065|c1_g9
GO:0031347	1.5984292905074e-08	1.73760287528434e-06	22	57	regulation of defense response	biological_process	TR13206|c0_g1, TR1371|c0_g2, TR1371|c0_g3, TR2926|c1_g1, TR2926|c2_g1, TR4543|c3_g1, TR5598|c0_g1, TR5598|c0_g2, TR5598|c0_g4, TR5598|c0_g7, TR5598|c0_g8, TR7319|c0_g12, TR7319|c0_g13, TR7319|c0_g17, TR7319|c0_g18, TR7319|c0_g4, TR7319|c0_g7, TR9052|c0_g1, TR9879|c1_g2, TR9879|c1_g3, TR9879|c1_g4, TR9879|c1_g5
GO:0052542	1.63216827140352e-08	1.74420694088122e-06	12	19	defense response by callose deposition	biological_process	TR14493|c0_g1, TR14493|c0_g22, TR14493|c0_g2, TR14493|c0_g9, TR1996|c1_g1, TR21807|c0_g4, TR22399|c1_g1, TR22399|c1_g2, TR233|c0_g1, TR233|c1_g1, TR4348|c0_g1, TR781|c0_g1
GO:0043565	2.02984860971393e-08	2.13303258070772e-06	82	440	sequence-specific DNA binding	molecular_function	TR10091|c0_g1, TR10239|c0_g1, TR11480|c0_g3, TR11646|c0_g1, TR1194|c0_g3, TR1194|c0_g8, TR12343|c0_g3, TR1244|c2_g4, TR13206|c0_g1, TR13543|c0_g3, TR1368|c0_g1, TR13726|c0_g2, TR14488|c0_g1, TR14488|c0_g5, TR14488|c0_g7, TR14864|c0_g1, TR15064|c0_g2, TR15639|c0_g1, TR15829|c0_g1, TR15914|c0_g1, TR15914|c0_g5, TR15914|c0_g9, TR16336|c0_g2, TR16558|c0_g2, TR17760|c0_g5, TR17899|c2_g1, TR18048|c4_g1…
GO:0000175	3.23732392752756e-08	3.27904300818784e-06	13	22	3'-5'-exoribonuclease activity	molecular_function	TR5193|c0_g1, TR7410|c0_g10, TR7410|c0_g13, TR7410|c0_g16, TR7410|c0_g18, TR7410|c0_g20, TR7410|c0_g21, TR7410|c0_g4, TR7410|c0_g5, TR7410|c0_g6, TR7410|c0_g7, TR7410|c0_g8, TR7410|c0_g9
GO:2000022	3.26681669822728e-08	3.27904300818784e-06	12	20	regulation of jasmonic acid mediated signaling pathway	biological_process	TR10374|c0_g1, TR11661|c0_g2, TR13108|c0_g2, TR1576|c0_g5, TR16616|c0_g1, TR20616|c0_g1, TR21410|c0_g1, TR3779|c0_g1, TR7286|c3_g7, TR9207|c1_g11, TR9207|c1_g3, TR9207|c1_g4
GO:0070696	3.27644265687287e-08	3.27904300818784e-06	21	54	transmembrane receptor protein serine/threonine kinase binding	molecular_function	TR11878|c0_g11, TR11878|c0_g12, TR11878|c0_g13, TR11878|c0_g15, TR11878|c0_g16, TR11878|c0_g17, TR11878|c0_g9, TR17412|c0_g13, TR17412|c0_g1, TR17412|c0_g5, TR17412|c0_g7, TR21722|c1_g2, TR21722|c1_g3, TR21722|c1_g4, TR21722|c1_g6, TR22067|c1_g1, TR28|c0_g1, TR472|c0_g14, TR472|c0_g2, TR5742|c0_g9, TR7294|c0_g1
GO:0016021	3.86664676522476e-08	3.80925122730345e-06	706	5840	integral component of membrane	cellular_component	TR10084|c0_g1, TR10107|c0_g2, TR10124|c0_g1, TR10195|c0_g1, TR1029|c0_g4, TR1029|c0_g5, TR1029|c0_g8, TR10367|c0_g2, TR10476|c0_g1, TR10536|c0_g2, TR1060|c2_g1, TR1060|c2_g2, TR10618|c1_g13, TR10618|c1_g23, TR10618|c1_g26, TR10618|c1_g2, TR10618|c1_g3, TR10618|c1_g5, TR10618|c1_g6, TR10622|c1_g1, TR10715|c0_g1, TR10730|c0_g1, TR10767|c0_g1, TR10777|c0_g1, TR1080|c0_g2, TR1080|c1_g1, TR10832|c0_g1…
GO:0005802	4.56561785026171e-08	4.42864931475386e-06	84	465	trans-Golgi network	cellular_component	TR1029|c0_g4, TR1029|c0_g5, TR1029|c0_g8, TR10536|c0_g2, TR1060|c2_g1, TR1060|c2_g2, TR11698|c0_g2, TR11862|c1_g1, TR11862|c1_g2, TR11862|c1_g3, TR11862|c2_g1, TR11862|c2_g3, TR11910|c0_g2, TR11910|c0_g6, TR11910|c0_g7, TR11910|c0_g8, TR12130|c0_g1, TR12314|c6_g1, TR12630|c0_g4, TR12652|c0_g1, TR1305|c1_g1, TR14122|c2_g1, TR14122|c2_g4, TR14122|c2_g9, TR14151|c0_g1, TR14588|c0_g4, TR14588|c0_g6, …
GO:0050378	5.28729463748472e-08	5.04757132652077e-06	15	29	UDP-glucuronate 4-epimerase activity	molecular_function	TR12652|c0_g1, TR14914|c0_g4, TR14914|c1_g10, TR14914|c1_g13, TR14914|c1_g14, TR14914|c1_g16, TR14914|c1_g1, TR14914|c1_g20, TR14914|c1_g21, TR14914|c1_g4, TR14914|c1_g5, TR14914|c1_g6, TR14914|c1_g8, TR15975|c0_g1, TR2739|c0_g1
GO:0045489	5.36379506545427e-08	5.04757132652077e-06	22	61	pectin biosynthetic process	biological_process	TR1029|c0_g4, TR1029|c0_g5, TR1029|c0_g8, TR11862|c1_g1, TR11862|c1_g2, TR11862|c1_g3, TR11862|c2_g1, TR11862|c2_g3, TR13692|c0_g1, TR17251|c0_g1, TR17268|c0_g1, TR2896|c0_g1, TR4293|c0_g4, TR4887|c2_g1, TR5309|c0_g1, TR5792|c0_g1, TR5792|c1_g1, TR7705|c0_g2, TR7705|c0_g3, TR7705|c0_g4, TR7705|c0_g5, TR9091|c0_g3
GO:0016780	5.86423107813873e-08	5.43734955112716e-06	12	19	phosphotransferase activity, for other substituted phosphate groups	molecular_function	TR11800|c1_g1, TR12475|c3_g10, TR12475|c3_g12, TR12475|c3_g13, TR12475|c3_g15, TR12475|c3_g17, TR12475|c3_g19, TR12475|c3_g1, TR12475|c3_g2, TR12475|c3_g5, TR12475|c3_g8, TR12475|c3_g9
GO:0005794	6.43619853108323e-08	5.88119300557677e-06	181	1221	Golgi apparatus	cellular_component	TR1029|c0_g4, TR1029|c0_g5, TR1029|c0_g8, TR10479|c0_g4, TR10536|c0_g2, TR1060|c2_g1, TR1060|c2_g2, TR1080|c1_g1, TR11400|c0_g13, TR11400|c0_g1, TR11400|c0_g4, TR11481|c0_g6, TR11698|c0_g2, TR11862|c1_g1, TR11862|c1_g2, TR11862|c1_g3, TR11862|c2_g1, TR11862|c2_g3, TR11910|c0_g2, TR11910|c0_g6, TR11910|c0_g7, TR11910|c0_g8, TR11972|c0_g1, TR12192|c0_g1, TR12192|c0_g2, TR12370|c0_g1, TR12475|c3_g10…
GO:0004478	1.22938473584897e-07	1.09172827598982e-05	15	30	methionine adenosyltransferase activity	molecular_function	TR17559|c0_g15, TR17559|c0_g16, TR17559|c0_g18, TR17559|c0_g20, TR17559|c0_g25, TR17559|c0_g3, TR17559|c0_g6, TR17559|c0_g7, TR17559|c0_g9, TR3160|c0_g13, TR3160|c0_g1, TR7167|c0_g10, TR7167|c0_g1, TR7167|c0_g2, TR7167|c0_g9
GO:0006556	1.22938473584897e-07	1.09172827598982e-05	15	30	S-adenosylmethionine biosynthetic process	biological_process	TR17559|c0_g15, TR17559|c0_g16, TR17559|c0_g18, TR17559|c0_g20, TR17559|c0_g25, TR17559|c0_g3, TR17559|c0_g6, TR17559|c0_g7, TR17559|c0_g9, TR3160|c0_g13, TR3160|c0_g1, TR7167|c0_g10, TR7167|c0_g1, TR7167|c0_g2, TR7167|c0_g9
GO:0000289	1.32575830842242e-07	1.16095918536158e-05	13	24	nuclear-transcribed mRNA poly(A) tail shortening	biological_process	TR5193|c0_g1, TR7410|c0_g10, TR7410|c0_g13, TR7410|c0_g16, TR7410|c0_g18, TR7410|c0_g20, TR7410|c0_g21, TR7410|c0_g4, TR7410|c0_g5, TR7410|c0_g6, TR7410|c0_g7, TR7410|c0_g8, TR7410|c0_g9
GO:0015074	1.38613480149165e-07	1.19720272923354e-05	25	82	DNA integration	biological_process	TR1177|c0_g1, TR1177|c1_g1, TR12762|c2_g3, TR12762|c3_g1, TR12855|c0_g18, TR12855|c0_g28, TR12855|c0_g7, TR12855|c0_g8, TR19287|c1_g7, TR19287|c2_g10, TR19287|c2_g12, TR19287|c2_g13, TR19287|c2_g17, TR19287|c2_g18, TR19287|c2_g19, TR19287|c2_g20, TR19287|c2_g21, TR19287|c2_g22, TR19287|c2_g5, TR19287|c2_g9, TR19370|c0_g2, TR19370|c1_g5, TR2243|c1_g1, TR2243|c2_g1, TR3431|c0_g1
GO:0004871	1.41818502562435e-07	1.20833197115696e-05	23	68	signal transducer activity	molecular_function	TR10609|c1_g4, TR10609|c1_g5, TR1245|c0_g11, TR1245|c0_g12, TR1245|c0_g13, TR1245|c0_g16, TR1245|c0_g17, TR1245|c0_g18, TR1245|c0_g1, TR1245|c0_g4, TR1245|c0_g8, TR15145|c0_g2, TR15851|c0_g1, TR17403|c1_g1, TR20081|c0_g1, TR20777|c0_g2, TR20777|c0_g4, TR20777|c0_g7, TR20777|c0_g9, TR21707|c0_g1, TR22482|c0_g1, TR2394|c0_g2, TR2443|c0_g2
GO:0009737	1.56131591394006e-07	1.31254624498561e-05	83	465	response to abscisic acid	biological_process	TR10239|c0_g1, TR10298|c0_g1, TR10374|c0_g1, TR10383|c0_g1, TR11661|c0_g2, TR1189|c0_g1, TR1189|c1_g2, TR12314|c6_g1, TR1240|c2_g5, TR1246|c2_g7, TR12521|c0_g3, TR12630|c0_g4, TR1305|c1_g1, TR13108|c0_g2, TR14488|c0_g1, TR14488|c0_g5, TR14488|c0_g7, TR14516|c0_g10, TR14516|c0_g1, TR14516|c0_g2, TR14516|c0_g4, TR14516|c0_g6, TR14516|c0_g7, TR14516|c0_g9, TR15080|c0_g2, TR15453|c0_g1, TR15556|c1_g1…
GO:0009863	1.82235377786363e-07	1.51183428545134e-05	17	43	salicylic acid mediated signaling pathway	biological_process	TR14385|c0_g4, TR14398|c0_g5, TR14932|c3_g1, TR15059|c0_g1, TR18132|c0_g3, TR18132|c0_g4, TR18258|c1_g1, TR18258|c2_g1, TR18258|c2_g2, TR20512|c0_g1, TR20512|c0_g3, TR233|c0_g1, TR233|c1_g1, TR5399|c0_g2, TR5455|c0_g1, TR5455|c0_g3, TR9899|c0_g1
GO:0090305	2.22600807014569e-07	1.82272478990501e-05	13	25	nucleic acid phosphodiester bond hydrolysis	biological_process	TR5193|c0_g1, TR7410|c0_g10, TR7410|c0_g13, TR7410|c0_g16, TR7410|c0_g18, TR7410|c0_g20, TR7410|c0_g21, TR7410|c0_g4, TR7410|c0_g5, TR7410|c0_g6, TR7410|c0_g7, TR7410|c0_g8, TR7410|c0_g9
GO:0009612	2.61737483933288e-07	2.11571132846074e-05	11	18	response to mechanical stimulus	biological_process	TR14385|c0_g4, TR15501|c0_g31, TR15501|c0_g33, TR21711|c0_g11, TR21711|c0_g5, TR21711|c0_g7, TR5455|c0_g1, TR5455|c0_g3, TR8896|c0_g7, TR9254|c0_g3, TR9692|c1_g1
GO:0008757	2.95064100757948e-07	2.3549103231378e-05	15	33	S-adenosylmethionine-dependent methyltransferase activity	molecular_function	TR12130|c0_g1, TR14122|c2_g1, TR14122|c2_g4, TR14122|c2_g9, TR16813|c0_g10, TR16813|c0_g12, TR16813|c0_g13, TR16813|c0_g15, TR16813|c0_g16, TR16813|c0_g2, TR16813|c0_g3, TR16813|c0_g4, TR16813|c0_g6, TR16813|c0_g7, TR16813|c0_g9
GO:0007338	3.20239023625066e-07	2.52388380494506e-05	13	26	single fertilization	biological_process	TR11844|c2_g1, TR12551|c0_g1, TR12551|c0_g2, TR12551|c0_g3, TR12551|c0_g6, TR12551|c0_g7, TR14725|c0_g1, TR14725|c0_g9, TR43|c0_g1, TR43|c2_g1, TR6268|c0_g1, TR6268|c0_g3, TR6268|c0_g6
GO:0009505	3.35741192965045e-07	2.61339286622791e-05	62	314	plant-type cell wall	cellular_component	TR10632|c0_g5, TR11698|c0_g2, TR11972|c0_g1, TR12998|c0_g1, TR1329|c0_g2, TR13464|c1_g5, TR13525|c0_g1, TR13533|c0_g1, TR13783|c0_g1, TR14073|c0_g1, TR14073|c0_g2, TR14073|c0_g3, TR15030|c0_g7, TR15145|c0_g2, TR151|c0_g2, TR15495|c1_g1, TR15495|c1_g2, TR15495|c2_g12, TR15495|c2_g13, TR15495|c2_g23, TR15495|c2_g25, TR15495|c2_g3, TR15495|c2_g4, TR15495|c2_g7, TR15495|c2_g8, TR15495|c2_g9, TR16240|…
GO:0005768	4.2879804375652e-07	3.29703861693276e-05	83	480	endosome	cellular_component	TR1029|c0_g4, TR1029|c0_g5, TR1029|c0_g8, TR10536|c0_g2, TR1060|c2_g1, TR1060|c2_g2, TR11698|c0_g2, TR11862|c1_g1, TR11862|c1_g2, TR11862|c1_g3, TR11862|c2_g1, TR11862|c2_g3, TR11910|c0_g2, TR11910|c0_g6, TR11910|c0_g7, TR11910|c0_g8, TR12130|c0_g1, TR12652|c0_g1, TR14122|c2_g1, TR14122|c2_g4, TR14122|c2_g9, TR14151|c0_g1, TR14588|c0_g4, TR14588|c0_g6, TR14588|c0_g9, TR14867|c0_g3, TR14867|c0_g4,…
GO:0005524	4.61095910195548e-07	3.49242874923299e-05	630	5230	ATP binding	molecular_function	TR10107|c0_g2, TR10111|c1_g1, TR10116|c0_g1, TR10247|c0_g2, TR10299|c1_g1, TR10312|c0_g1, TR1032|c0_g2, TR1032|c2_g12, TR10476|c0_g1, TR10622|c1_g1, TR10633|c1_g10, TR10633|c1_g11, TR10633|c1_g12, TR10633|c1_g13, TR10633|c1_g16, TR10633|c1_g17, TR10633|c1_g1, TR10633|c1_g20, TR10633|c1_g21, TR10633|c1_g3, TR10633|c1_g5, TR10633|c1_g6, TR10633|c1_g7, TR10633|c1_g8, TR10633|c1_g9, TR10650|c0_g17, T…
GO:2000031	4.65287890460858e-07	3.49242874923299e-05	12	24	regulation of salicylic acid mediated signaling pathway	biological_process	TR10374|c0_g1, TR11661|c0_g2, TR13108|c0_g2, TR1576|c0_g5, TR16616|c0_g1, TR20616|c0_g1, TR21410|c0_g1, TR3779|c0_g1, TR7286|c3_g7, TR9207|c1_g11, TR9207|c1_g3, TR9207|c1_g4
GO:0009835	5.92608334307266e-07	4.39575946800861e-05	18	47	fruit ripening	biological_process	TR11999|c0_g1, TR1715|c0_g1, TR20380|c0_g1, TR20380|c1_g1, TR20565|c3_g6, TR7142|c1_g21, TR7142|c1_g22, TR7142|c1_g27, TR7698|c0_g1, TR8765|c0_g1, TR8765|c0_g2, TR8765|c0_g5, TR8765|c0_g6, TR8765|c0_g7, TR9692|c0_g1, TR9692|c0_g3, TR9692|c1_g1, TR9692|c2_g1
GO:0004535	7.52995648686461e-07	5.52050879647458e-05	13	27	poly(A)-specific ribonuclease activity	molecular_function	TR5193|c0_g1, TR7410|c0_g10, TR7410|c0_g13, TR7410|c0_g16, TR7410|c0_g18, TR7410|c0_g20, TR7410|c0_g21, TR7410|c0_g4, TR7410|c0_g5, TR7410|c0_g6, TR7410|c0_g7, TR7410|c0_g8, TR7410|c0_g9
GO:0048317	7.89382392345565e-07	5.72075400429745e-05	7	8	seed morphogenesis	biological_process	TR1574|c0_g1, TR4094|c1_g1, TR4094|c1_g2, TR4094|c1_g3, TR4094|c1_g4, TR4094|c1_g5, TR4094|c1_g6
GO:0004435	8.73678982130225e-07	6.25971134355803e-05	12	23	phosphatidylinositol phospholipase C activity	molecular_function	TR10609|c1_g4, TR10609|c1_g5, TR1245|c0_g11, TR1245|c0_g12, TR1245|c0_g13, TR1245|c0_g16, TR1245|c0_g17, TR1245|c0_g18, TR1245|c0_g1, TR1245|c0_g4, TR1245|c0_g8, TR17403|c1_g1
GO:0008171	9.31509535546742e-07	6.59906474339574e-05	20	58	O-methyltransferase activity	molecular_function	TR11141|c1_g1, TR11141|c1_g2, TR2299|c0_g2, TR3447|c0_g12, TR3447|c0_g13, TR3447|c0_g14, TR3447|c0_g16, TR3447|c0_g18, TR3447|c0_g19, TR3447|c0_g20, TR3447|c0_g24, TR3447|c0_g26, TR3447|c0_g2, TR3447|c0_g3, TR3447|c0_g8, TR3447|c0_g9, TR646|c0_g1, TR65|c0_g2, TR65|c0_g3, TR65|c0_g4
GO:0043201	1.07591133176164e-06	7.37350102908383e-05	7	8	response to leucine	biological_process	TR14516|c0_g10, TR14516|c0_g1, TR14516|c0_g2, TR14516|c0_g4, TR14516|c0_g6, TR14516|c0_g7, TR14516|c0_g9
GO:0080052	1.07591133176164e-06	7.37350102908383e-05	7	8	response to histidine	biological_process	TR14516|c0_g10, TR14516|c0_g1, TR14516|c0_g2, TR14516|c0_g4, TR14516|c0_g6, TR14516|c0_g7, TR14516|c0_g9
GO:0080053	1.07591133176164e-06	7.37350102908383e-05	7	8	response to phenylalanine	biological_process	TR14516|c0_g10, TR14516|c0_g1, TR14516|c0_g2, TR14516|c0_g4, TR14516|c0_g6, TR14516|c0_g7, TR14516|c0_g9
GO:0010483	1.10604418142685e-06	7.49850383214657e-05	10	17	pollen tube reception	biological_process	TR11844|c2_g1, TR12551|c0_g1, TR12551|c0_g2, TR12551|c0_g3, TR12551|c0_g6, TR12551|c0_g7, TR14725|c0_g1, TR14725|c0_g9, TR43|c0_g1, TR43|c2_g1
GO:0048544	1.27159590084621e-06	8.52916186684614e-05	24	80	recognition of pollen	biological_process	TR1146|c0_g1, TR1146|c1_g1, TR12420|c0_g1, TR12831|c1_g3, TR13524|c0_g1, TR14597|c1_g5, TR14795|c0_g1, TR16846|c0_g1, TR16846|c1_g1, TR17064|c0_g2, TR17064|c1_g1, TR19346|c3_g5, TR20562|c0_g1, TR20801|c0_g2, TR20968|c0_g1, TR21506|c0_g1, TR265|c0_g1, TR3381|c1_g1, TR6070|c0_g1, TR6279|c1_g1, TR6798|c0_g1, TR9077|c1_g1, TR9077|c3_g1, TR9823|c0_g1
GO:0016614	1.28663018544544e-06	8.53916138866684e-05	13	27	oxidoreductase activity, acting on CH-OH group of donors	molecular_function	TR22119|c0_g13, TR22119|c0_g14, TR22119|c0_g17, TR22119|c0_g19, TR22119|c0_g20, TR22119|c0_g21, TR22119|c0_g23, TR22119|c0_g24, TR22119|c0_g2, TR22119|c0_g3, TR22119|c0_g4, TR22119|c0_g7, TR22119|c0_g9
GO:0030014	1.65275431339134e-06	0.000108548082770129	13	29	CCR4-NOT complex	cellular_component	TR5193|c0_g1, TR7410|c0_g10, TR7410|c0_g13, TR7410|c0_g16, TR7410|c0_g18, TR7410|c0_g20, TR7410|c0_g21, TR7410|c0_g4, TR7410|c0_g5, TR7410|c0_g6, TR7410|c0_g7, TR7410|c0_g8, TR7410|c0_g9
GO:0004683	1.74668334269348e-06	0.000113061123235678	24	82	calmodulin-dependent protein kinase activity	molecular_function	TR10111|c1_g1, TR11779|c0_g1, TR12521|c0_g2, TR12521|c0_g3, TR12521|c1_g9, TR14170|c0_g7, TR15215|c0_g1, TR16308|c0_g1, TR17552|c0_g1, TR17552|c2_g1, TR17552|c3_g10, TR17552|c3_g1, TR17552|c3_g2, TR17552|c3_g5, TR20772|c1_g1, TR20772|c1_g2, TR20772|c1_g3, TR20772|c1_g5, TR20772|c1_g6, TR20772|c2_g2, TR20772|c2_g4, TR20772|c2_g5, TR6025|c0_g1, TR6747|c0_g4
GO:0015927	1.7573338742421e-06	0.000113061123235678	6	6	trehalase activity	molecular_function	TR463|c2_g10, TR463|c2_g15, TR463|c2_g16, TR463|c2_g1, TR463|c2_g3, TR463|c2_g6
GO:0046593	1.94297245731205e-06	0.000123741831751035	10	17	mandelonitrile lyase activity	molecular_function	TR22119|c0_g13, TR22119|c0_g17, TR22119|c0_g19, TR22119|c0_g20, TR22119|c0_g21, TR22119|c0_g23, TR22119|c0_g24, TR22119|c0_g3, TR22119|c0_g9, TR4854|c0_g2
GO:0005618	2.85361518211996e-06	0.000179920437232663	123	781	cell wall	cellular_component	TR10221|c0_g1, TR10221|c1_g1, TR10454|c0_g1, TR10590|c0_g1, TR10590|c0_g2, TR10590|c0_g4, TR10715|c0_g1, TR11212|c0_g1, TR11212|c0_g2, TR11481|c0_g6, TR11972|c0_g1, TR12192|c0_g1, TR12192|c0_g2, TR12497|c0_g10, TR12998|c0_g1, TR13464|c1_g5, TR13904|c0_g1, TR14398|c0_g2, TR14411|c0_g1, TR14867|c0_g3, TR14867|c0_g4, TR151|c0_g2, TR15495|c1_g1, TR15495|c1_g2, TR15495|c2_g12, TR15495|c2_g13, TR15495|…
GO:0006646	3.56201780345669e-06	0.000222361606443509	13	30	phosphatidylethanolamine biosynthetic process	biological_process	TR12475|c3_g10, TR12475|c3_g12, TR12475|c3_g13, TR12475|c3_g14, TR12475|c3_g15, TR12475|c3_g17, TR12475|c3_g19, TR12475|c3_g1, TR12475|c3_g2, TR12475|c3_g5, TR12475|c3_g8, TR12475|c3_g9, TR14033|c0_g1
GO:0032259	4.25129170908616e-06	0.000262788178684198	15	39	methylation	biological_process	TR12130|c0_g1, TR14122|c2_g1, TR14122|c2_g4, TR14122|c2_g9, TR16813|c0_g10, TR16813|c0_g12, TR16813|c0_g13, TR16813|c0_g15, TR16813|c0_g16, TR16813|c0_g2, TR16813|c0_g3, TR16813|c0_g4, TR16813|c0_g6, TR16813|c0_g7, TR16813|c0_g9
GO:0016857	4.98497488664409e-06	0.000305148220002825	13	30	racemase and epimerase activity, acting on carbohydrates and derivatives	molecular_function	TR12652|c0_g1, TR14914|c0_g4, TR14914|c1_g10, TR14914|c1_g13, TR14914|c1_g14, TR14914|c1_g16, TR14914|c1_g1, TR14914|c1_g20, TR14914|c1_g21, TR14914|c1_g4, TR14914|c1_g6, TR14914|c1_g8, TR15975|c0_g1
GO:0030308	5.58775879653554e-06	0.000338757877039967	9	16	negative regulation of cell growth	biological_process	TR11844|c2_g1, TR12551|c0_g1, TR12551|c0_g2, TR12551|c0_g3, TR12551|c0_g6, TR12551|c0_g7, TR20081|c0_g1, TR43|c0_g1, TR43|c2_g1
GO:0051555	6.31754670646157e-06	0.000379353637945145	10	19	flavonol biosynthetic process	biological_process	TR21678|c0_g11, TR21678|c0_g12, TR21678|c0_g14, TR21678|c0_g1, TR21678|c0_g2, TR21678|c0_g4, TR21678|c0_g6, TR21678|c0_g7, TR9779|c1_g2, TR9779|c1_g3
GO:0009931	6.98728143267799e-06	0.000415611409745611	23	82	calcium-dependent protein serine/threonine kinase activity	molecular_function	TR10111|c1_g1, TR11779|c0_g1, TR12521|c0_g2, TR12521|c1_g9, TR14170|c0_g7, TR15215|c0_g1, TR16308|c0_g1, TR17552|c0_g1, TR17552|c2_g1, TR17552|c3_g2, TR17552|c3_g5, TR20772|c1_g1, TR20772|c1_g2, TR20772|c1_g5, TR20772|c1_g6, TR20772|c2_g2, TR20772|c2_g4, TR20772|c2_g5, TR2344|c0_g1, TR2344|c0_g3, TR6025|c0_g1, TR6747|c0_g4, TR8812|c0_g9
GO:0046658	7.70707475103321e-06	0.000454141180423032	29	121	anchored component of plasma membrane	cellular_component	TR11910|c0_g2, TR11910|c0_g6, TR11910|c0_g7, TR11910|c0_g8, TR12497|c0_g10, TR12497|c0_g5, TR13533|c0_g1, TR13854|c0_g1, TR14398|c0_g2, TR14398|c0_g5, TR17642|c0_g2, TR18332|c0_g4, TR18332|c0_g5, TR18332|c0_g9, TR20549|c0_g1, TR20549|c1_g1, TR20549|c2_g13, TR20549|c2_g3, TR20556|c0_g1, TR20556|c0_g2, TR22126|c0_g2, TR3196|c0_g2, TR4819|c0_g2, TR518|c0_g1, TR518|c0_g2, TR518|c0_g3, TR518|c0_g4, TR…
GO:0042736	8.21940299061958e-06	0.000479845702369041	6	7	NADH kinase activity	molecular_function	TR9178|c0_g11, TR9178|c0_g12, TR9178|c0_g14, TR9178|c0_g1, TR9178|c0_g5, TR9178|c0_g9
GO:0042538	8.6826183245617e-06	0.000502237692994142	31	130	hyperosmotic salinity response	biological_process	TR10239|c0_g1, TR13919|c0_g5, TR14516|c0_g10, TR14516|c0_g1, TR14516|c0_g2, TR14516|c0_g4, TR14516|c0_g6, TR14516|c0_g7, TR14516|c0_g9, TR15080|c0_g2, TR15080|c0_g5, TR15346|c0_g1, TR17234|c0_g1, TR17234|c0_g2, TR17234|c0_g4, TR1818|c3_g1, TR19073|c0_g1, TR19190|c0_g2, TR1996|c1_g1, TR21799|c0_g11, TR21799|c0_g5, TR21799|c0_g7, TR6635|c0_g1, TR6635|c0_g3, TR6635|c0_g4, TR6635|c0_g8, TR6757|c0_g3,…
GO:0009409	1.03226308196274e-05	0.00059167443016137	76	445	response to cold	biological_process	TR12735|c0_g1, TR14868|c2_g1, TR14868|c2_g4, TR15066|c0_g12, TR15066|c0_g16, TR15066|c0_g5, TR15066|c0_g6, TR15066|c0_g9, TR15217|c0_g1, TR15453|c0_g1, TR15501|c0_g31, TR15501|c0_g33, TR15829|c0_g1, TR16202|c0_g1, TR16351|c0_g1, TR16535|c0_g3, TR17204|c0_g1, TR18123|c0_g15, TR18324|c2_g1, TR18418|c0_g1, TR1866|c0_g10, TR1866|c0_g13, TR1866|c0_g15, TR1866|c0_g22, TR18821|c2_g10, TR18821|c2_g14, TR…
GO:0009617	1.08643965764467e-05	0.000617117301031498	29	123	response to bacterium	biological_process	TR11481|c0_g6, TR12915|c0_g4, TR12915|c2_g1, TR13726|c0_g2, TR14477|c2_g2, TR14477|c2_g3, TR14477|c2_g4, TR16430|c0_g1, TR18091|c0_g13, TR18091|c0_g3, TR20050|c0_g1, TR21155|c0_g1, TR21410|c0_g1, TR21480|c0_g8, TR2551|c1_g8, TR3189|c1_g1, TR4132|c0_g25, TR4132|c0_g26, TR4132|c0_g39, TR4132|c0_g8, TR7776|c0_g1, TR7776|c0_g2, TR7776|c0_g3, TR7776|c0_g4, TR8013|c0_g7, TR8013|c0_g8, TR8119|c0_g4, TR8…
GO:0010430	1.4102090033342e-05	0.00079217300901008	7	10	fatty acid omega-oxidation	biological_process	TR22119|c0_g13, TR22119|c0_g17, TR22119|c0_g19, TR22119|c0_g20, TR22119|c0_g23, TR22119|c0_g24, TR22119|c0_g9
GO:0009814	1.41975495667152e-05	0.00079217300901008	17	53	defense response, incompatible interaction	biological_process	TR11878|c0_g11, TR11878|c0_g12, TR11878|c0_g13, TR11878|c0_g15, TR11878|c0_g16, TR11878|c0_g17, TR11878|c0_g9, TR20805|c0_g3, TR22067|c1_g1, TR3617|c0_g1, TR3617|c0_g5, TR3617|c0_g6, TR3617|c0_g8, TR4705|c0_g2, TR7410|c0_g18, TR7410|c0_g5, TR7410|c0_g6
GO:0004604	1.49968485158905e-05	0.000829430963970962	9	16	phosphoadenylyl-sulfate reductase (thioredoxin) activity	molecular_function	TR15065|c1_g18, TR15065|c1_g23, TR15065|c1_g24, TR15065|c1_g25, TR15065|c1_g26, TR15065|c1_g28, TR15065|c1_g4, TR15065|c1_g7, TR15065|c1_g8
GO:0004805	1.53866271083168e-05	0.000843588555808149	11	25	trehalose-phosphatase activity	molecular_function	TR463|c0_g1, TR463|c1_g2, TR463|c1_g3, TR463|c2_g10, TR463|c2_g12, TR463|c2_g15, TR463|c2_g16, TR463|c2_g1, TR463|c2_g3, TR463|c2_g6, TR463|c2_g9
GO:0044212	1.57619150286968e-05	0.000856714433240805	28	119	transcription regulatory region DNA binding	molecular_function	TR10239|c0_g1, TR11480|c0_g3, TR13470|c0_g8, TR14864|c0_g1, TR15639|c0_g1, TR15688|c0_g2, TR15829|c0_g1, TR15919|c0_g1, TR16080|c0_g1, TR16080|c0_g2, TR211|c0_g3, TR21216|c0_g7, TR21799|c0_g11, TR21799|c0_g5, TR21799|c0_g7, TR3526|c0_g3, TR3574|c3_g1, TR4186|c0_g1, TR4597|c0_g1, TR5598|c0_g1, TR5598|c0_g2, TR5598|c0_g4, TR5598|c0_g7, TR5598|c0_g8, TR6757|c0_g3, TR6921|c0_g4, TR7115|c0_g1, TR8749|…
GO:0043680	1.64768191842539e-05	0.000887917478262572	8	14	filiform apparatus	cellular_component	TR11844|c2_g1, TR12551|c0_g1, TR12551|c0_g2, TR12551|c0_g3, TR12551|c0_g6, TR12551|c0_g7, TR43|c0_g1, TR43|c2_g1
GO:0043069	1.8634453463897e-05	0.000995679907541274	17	55	negative regulation of programmed cell death	biological_process	TR10476|c0_g1, TR14493|c0_g1, TR14493|c0_g22, TR14493|c0_g2, TR14493|c0_g9, TR15059|c0_g1, TR16351|c0_g1, TR17628|c1_g4, TR18132|c0_g3, TR18132|c0_g4, TR1818|c3_g1, TR208|c0_g3, TR21807|c0_g4, TR4348|c0_g1, TR781|c0_g1, TR9094|c0_g27, TR977|c0_g1
GO:0003979	2.06076928761672e-05	0.00108276252986862	9	17	UDP-glucose 6-dehydrogenase activity	molecular_function	TR12213|c0_g3, TR14411|c0_g1, TR1964|c0_g12, TR1964|c0_g14, TR1964|c0_g1, TR1964|c0_g3, TR1964|c0_g4, TR1964|c0_g5, TR1964|c0_g7
GO:0006065	2.06076928761672e-05	0.00108276252986862	9	17	UDP-glucuronate biosynthetic process	biological_process	TR12213|c0_g3, TR14411|c0_g1, TR1964|c0_g12, TR1964|c0_g14, TR1964|c0_g1, TR1964|c0_g3, TR1964|c0_g4, TR1964|c0_g5, TR1964|c0_g7
GO:0002679	2.17584935969038e-05	0.0011337793564337	8	14	respiratory burst involved in defense response	biological_process	TR20578|c0_g10, TR20578|c0_g26, TR20578|c0_g3, TR21309|c3_g4, TR21807|c0_g4, TR7410|c0_g18, TR7410|c0_g5, TR7410|c0_g6
GO:0008889	2.2767909198936e-05	0.00117665301228928	9	18	glycerophosphodiester phosphodiesterase activity	molecular_function	TR15390|c0_g1, TR18332|c0_g10, TR18332|c0_g15, TR18332|c0_g1, TR18332|c0_g2, TR18332|c0_g4, TR18332|c0_g5, TR18332|c0_g8, TR18332|c0_g9
GO:1900056	2.5691626191244e-05	0.00131695693606336	7	11	negative regulation of leaf senescence	biological_process	TR13206|c0_g1, TR9864|c0_g14, TR9864|c0_g15, TR9879|c1_g2, TR9879|c1_g3, TR9879|c1_g4, TR9879|c1_g5
GO:0004385	2.6553068862279e-05	0.00135013789658604	6	8	guanylate kinase activity	molecular_function	TR15838|c1_g17, TR15838|c1_g22, TR16267|c1_g1, TR21178|c0_g1, TR21178|c0_g3, TR21178|c0_g5
GO:0004190	3.37284930243041e-05	0.0017012651881459	35	169	aspartic-type endopeptidase activity	molecular_function	TR1177|c1_g1, TR11920|c1_g1, TR11920|c2_g1, TR12765|c0_g11, TR12765|c0_g13, TR12765|c0_g15, TR12765|c0_g6, TR15536|c0_g2, TR15536|c0_g3, TR15801|c0_g1, TR15801|c1_g1, TR19287|c2_g10, TR19287|c2_g13, TR19287|c2_g17, TR19287|c2_g18, TR19287|c2_g19, TR19287|c2_g21, TR19287|c2_g9, TR19370|c1_g5, TR20505|c0_g1, TR21309|c0_g2, TR22531|c0_g1, TR3196|c0_g2, TR503|c0_g2, TR8943|c0_g1, TR9763|c0_g14, TR976…
GO:0010411	3.69114822580746e-05	0.00184703885426318	8	15	xyloglucan metabolic process	biological_process	TR18695|c0_g1, TR21676|c0_g3, TR21676|c0_g6, TR21676|c0_g7, TR21676|c0_g9, TR808|c2_g1, TR8939|c0_g4, TR9152|c2_g1
GO:0007267	3.72291059691518e-05	0.00184826388295671	15	47	cell-cell signaling	biological_process	TR15145|c0_g2, TR19333|c1_g3, TR20081|c0_g1, TR22119|c0_g13, TR22119|c0_g17, TR22119|c0_g19, TR22119|c0_g20, TR22119|c0_g23, TR22119|c0_g24, TR22119|c0_g9, TR2394|c0_g2, TR2443|c0_g2, TR8601|c1_g11, TR8601|c1_g15, TR8601|c1_g1
GO:0003964	3.98594448127184e-05	0.00196338905893898	12	34	RNA-directed DNA polymerase activity	molecular_function	TR1177|c1_g1, TR19287|c2_g10, TR19287|c2_g11, TR19287|c2_g13, TR19287|c2_g17, TR19287|c2_g18, TR19287|c2_g19, TR19287|c2_g21, TR19287|c2_g9, TR19370|c1_g5, TR20505|c0_g1, TR6053|c0_g1
GO:0003951	4.61044297242965e-05	0.00221899564436404	8	15	NAD+ kinase activity	molecular_function	TR9178|c0_g10, TR9178|c0_g11, TR9178|c0_g12, TR9178|c0_g14, TR9178|c0_g1, TR9178|c0_g5, TR9178|c0_g7, TR9178|c0_g9
GO:0006741	4.61044297242965e-05	0.00221899564436404	8	15	NADP biosynthetic process	biological_process	TR9178|c0_g10, TR9178|c0_g11, TR9178|c0_g12, TR9178|c0_g14, TR9178|c0_g1, TR9178|c0_g5, TR9178|c0_g7, TR9178|c0_g9
GO:0019674	4.61044297242965e-05	0.00221899564436404	8	15	NAD metabolic process	biological_process	TR9178|c0_g10, TR9178|c0_g11, TR9178|c0_g12, TR9178|c0_g14, TR9178|c0_g1, TR9178|c0_g5, TR9178|c0_g7, TR9178|c0_g9
GO:0030552	4.81856751538234e-05	0.00228429084093877	12	33	cAMP binding	molecular_function	TR12151|c0_g1, TR12151|c1_g1, TR12151|c2_g1, TR16540|c1_g1, TR16540|c2_g1, TR16939|c1_g1, TR18003|c0_g1, TR18003|c1_g1, TR20622|c1_g1, TR20622|c2_g1, TR20622|c3_g1, TR9364|c1_g2
GO:0030553	4.81856751538234e-05	0.00228429084093877	12	33	cGMP binding	molecular_function	TR12151|c0_g1, TR12151|c1_g1, TR12151|c2_g1, TR16540|c1_g1, TR16540|c2_g1, TR16939|c1_g1, TR18003|c0_g1, TR18003|c1_g1, TR20622|c1_g1, TR20622|c2_g1, TR20622|c3_g1, TR9364|c1_g2
GO:0009699	4.93014690605372e-05	0.00231974449572154	9	19	phenylpropanoid biosynthetic process	biological_process	TR1200|c0_g11, TR1200|c0_g14, TR1200|c0_g1, TR1200|c0_g2, TR1200|c0_g3, TR1200|c0_g4, TR1200|c0_g5, TR1200|c0_g7, TR1200|c0_g9
GO:0033843	5.90123613331737e-05	0.00275609583856045	5	6	xyloglucan 6-xylosyltransferase activity	molecular_function	TR21676|c0_g3, TR21676|c0_g6, TR21676|c0_g7, TR21676|c0_g9, TR9152|c2_g1
GO:0003830	6.60716786173848e-05	0.00306310245354861	7	12	beta-1,4-mannosylglycoprotein 4-beta-N-acetylglucosaminyltransferase activity	molecular_function	TR1923|c1_g2, TR6232|c0_g11, TR6232|c0_g14, TR6232|c0_g15, TR6232|c0_g2, TR6232|c0_g3, TR6232|c0_g9
GO:0019199	6.75623144792396e-05	0.00310934593278544	8	16	transmembrane receptor protein kinase activity	molecular_function	TR1246|c2_g7, TR19304|c0_g1, TR19304|c0_g2, TR19304|c0_g3, TR19304|c0_g4, TR20348|c1_g1, TR5728|c1_g1, TR5728|c2_g1
GO:0006612	6.84364826254824e-05	0.00311883455987194	25	107	protein targeting to membrane	biological_process	TR10476|c0_g1, TR12314|c6_g1, TR12630|c0_g4, TR1305|c1_g1, TR14385|c0_g4, TR14398|c0_g5, TR14493|c0_g1, TR14493|c0_g22, TR14493|c0_g2, TR14493|c0_g9, TR15059|c0_g1, TR16351|c0_g1, TR18132|c0_g3, TR18132|c0_g4, TR1818|c3_g1, TR20578|c0_g10, TR20578|c0_g26, TR20578|c0_g3, TR21807|c0_g4, TR4348|c0_g1, TR5455|c0_g1, TR5455|c0_g3, TR6011|c0_g1, TR781|c0_g1, TR9094|c0_g27
GO:0009506	6.87578118671214e-05	0.00311883455987194	222	1695	plasmodesma	cellular_component	TR10476|c0_g1, TR10479|c0_g4, TR11417|c1_g2, TR1146|c1_g1, TR11844|c2_g1, TR11910|c0_g2, TR11910|c0_g6, TR11910|c0_g7, TR11910|c0_g8, TR12314|c6_g1, TR12325|c0_g5, TR12370|c0_g1, TR1240|c2_g5, TR1246|c2_g3, TR12521|c0_g3, TR12551|c0_g1, TR12551|c0_g2, TR12551|c0_g3, TR12551|c0_g6, TR12551|c0_g7, TR12582|c0_g1, TR12609|c0_g1, TR12630|c0_g4, TR12697|c0_g1, TR12771|c0_g14, TR12918|c0_g3, TR1305|c1_g…
GO:0017077	7.87759557899395e-05	0.00354773143753977	5	6	oxidative phosphorylation uncoupler activity	molecular_function	TR10767|c0_g1, TR14022|c0_g13, TR14022|c0_g15, TR14022|c0_g4, TR14022|c0_g7
GO:0003677	8.30864987439131e-05	0.00371532180553455	271	2152	DNA binding	molecular_function	TR10093|c1_g1, TR1014|c0_g1, TR10239|c0_g1, TR10298|c0_g1, TR10374|c0_g1, TR10415|c0_g1, TR10545|c0_g1, TR1054|c0_g3, TR1056|c0_g1, TR1070|c0_g1, TR11040|c0_g1, TR11274|c0_g3, TR11291|c3_g2, TR11423|c4_g1, TR11661|c0_g2, TR11999|c0_g1, TR1204|c0_g11, TR1204|c0_g13, TR12059|c0_g1, TR1205|c0_g11, TR1205|c0_g14, TR1205|c0_g21, TR12343|c0_g1, TR12343|c0_g3, TR12357|c0_g1, TR12357|c1_g1, TR12357|c1_g3…
GO:0047262	9.00761477552389e-05	0.00399950782814635	14	45	polygalacturonate 4-alpha-galacturonosyltransferase activity	molecular_function	TR1029|c0_g4, TR1029|c0_g5, TR1029|c0_g8, TR13692|c0_g1, TR17251|c0_g1, TR2896|c0_g1, TR4293|c0_g4, TR4887|c2_g1, TR5309|c0_g1, TR7705|c0_g2, TR7705|c0_g3, TR7705|c0_g4, TR7705|c0_g5, TR9091|c0_g3
GO:0006730	9.96242196955407e-05	0.00439252241384884	17	59	one-carbon metabolic process	biological_process	TR11544|c1_g1, TR16643|c0_g1, TR17559|c0_g15, TR17559|c0_g16, TR17559|c0_g18, TR17559|c0_g20, TR17559|c0_g25, TR17559|c0_g3, TR17559|c0_g6, TR17559|c0_g7, TR17559|c0_g9, TR3160|c0_g13, TR3160|c0_g1, TR7167|c0_g10, TR7167|c0_g1, TR7167|c0_g2, TR7167|c0_g9
GO:0010951	0.000103808986112755	0.00449252985832972	8	16	negative regulation of endopeptidase activity	biological_process	TR11109|c0_g1, TR15066|c0_g12, TR15066|c0_g16, TR15066|c0_g5, TR15066|c0_g6, TR15066|c0_g9, TR8049|c0_g1, TR8049|c1_g1
GO:0033611	0.000104030033198436	0.00449252985832972	6	9	oxalate catabolic process	biological_process	TR9172|c0_g10, TR9172|c0_g17, TR9172|c0_g1, TR9172|c0_g3, TR9172|c0_g7, TR9172|c0_g8
GO:0050203	0.000104030033198436	0.00449252985832972	6	9	oxalate-CoA ligase activity	molecular_function	TR9172|c0_g10, TR9172|c0_g17, TR9172|c0_g1, TR9172|c0_g3, TR9172|c0_g7, TR9172|c0_g8
GO:0016757	0.000106415207784555	0.00456427132708586	33	169	transferase activity, transferring glycosyl groups	molecular_function	TR1029|c0_g4, TR1029|c0_g5, TR1060|c2_g1, TR1060|c2_g2, TR13692|c0_g1, TR14682|c0_g1, TR14682|c1_g1, TR14682|c1_g2, TR14682|c1_g3, TR14682|c1_g5, TR14682|c2_g1, TR14836|c0_g1, TR17251|c0_g1, TR18258|c1_g1, TR18258|c2_g1, TR18258|c2_g2, TR19451|c0_g2, TR19451|c0_g3, TR19451|c0_g5, TR19451|c0_g6, TR19451|c0_g7, TR19451|c0_g8, TR19451|c0_g9, TR22428|c1_g1, TR2877|c0_g1, TR3600|c1_g2, TR5309|c0_g1, T…
GO:0034605	0.000107410378173118	0.00457582725933452	14	45	cellular response to heat	biological_process	TR13470|c0_g8, TR15829|c0_g1, TR18956|c0_g1, TR19381|c1_g2, TR19381|c1_g4, TR19381|c1_g7, TR211|c0_g2, TR211|c0_g3, TR3574|c3_g1, TR3719|c0_g2, TR3719|c0_g4, TR3719|c0_g5, TR6618|c1_g5, TR8749|c1_g1
GO:0071289	0.000109120434166014	0.00461747877460884	4	4	cellular response to nickel ion	biological_process	TR13689|c0_g1, TR17944|c0_g1, TR4253|c0_g1, TR8392|c0_g7
GO:0009723	0.000115142638413439	0.00483982890131157	37	195	response to ethylene	biological_process	TR10116|c0_g1, TR10298|c0_g1, TR10374|c0_g1, TR10415|c0_g1, TR10476|c0_g1, TR11661|c0_g2, TR11844|c2_g1, TR12551|c0_g1, TR12551|c0_g2, TR12551|c0_g3, TR12551|c0_g6, TR12551|c0_g7, TR13108|c0_g2, TR15080|c0_g2, TR15741|c0_g1, TR1576|c0_g5, TR16616|c0_g1, TR16709|c0_g1, TR18110|c0_g1, TR18110|c0_g9, TR1818|c3_g1, TR18298|c0_g16, TR1996|c1_g1, TR20616|c0_g1, TR2437|c1_g1, TR2846|c0_g1, TR2846|c0_g2,…
GO:0052386	0.000127491342053309	0.0053233967658683	4	4	cell wall thickening	biological_process	TR7705|c0_g2, TR7705|c0_g3, TR7705|c0_g4, TR7705|c0_g5
GO:0045543	0.000130524702823853	0.00541419902173941	4	4	gibberellin 2-beta-dioxygenase activity	molecular_function	TR14378|c5_g1, TR14378|c5_g2, TR14378|c5_g3, TR14378|c5_g4
GO:0009266	0.000139198092565314	0.00573623512172746	15	52	response to temperature stimulus	biological_process	TR11481|c0_g6, TR12551|c0_g7, TR14388|c1_g2, TR21480|c0_g8, TR2551|c1_g8, TR4132|c0_g25, TR4132|c0_g26, TR4132|c0_g39, TR4132|c0_g8, TR7776|c0_g1, TR7776|c0_g2, TR7776|c0_g3, TR7776|c0_g4, TR8119|c0_g4, TR9052|c0_g1
GO:0052716	0.000147292457513331	0.00603038275728282	14	46	hydroquinone:oxygen oxidoreductase activity	molecular_function	TR11550|c0_g1, TR11550|c0_g2, TR18289|c2_g13, TR18289|c2_g14, TR18289|c2_g15, TR18289|c2_g3, TR18289|c2_g5, TR18289|c2_g8, TR18967|c0_g1, TR4789|c0_g2, TR4789|c0_g5, TR4789|c0_g8, TR7545|c0_g4, TR7545|c0_g6
GO:0018105	0.000162859255963822	0.0066246942506574	23	101	peptidyl-serine phosphorylation	biological_process	TR10111|c1_g1, TR11779|c0_g1, TR12521|c0_g2, TR12521|c0_g3, TR12521|c1_g9, TR14170|c0_g7, TR15215|c0_g1, TR16308|c0_g1, TR17552|c0_g1, TR17552|c2_g1, TR17552|c3_g10, TR17552|c3_g1, TR17552|c3_g2, TR17552|c3_g5, TR20772|c1_g1, TR20772|c1_g2, TR20772|c1_g5, TR20772|c1_g6, TR20772|c2_g2, TR20772|c2_g4, TR20772|c2_g5, TR6025|c0_g1, TR6747|c0_g4
GO:0009225	0.000179218525043656	0.00724341538718111	8	17	nucleotide-sugar metabolic process	biological_process	TR21678|c0_g11, TR21678|c0_g12, TR21678|c0_g14, TR21678|c0_g1, TR21678|c0_g2, TR21678|c0_g4, TR21678|c0_g6, TR21678|c0_g7
GO:0005811	0.000249480407467803	0.0100189424782452	9	22	lipid particle	cellular_component	TR10480|c2_g2, TR10480|c2_g3, TR10480|c2_g8, TR10480|c2_g9, TR15313|c0_g1, TR15313|c0_g3, TR15313|c0_g4, TR20210|c0_g1, TR20210|c0_g2
GO:0008654	0.000270421251002559	0.0107911771365262	13	44	phospholipid biosynthetic process	biological_process	TR12475|c3_g10, TR12475|c3_g12, TR12475|c3_g13, TR12475|c3_g15, TR12475|c3_g17, TR12475|c3_g19, TR12475|c3_g1, TR12475|c3_g2, TR12475|c3_g5, TR12475|c3_g8, TR12475|c3_g9, TR13481|c0_g1, TR14033|c0_g1
GO:0032580	0.000281076630499967	0.0111458374547314	18	71	Golgi cisterna membrane	cellular_component	TR12652|c0_g1, TR14914|c0_g4, TR14914|c1_g10, TR14914|c1_g13, TR14914|c1_g14, TR14914|c1_g16, TR14914|c1_g1, TR14914|c1_g20, TR14914|c1_g21, TR14914|c1_g4, TR14914|c1_g5, TR14914|c1_g6, TR14914|c1_g8, TR15975|c0_g1, TR18258|c1_g1, TR18258|c2_g1, TR18258|c2_g2, TR2739|c0_g1
GO:0046274	0.000296024782104936	0.0116652265698227	13	43	lignin catabolic process	biological_process	TR11550|c0_g1, TR11550|c0_g2, TR18289|c2_g13, TR18289|c2_g14, TR18289|c2_g15, TR18289|c2_g3, TR18289|c2_g5, TR18289|c2_g8, TR4789|c0_g2, TR4789|c0_g5, TR4789|c0_g8, TR7545|c0_g4, TR7545|c0_g6
GO:0033946	0.000309370249196981	0.0121154001315961	5	7	xyloglucan-specific endo-beta-1,4-glucanase activity	molecular_function	TR1844|c0_g15, TR1844|c0_g3, TR1844|c0_g4, TR1844|c0_g7, TR21537|c0_g4
GO:0005576	0.000354121207905491	0.0137031103092101	124	881	extracellular region	cellular_component	TR10139|c0_g3, TR10139|c0_g6, TR103|c0_g2, TR10454|c0_g1, TR10509|c0_g3, TR10590|c0_g1, TR10590|c0_g4, TR12192|c0_g1, TR12192|c0_g2, TR12479|c0_g1, TR12479|c0_g4, TR12793|c0_g1, TR1329|c0_g2, TR13464|c1_g5, TR13783|c0_g1, TR13904|c0_g1, TR13974|c1_g1, TR14398|c0_g2, TR14574|c0_g2, TR14867|c0_g3, TR15066|c0_g12, TR15066|c0_g16, TR15066|c0_g5, TR15066|c0_g6, TR15066|c0_g9, TR151|c0_g2, TR15536|c0_g…
GO:0008883	0.000354259632101704	0.0137031103092101	4	5	glutamyl-tRNA reductase activity	molecular_function	TR3217|c0_g1, TR3217|c0_g2, TR4285|c0_g1, TR4285|c1_g1
GO:0009864	0.000356556967572897	0.0137078761008971	10	28	induced systemic resistance, jasmonic acid mediated signaling pathway	biological_process	TR18123|c0_g10, TR18123|c0_g5, TR18123|c0_g6, TR18123|c0_g8, TR4956|c3_g2, TR4956|c3_g3, TR9879|c1_g2, TR9879|c1_g3, TR9879|c1_g4, TR9879|c1_g5
GO:0047714	0.000413635353935033	0.0158058842821841	5	8	galactolipase activity	molecular_function	TR17403|c1_g2, TR18859|c0_g1, TR452|c0_g1, TR452|c1_g4, TR8349|c0_g1
GO:0016717	0.000433486500993924	0.0164593804743616	10	29	oxidoreductase activity, acting on paired donors, with oxidation of a pair of donors resulting in the reduction of molecular oxygen to two molecules of water	molecular_function	TR11774|c0_g1, TR13090|c0_g1, TR13426|c0_g2, TR22340|c0_g1, TR456|c3_g5, TR6744|c0_g2, TR7727|c0_g1, TR7727|c0_g2, TR7727|c0_g4, TR7727|c0_g5
GO:0016049	0.000435958213991813	0.0164593804743616	18	76	cell growth	biological_process	TR11910|c0_g2, TR11910|c0_g6, TR11910|c0_g7, TR11910|c0_g8, TR12839|c3_g12, TR12839|c3_g1, TR12839|c3_g6, TR12839|c3_g8, TR15107|c1_g1, TR15107|c1_g3, TR15107|c1_g6, TR15107|c1_g8, TR15639|c0_g1, TR20549|c0_g1, TR20549|c1_g1, TR20549|c2_g13, TR20549|c2_g2, TR20549|c2_g3
GO:0042218	0.000449772423690345	0.0168798519724263	4	5	1-aminocyclopropane-1-carboxylate biosynthetic process	biological_process	TR20380|c0_g1, TR20380|c1_g1, TR7698|c0_g1, TR9692|c1_g1
GO:0008428	0.000477810828192916	0.0176175279050078	6	11	ribonuclease inhibitor activity	molecular_function	TR1364|c0_g10, TR1364|c0_g15, TR1364|c0_g18, TR1364|c0_g4, TR1364|c0_g6, TR1364|c0_g9
GO:0047443	0.000477810828192916	0.0176175279050078	6	11	4-hydroxy-4-methyl-2-oxoglutarate aldolase activity	molecular_function	TR1364|c0_g10, TR1364|c0_g15, TR1364|c0_g18, TR1364|c0_g4, TR1364|c0_g6, TR1364|c0_g9
GO:0051252	0.000477810828192916	0.0176175279050078	6	11	regulation of RNA metabolic process	biological_process	TR1364|c0_g10, TR1364|c0_g15, TR1364|c0_g18, TR1364|c0_g4, TR1364|c0_g6, TR1364|c0_g9
GO:0009697	0.0004858658008708	0.0178103713633162	15	57	salicylic acid biosynthetic process	biological_process	TR14932|c3_g1, TR15059|c0_g1, TR18132|c0_g3, TR18132|c0_g4, TR20512|c0_g1, TR20512|c0_g3, TR20578|c0_g10, TR20578|c0_g26, TR20578|c0_g3, TR21807|c0_g4, TR3189|c1_g1, TR5399|c0_g2, TR6011|c0_g1, TR9094|c0_g27, TR9899|c0_g1
GO:0019354	0.000605387023312608	0.0219365815056666	4	5	siroheme biosynthetic process	biological_process	TR20330|c0_g2, TR20330|c0_g4, TR20330|c0_g5, TR20330|c0_g7
GO:0043115	0.000605387023312608	0.0219365815056666	4	5	precorrin-2 dehydrogenase activity	molecular_function	TR20330|c0_g2, TR20330|c0_g4, TR20330|c0_g5, TR20330|c0_g7
GO:0042937	0.000622873682974301	0.0223137418815509	7	16	tripeptide transporter activity	molecular_function	TR14516|c0_g10, TR14516|c0_g1, TR14516|c0_g2, TR14516|c0_g4, TR14516|c0_g6, TR14516|c0_g7, TR14516|c0_g9
GO:0042939	0.000622873682974301	0.0223137418815509	7	16	tripeptide transport	biological_process	TR14516|c0_g10, TR14516|c0_g1, TR14516|c0_g2, TR14516|c0_g4, TR14516|c0_g6, TR14516|c0_g7, TR14516|c0_g9
GO:0010253	0.000660446884891315	0.0232632268672611	8	20	UDP-rhamnose biosynthetic process	biological_process	TR21678|c0_g11, TR21678|c0_g12, TR21678|c0_g14, TR21678|c0_g1, TR21678|c0_g2, TR21678|c0_g4, TR21678|c0_g6, TR21678|c0_g7
GO:0010280	0.000660446884891315	0.0232632268672611	8	20	UDP-L-rhamnose synthase activity	molecular_function	TR21678|c0_g11, TR21678|c0_g12, TR21678|c0_g14, TR21678|c0_g1, TR21678|c0_g2, TR21678|c0_g4, TR21678|c0_g6, TR21678|c0_g7
GO:0050377	0.000660446884891315	0.0232632268672611	8	20	UDP-glucose 4,6-dehydratase activity	molecular_function	TR21678|c0_g11, TR21678|c0_g12, TR21678|c0_g14, TR21678|c0_g1, TR21678|c0_g2, TR21678|c0_g4, TR21678|c0_g6, TR21678|c0_g7
GO:0006470	0.000667679997313783	0.0233873465725745	25	125	protein dephosphorylation	biological_process	TR11913|c0_g1, TR12705|c0_g1, TR12727|c0_g1, TR12727|c0_g2, TR12727|c0_g3, TR12727|c0_g6, TR16191|c0_g1, TR17287|c0_g1, TR19073|c0_g1, TR20282|c0_g1, TR20676|c0_g1, TR2381|c0_g1, TR2381|c0_g5, TR2520|c0_g1, TR4348|c0_g1, TR4578|c1_g3, TR5476|c0_g1, TR5706|c0_g1, TR6278|c0_g3, TR6278|c0_g5, TR6278|c0_g6, TR6278|c0_g7, TR781|c0_g1, TR9861|c1_g3, TR9861|c1_g4
GO:0030041	0.000763623228889535	0.0265440354265955	6	12	actin filament polymerization	biological_process	TR4094|c1_g1, TR4094|c1_g2, TR4094|c1_g3, TR4094|c1_g4, TR4094|c1_g5, TR4094|c1_g6
GO:0005310	0.000770429577013001	0.0265440354265955	7	16	dicarboxylic acid transmembrane transporter activity	molecular_function	TR10767|c0_g1, TR14022|c0_g13, TR14022|c0_g15, TR14022|c0_g1, TR14022|c0_g4, TR14022|c0_g7, TR14022|c0_g8
GO:0006835	0.000770429577013001	0.0265440354265955	7	16	dicarboxylic acid transport	biological_process	TR10767|c0_g1, TR14022|c0_g13, TR14022|c0_g15, TR14022|c0_g1, TR14022|c0_g4, TR14022|c0_g7, TR14022|c0_g8
GO:0009626	0.000794016569097061	0.027118978895489	18	82	plant-type hypersensitive response	biological_process	TR11687|c1_g8, TR12899|c0_g6, TR1447|c0_g1, TR20050|c0_g1, TR208|c0_g3, TR21155|c0_g1, TR21807|c0_g4, TR3189|c1_g1, TR3571|c0_g1, TR3617|c0_g1, TR3617|c0_g5, TR3617|c0_g6, TR3617|c0_g8, TR4705|c0_g2, TR5770|c0_g1, TR6636|c1_g5, TR8460|c0_g4, TR8805|c1_g1
GO:0006970	0.000795719444197537	0.027118978895489	29	152	response to osmotic stress	biological_process	TR12735|c0_g1, TR15346|c0_g1, TR15829|c0_g1, TR17204|c0_g1, TR18874|c0_g4, TR21155|c0_g1, TR211|c0_g3, TR2188|c0_g1, TR2188|c0_g2, TR2188|c0_g3, TR2344|c0_g1, TR2344|c0_g3, TR271|c0_g3, TR3574|c3_g1, TR427|c1_g2, TR427|c2_g1, TR427|c3_g2, TR463|c2_g10, TR463|c2_g15, TR463|c2_g16, TR463|c2_g1, TR463|c2_g3, TR463|c2_g6, TR60|c2_g1, TR60|c2_g2, TR6618|c1_g5, TR7617|c0_g2, TR8749|c1_g1, TR8812|c0_g9
GO:0015085	0.000855337039912097	0.0289326381643865	3	3	calcium ion transmembrane transporter activity	molecular_function	TR18316|c0_g2, TR18316|c0_g3, TR18316|c0_g5
GO:0045892	0.000858113138261741	0.0289326381643865	26	139	negative regulation of transcription, DNA-templated	biological_process	TR10239|c0_g1, TR11291|c3_g2, TR11480|c0_g3, TR1205|c0_g21, TR1368|c0_g1, TR14864|c0_g1, TR18324|c2_g1, TR21799|c0_g11, TR21799|c0_g5, TR21799|c0_g7, TR21799|c0_g8, TR2571|c1_g1, TR2780|c0_g1, TR4597|c0_g1, TR4956|c3_g2, TR4956|c3_g3, TR5598|c0_g1, TR5598|c0_g2, TR5598|c0_g4, TR5598|c0_g7, TR5598|c0_g8, TR6757|c0_g3, TR9879|c1_g2, TR9879|c1_g3, TR9879|c1_g4, TR9879|c1_g5
GO:0010363	0.000864130947224949	0.0289805618204963	22	105	regulation of plant-type hypersensitive response	biological_process	TR10476|c0_g1, TR14385|c0_g4, TR14398|c0_g5, TR14493|c0_g1, TR14493|c0_g22, TR14493|c0_g2, TR14493|c0_g9, TR15059|c0_g1, TR16351|c0_g1, TR18132|c0_g3, TR18132|c0_g4, TR1818|c3_g1, TR20578|c0_g10, TR20578|c0_g26, TR20578|c0_g3, TR21807|c0_g4, TR4348|c0_g1, TR5455|c0_g1, TR5455|c0_g3, TR6011|c0_g1, TR781|c0_g1, TR9094|c0_g27
GO:0000103	0.000876591541671619	0.0292429083081458	15	58	sulfate assimilation	biological_process	TR15065|c1_g11, TR15065|c1_g17, TR15065|c1_g18, TR15065|c1_g20, TR15065|c1_g23, TR15065|c1_g24, TR15065|c1_g25, TR15065|c1_g26, TR15065|c1_g28, TR15065|c1_g3, TR15065|c1_g4, TR15065|c1_g7, TR15065|c1_g9, TR6255|c1_g1, TR6255|c1_g2
GO:0072660	0.000887478588309471	0.0292960863837236	3	3	maintenance of protein location in plasma membrane	biological_process	TR12314|c6_g1, TR12630|c0_g4, TR1305|c1_g1
GO:0072661	0.000887478588309471	0.0292960863837236	3	3	protein targeting to plasma membrane	biological_process	TR12314|c6_g1, TR12630|c0_g4, TR1305|c1_g1
GO:0046109	0.000918191483384573	0.0301520692851028	7	17	uridine biosynthetic process	biological_process	TR9728|c0_g11, TR9728|c0_g16, TR9728|c0_g18, TR9728|c0_g20, TR9728|c0_g25, TR9728|c0_g2, TR9728|c0_g6
GO:0004698	0.000974851083055656	0.0318468190604451	3	3	calcium-dependent protein kinase C activity	molecular_function	TR12521|c0_g3, TR17552|c3_g10, TR17552|c3_g1
GO:0008375	0.00100052201718516	0.0325169655585177	13	49	acetylglucosaminyltransferase activity	molecular_function	TR11414|c2_g1, TR18745|c0_g1, TR19164|c0_g1, TR6277|c0_g11, TR6277|c0_g12, TR6277|c0_g1, TR6277|c0_g2, TR6277|c0_g4, TR6277|c0_g5, TR6277|c0_g6, TR6277|c0_g7, TR6277|c0_g8, TR6277|c0_g9
GO:0008168	0.00100723441678275	0.0325672461426423	49	300	methyltransferase activity	molecular_function	TR11698|c0_g2, TR12130|c0_g1, TR1228|c0_g1, TR1228|c0_g2, TR1229|c0_g14, TR14122|c2_g1, TR14122|c2_g4, TR14122|c2_g5, TR14122|c2_g6, TR14122|c2_g9, TR14142|c0_g2, TR15557|c0_g1, TR15557|c0_g4, TR16813|c0_g10, TR16813|c0_g12, TR16813|c0_g13, TR16813|c0_g15, TR16813|c0_g16, TR16813|c0_g2, TR16813|c0_g3, TR16813|c0_g4, TR16813|c0_g6, TR16813|c0_g7, TR16813|c0_g9, TR17234|c0_g2, TR17234|c0_g4, TR1738…
GO:0004722	0.00104707699511851	0.033682757419501	23	114	protein serine/threonine phosphatase activity	molecular_function	TR12705|c0_g1, TR12727|c0_g1, TR12727|c0_g2, TR12727|c0_g3, TR12727|c0_g6, TR16191|c0_g1, TR17287|c0_g1, TR19073|c0_g1, TR20282|c0_g1, TR20676|c0_g1, TR2381|c0_g1, TR2381|c0_g5, TR2520|c0_g1, TR4348|c0_g1, TR5476|c0_g1, TR5706|c0_g1, TR6278|c0_g3, TR6278|c0_g5, TR6278|c0_g6, TR6278|c0_g7, TR781|c0_g1, TR9861|c1_g3, TR9861|c1_g4
GO:0016629	0.00105762480874142	0.0338493625335769	4	6	12-oxophytodienoate reductase activity	molecular_function	TR11710|c0_g1, TR11710|c0_g2, TR11710|c1_g10, TR12463|c0_g2
GO:0009788	0.00118355282966777	0.0376883868235115	15	64	negative regulation of abscisic acid-activated signaling pathway	biological_process	TR11844|c2_g1, TR12551|c0_g1, TR12551|c0_g2, TR12551|c0_g3, TR12551|c0_g6, TR12551|c0_g7, TR13277|c0_g1, TR1413|c0_g1, TR19073|c0_g1, TR22268|c0_g4, TR43|c0_g1, TR43|c2_g1, TR7105|c0_g2, TR7105|c0_g5, TR7196|c1_g1
GO:0016051	0.00122184266430162	0.0387121507458378	3	3	carbohydrate biosynthetic process	biological_process	TR1600|c3_g2, TR18332|c0_g4, TR6011|c0_g1
GO:0010295	0.00127174004115203	0.0400916047973178	6	13	(+)-abscisic acid 8'-hydroxylase activity	molecular_function	TR17434|c0_g10, TR17434|c0_g2, TR17434|c0_g3, TR17434|c0_g6, TR17434|c0_g8, TR17434|c0_g9
GO:0046148	0.0014670083497591	0.0460173514688116	5	10	pigment biosynthetic process	biological_process	TR11989|c0_g1, TR18967|c0_g1, TR5138|c0_g1, TR9717|c0_g10, TR9717|c0_g5
GO:0009742	0.00147848335677216	0.0461477107150915	15	66	brassinosteroid mediated signaling pathway	biological_process	TR11844|c2_g1, TR12551|c0_g1, TR12551|c0_g2, TR12551|c0_g3, TR12551|c0_g6, TR12551|c0_g7, TR13565|c0_g1, TR13947|c1_g1, TR19873|c0_g1, TR1987|c2_g2, TR21780|c0_g1, TR2443|c0_g2, TR43|c0_g1, TR43|c2_g1, TR9261|c0_g1
GO:0050662	0.00152034995394022	0.0472207214758279	33	181	coenzyme binding	molecular_function	TR12652|c0_g1, TR14914|c0_g4, TR14914|c1_g10, TR14914|c1_g13, TR14914|c1_g14, TR14914|c1_g16, TR14914|c1_g1, TR14914|c1_g20, TR14914|c1_g21, TR14914|c1_g4, TR14914|c1_g5, TR14914|c1_g6, TR14914|c1_g8, TR15975|c0_g1, TR18821|c2_g10, TR18821|c2_g14, TR18821|c2_g16, TR18821|c2_g3, TR18821|c2_g9, TR20533|c1_g1, TR20533|c1_g4, TR20533|c1_g5, TR21678|c0_g11, TR21678|c0_g12, TR21678|c0_g14, TR21678|c0_g…
GO:0001944	0.00156082689590246	0.0482402626405146	9	29	vasculature development	biological_process	TR18123|c0_g10, TR18123|c0_g5, TR18123|c0_g6, TR18123|c0_g7, TR18123|c0_g8, TR21309|c3_g14, TR21309|c3_g6, TR6254|c1_g1, TR9692|c1_g1
GO:0010215	0.00168624624037362	0.0518623538807595	9	29	cellulose microfibril organization	biological_process	TR11910|c0_g2, TR11910|c0_g6, TR11910|c0_g7, TR11910|c0_g8, TR20549|c0_g1, TR20549|c1_g1, TR20549|c2_g13, TR20549|c2_g2, TR20549|c2_g3
GO:0010120	0.00185157594222399	0.0566708073578749	7	19	camalexin biosynthetic process	biological_process	TR15829|c0_g1, TR1822|c0_g4, TR21155|c0_g1, TR211|c0_g3, TR3574|c3_g1, TR4063|c1_g3, TR8749|c1_g1
GO:0000186	0.00186983115777738	0.0569530698057313	10	36	activation of MAPKK activity	biological_process	TR17063|c1_g2, TR17204|c0_g1, TR1822|c0_g4, TR3617|c0_g1, TR3617|c0_g5, TR3617|c0_g6, TR3617|c0_g8, TR427|c1_g2, TR427|c2_g1, TR427|c3_g2
GO:0046345	0.00201533185475117	0.0610897468471448	6	14	abscisic acid catabolic process	biological_process	TR17434|c0_g10, TR17434|c0_g2, TR17434|c0_g3, TR17434|c0_g6, TR17434|c0_g8, TR17434|c0_g9
GO:0042936	0.00210707341993354	0.0632623710127666	7	19	dipeptide transporter activity	molecular_function	TR14516|c0_g10, TR14516|c0_g1, TR14516|c0_g2, TR14516|c0_g4, TR14516|c0_g6, TR14516|c0_g7, TR14516|c0_g9
GO:0042938	0.00210707341993354	0.0632623710127666	7	19	dipeptide transport	biological_process	TR14516|c0_g10, TR14516|c0_g1, TR14516|c0_g2, TR14516|c0_g4, TR14516|c0_g6, TR14516|c0_g7, TR14516|c0_g9
GO:0071215	0.00222893924083173	0.0666040848978391	11	41	cellular response to abscisic acid stimulus	biological_process	TR15601|c0_g1, TR17412|c0_g13, TR17412|c0_g1, TR17412|c0_g5, TR17412|c0_g7, TR19539|c0_g1, TR21707|c0_g1, TR6699|c0_g1, TR7294|c0_g1, TR9694|c0_g1, TR9694|c2_g1
GO:0030247	0.00228590855264237	0.0679842142660856	11	42	polysaccharide binding	molecular_function	TR11630|c0_g1, TR17824|c0_g1, TR18310|c0_g1, TR19539|c0_g1, TR21466|c0_g1, TR21466|c1_g1, TR3303|c1_g1, TR4481|c0_g1, TR8351|c1_g1, TR9694|c0_g1, TR9694|c2_g1
GO:0004097	0.00235811429059315	0.0698023971933795	5	11	catechol oxidase activity	molecular_function	TR11989|c0_g1, TR18967|c0_g1, TR5138|c0_g1, TR9717|c0_g10, TR9717|c0_g5
GO:0009827	0.00251517839721785	0.0741037373572829	9	30	plant-type cell wall modification	biological_process	TR11862|c1_g1, TR11862|c1_g2, TR11862|c1_g3, TR11862|c2_g1, TR11862|c2_g3, TR17268|c0_g1, TR21542|c0_g2, TR5792|c0_g1, TR5792|c1_g1
GO:0010016	0.00254244395386421	0.0745586471121575	4	7	shoot system morphogenesis	biological_process	TR11040|c0_g1, TR1368|c0_g1, TR16462|c0_g1, TR16462|c0_g2
GO:0006163	0.00262056852977166	0.0759857685061917	6	15	purine nucleotide metabolic process	biological_process	TR15838|c1_g17, TR15838|c1_g22, TR16267|c1_g1, TR21178|c0_g1, TR21178|c0_g3, TR21178|c0_g5
GO:0042391	0.00262403576850752	0.0759857685061917	12	49	regulation of membrane potential	biological_process	TR12151|c0_g1, TR12151|c1_g1, TR12151|c2_g1, TR16540|c1_g1, TR16540|c2_g1, TR16939|c1_g1, TR18003|c0_g1, TR18003|c1_g1, TR20622|c1_g1, TR20622|c2_g1, TR20622|c3_g1, TR9364|c1_g2
GO:0005544	0.00262726368506737	0.0759857685061917	8	26	calcium-dependent phospholipid binding	molecular_function	TR18123|c0_g15, TR21243|c0_g1, TR21858|c0_g4, TR22251|c0_g2, TR22251|c0_g3, TR6311|c2_g1, TR876|c0_g1, TR9623|c0_g1
GO:0008408	0.00265385216876183	0.0764042827581888	14	60	3'-5' exonuclease activity	molecular_function	TR5193|c0_g1, TR7410|c0_g10, TR7410|c0_g13, TR7410|c0_g16, TR7410|c0_g18, TR7410|c0_g20, TR7410|c0_g21, TR7410|c0_g4, TR7410|c0_g5, TR7410|c0_g6, TR7410|c0_g7, TR7410|c0_g8, TR7410|c0_g9, TR8771|c0_g1
GO:0042973	0.00268801490327117	0.0770360634778397	12	48	glucan endo-1,3-beta-D-glucosidase activity	molecular_function	TR14398|c0_g2, TR518|c0_g1, TR518|c0_g2, TR518|c0_g3, TR518|c0_g4, TR7582|c0_g1, TR9943|c0_g12, TR9943|c0_g17, TR9943|c0_g21, TR9943|c0_g4, TR9943|c0_g7, TR9943|c0_g9
GO:0019344	0.00272652556356982	0.0777861704900802	18	84	cysteine biosynthetic process	biological_process	TR14868|c2_g2, TR15065|c1_g11, TR15065|c1_g17, TR15065|c1_g18, TR15065|c1_g20, TR15065|c1_g22, TR15065|c1_g23, TR15065|c1_g24, TR15065|c1_g25, TR15065|c1_g26, TR15065|c1_g28, TR15065|c1_g3, TR15065|c1_g4, TR15065|c1_g7, TR15065|c1_g8, TR15065|c1_g9, TR22403|c0_g6, TR6011|c0_g1
GO:0035252	0.00298508948086419	0.0847792305263456	4	7	UDP-xylosyltransferase activity	molecular_function	TR21676|c0_g3, TR21676|c0_g6, TR21676|c0_g7, TR21676|c0_g9
GO:0009930	0.00301339464096347	0.085199341754595	4	7	longitudinal side of cell surface	cellular_component	TR20549|c0_g1, TR20549|c1_g1, TR20549|c2_g13, TR20549|c2_g3
GO:0006839	0.00305526168650355	0.0858458780357765	7	20	mitochondrial transport	biological_process	TR10767|c0_g1, TR14022|c0_g13, TR14022|c0_g15, TR14022|c0_g1, TR14022|c0_g4, TR14022|c0_g7, TR14022|c0_g8
GO:0000139	0.00307121651724294	0.0858458780357765	84	614	Golgi membrane	cellular_component	TR1029|c0_g4, TR1029|c0_g5, TR1029|c0_g8, TR10536|c0_g2, TR1060|c2_g1, TR1060|c2_g2, TR11400|c0_g13, TR11400|c0_g1, TR11400|c0_g4, TR11400|c0_g6, TR11478|c0_g3, TR11698|c0_g2, TR12694|c1_g1, TR12694|c2_g1, TR12896|c1_g14, TR13692|c0_g1, TR14122|c2_g1, TR14122|c2_g4, TR14122|c2_g9, TR14151|c0_g1, TR14152|c0_g4, TR14152|c0_g8, TR14232|c0_g1, TR14588|c0_g4, TR14588|c0_g6, TR14588|c0_g9, TR14867|c0_g…
GO:0031408	0.00307710839588985	0.0858458780357765	28	155	oxylipin biosynthetic process	biological_process	TR11440|c0_g4, TR11710|c0_g1, TR11710|c0_g2, TR11710|c1_g10, TR12463|c0_g2, TR12488|c0_g12, TR12915|c0_g1, TR12915|c0_g4, TR12915|c1_g1, TR12915|c2_g1, TR12915|c2_g2, TR12915|c2_g3, TR1326|c0_g1, TR1326|c0_g3, TR15105|c0_g10, TR15105|c0_g2, TR15105|c0_g3, TR15105|c0_g4, TR15105|c0_g8, TR16858|c0_g10, TR18047|c0_g2, TR21268|c0_g1, TR4545|c0_g1, TR4704|c0_g3, TR4704|c1_g2, TR8013|c0_g7, TR8013|c0_g…
GO:0006527	0.00321706538453474	0.0893550539625177	3	4	arginine catabolic process	biological_process	TR271|c0_g3, TR271|c0_g4, TR271|c0_g6
GO:0008792	0.00325417461436171	0.0899893462436429	3	4	arginine decarboxylase activity	molecular_function	TR271|c0_g3, TR271|c0_g4, TR271|c0_g6
GO:0030244	0.00342507968775447	0.0941546344849528	39	242	cellulose biosynthetic process	biological_process	TR10367|c0_g2, TR11862|c1_g1, TR11862|c1_g2, TR11862|c1_g3, TR11862|c2_g1, TR11862|c2_g3, TR12551|c0_g7, TR12839|c3_g12, TR12839|c3_g1, TR12839|c3_g6, TR12839|c3_g8, TR16561|c0_g1, TR16561|c0_g3, TR16561|c0_g4, TR17268|c0_g1, TR17268|c0_g2, TR17268|c0_g3, TR22077|c0_g1, TR22077|c0_g2, TR2971|c0_g10, TR2971|c0_g11, TR2971|c0_g2, TR2971|c0_g5, TR2971|c0_g9, TR441|c0_g2, TR441|c0_g3, TR441|c0_g7, TR…
GO:0008460	0.00343466549271041	0.0941546344849528	8	25	dTDP-glucose 4,6-dehydratase activity	molecular_function	TR21678|c0_g11, TR21678|c0_g12, TR21678|c0_g14, TR21678|c0_g1, TR21678|c0_g2, TR21678|c0_g4, TR21678|c0_g6, TR21678|c0_g7
GO:0010148	0.00346609436903194	0.0946048701157852	3	4	transpiration	biological_process	TR12314|c6_g1, TR12630|c0_g4, TR1305|c1_g1
GO:0071395	0.00359918866995751	0.0978141576038022	3	4	cellular response to jasmonic acid stimulus	biological_process	TR14477|c2_g2, TR14477|c2_g3, TR14477|c2_g4
GO:0047172	0.00368852421662188	0.0993156242157939	12	47	shikimate O-hydroxycinnamoyltransferase activity	molecular_function	TR12485|c2_g17, TR17331|c0_g1, TR17431|c3_g11, TR17431|c3_g12, TR17431|c3_g13, TR17431|c3_g14, TR17431|c3_g1, TR17431|c3_g22, TR17431|c3_g25, TR17431|c3_g29, TR17431|c3_g30, TR17431|c3_g4
GO:0043619	0.0037016925758464	0.0993156242157939	3	4	regulation of transcription from RNA polymerase II promoter in response to oxidative stress	biological_process	TR14488|c0_g1, TR14488|c0_g5, TR14488|c0_g7
GO:2000068	0.0037016925758464	0.0993156242157939	3	4	regulation of defense response to insect	biological_process	TR14488|c0_g1, TR14488|c0_g5, TR14488|c0_g7
GO:0010442	0.00375753438112237	0.100386670648206	3	4	guard cell morphogenesis	biological_process	TR18332|c0_g4, TR18332|c0_g5, TR18332|c0_g9
GO:0004751	0.00390385780973269	0.103079166880903	7	21	ribose-5-phosphate isomerase activity	molecular_function	TR9728|c0_g11, TR9728|c0_g16, TR9728|c0_g18, TR9728|c0_g20, TR9728|c0_g25, TR9728|c0_g2, TR9728|c0_g6
GO:0009052	0.00390385780973269	0.103079166880903	7	21	pentose-phosphate shunt, non-oxidative branch	biological_process	TR9728|c0_g11, TR9728|c0_g16, TR9728|c0_g18, TR9728|c0_g20, TR9728|c0_g25, TR9728|c0_g2, TR9728|c0_g6
GO:0004869	0.00390736255107625	0.103079166880903	8	25	cysteine-type endopeptidase inhibitor activity	molecular_function	TR15066|c0_g12, TR15066|c0_g14, TR15066|c0_g16, TR15066|c0_g5, TR15066|c0_g6, TR15066|c0_g9, TR15352|c0_g11, TR8049|c1_g1
GO:0010330	0.00404130187718426	0.106168368065195	4	7	cellulose synthase complex	cellular_component	TR12839|c3_g12, TR12839|c3_g1, TR12839|c3_g6, TR12839|c3_g8
GO:0009646	0.0041455827725148	0.108456014027825	7	22	response to absence of light	biological_process	TR14385|c0_g4, TR5455|c0_g1, TR5455|c0_g3, TR7776|c0_g1, TR7776|c0_g2, TR7776|c0_g3, TR7776|c0_g4
GO:0070370	0.00503323529885081	0.131134498178737	5	13	cellular heat acclimation	biological_process	TR15829|c0_g1, TR211|c0_g2, TR211|c0_g3, TR3574|c3_g1, TR8749|c1_g1
GO:0048367	0.00519664221275737	0.134834687865988	18	93	shoot system development	biological_process	TR10419|c0_g3, TR10419|c0_g4, TR11172|c0_g1, TR12497|c0_g10, TR14122|c2_g1, TR14122|c2_g4, TR14122|c2_g9, TR16813|c0_g10, TR16813|c0_g12, TR16813|c0_g13, TR16813|c0_g15, TR16813|c0_g16, TR16813|c0_g2, TR16813|c0_g3, TR16813|c0_g4, TR16813|c0_g6, TR16813|c0_g7, TR16813|c0_g9
GO:0010322	0.00577262084557101	0.14855663033194	4	8	regulation of isopentenyl diphosphate biosynthetic process, methylerythritol 4-phosphate pathway	biological_process	TR16757|c0_g2, TR16757|c0_g3, TR16757|c0_g4, TR16757|c0_g8
GO:1902395	0.00577262084557101	0.14855663033194	4	8	regulation of 1-deoxy-D-xylulose-5-phosphate synthase activity	biological_process	TR16757|c0_g2, TR16757|c0_g3, TR16757|c0_g4, TR16757|c0_g8
GO:0007155	0.00594735271999406	0.152431133738059	17	90	cell adhesion	biological_process	TR1029|c0_g4, TR1029|c0_g5, TR14122|c2_g1, TR14122|c2_g4, TR14122|c2_g9, TR16813|c0_g10, TR16813|c0_g12, TR16813|c0_g13, TR16813|c0_g15, TR16813|c0_g16, TR16813|c0_g2, TR16813|c0_g3, TR16813|c0_g4, TR16813|c0_g6, TR16813|c0_g7, TR16813|c0_g9, TR5309|c0_g1
GO:0017089	0.00606592818836044	0.154216440433922	4	8	glycolipid transporter activity	molecular_function	TR1818|c0_g1, TR20004|c0_g1, TR20004|c1_g1, TR20278|c0_g1
GO:0051861	0.00606592818836044	0.154216440433922	4	8	glycolipid binding	molecular_function	TR1818|c0_g1, TR20004|c0_g1, TR20004|c1_g1, TR20278|c0_g1
GO:0006812	0.00613092689897209	0.155242948184815	5	14	cation transport	biological_process	TR1818|c0_g1, TR96|c0_g1, TR96|c0_g2, TR9744|c0_g1, TR9744|c1_g1
GO:0098755	0.00632759570042368	0.159123682052831	5	12	maintenance of seed dormancy by absisic acid	biological_process	TR15132|c0_g10, TR15132|c0_g12, TR15132|c0_g5, TR15132|c0_g6, TR15132|c0_g8
GO:0080185	0.00635989974263495	0.159123682052831	2	2	effector dependent induction by symbiont of host immune response	biological_process	TR17910|c0_g1, TR21410|c0_g1
GO:1901149	0.00635989974263495	0.159123682052831	2	2	salicylic acid binding	molecular_function	TR17910|c0_g1, TR21410|c0_g1
GO:0009001	0.00655470565541189	0.163349482835462	6	17	serine O-acetyltransferase activity	molecular_function	TR14868|c2_g10, TR14868|c2_g1, TR14868|c2_g2, TR14868|c2_g4, TR14868|c2_g7, TR14868|c2_g9
GO:0031348	0.00672775021260422	0.167001831064841	22	124	negative regulation of defense response	biological_process	TR12314|c6_g1, TR1240|c2_g5, TR12630|c0_g4, TR1305|c1_g1, TR14932|c3_g1, TR15059|c0_g1, TR15095|c0_g2, TR16154|c0_g1, TR16351|c0_g1, TR18132|c0_g3, TR18132|c0_g4, TR20512|c0_g1, TR20512|c0_g3, TR20578|c0_g10, TR20578|c0_g26, TR20578|c0_g3, TR21807|c0_g4, TR5399|c0_g2, TR6011|c0_g1, TR7980|c0_g1, TR9094|c0_g27, TR9899|c0_g1
GO:0005179	0.00680982521148636	0.168376266503614	4	8	hormone activity	molecular_function	TR15145|c0_g2, TR20081|c0_g1, TR2394|c0_g2, TR2443|c0_g2
GO:0016702	0.00687278924046625	0.169163527925443	16	78	oxidoreductase activity, acting on single donors with incorporation of molecular oxygen, incorporation of two atoms of oxygen	molecular_function	TR12488|c0_g12, TR12915|c0_g1, TR12915|c0_g4, TR12915|c1_g1, TR12915|c2_g1, TR12915|c2_g2, TR12915|c2_g3, TR1326|c0_g1, TR1326|c0_g3, TR16858|c0_g10, TR18047|c0_g2, TR4704|c0_g3, TR4704|c1_g2, TR8013|c0_g7, TR8013|c0_g8, TR8460|c0_g4
GO:0043335	0.00689532540473258	0.169163527925443	4	8	protein unfolding	biological_process	TR10804|c0_g1, TR10804|c0_g2, TR19381|c1_g3, TR4504|c0_g3
GO:0071805	0.00696391055720404	0.169539384542042	14	68	potassium ion transmembrane transport	biological_process	TR12151|c0_g1, TR12151|c1_g1, TR12151|c2_g1, TR14506|c0_g11, TR14506|c0_g16, TR16540|c1_g1, TR16540|c2_g1, TR16939|c1_g1, TR18003|c0_g1, TR18003|c1_g1, TR20622|c1_g1, TR20622|c2_g1, TR20622|c3_g1, TR9364|c1_g2
GO:0015780	0.00696442515406642	0.169539384542042	4	9	nucleotide-sugar transport	biological_process	TR12694|c1_g1, TR12694|c2_g1, TR6252|c1_g1, TR6252|c1_g4
GO:0016165	0.00712537886048084	0.17279043736666	11	45	linoleate 13S-lipoxygenase activity	molecular_function	TR12488|c0_g12, TR12915|c0_g1, TR12915|c0_g4, TR12915|c1_g1, TR12915|c2_g1, TR12915|c2_g2, TR12915|c2_g3, TR4704|c0_g3, TR4704|c1_g2, TR8013|c0_g7, TR8013|c0_g8
GO:0033388	0.00721324042030813	0.174250884482922	3	5	putrescine biosynthetic process from arginine	biological_process	TR271|c0_g3, TR271|c0_g4, TR271|c0_g6
GO:0043495	0.0073099268429534	0.17591255246115	3	5	protein anchor	molecular_function	TR12314|c6_g1, TR12630|c0_g4, TR1305|c1_g1
GO:0005199	0.00743944462194103	0.178348662894822	16	76	structural constituent of cell wall	molecular_function	TR10509|c0_g3, TR1329|c0_g2, TR13904|c0_g1, TR151|c0_g2, TR16240|c0_g4, TR18949|c0_g2, TR4473|c0_g1, TR681|c0_g16, TR8437|c0_g2, TR8437|c0_g6, TR9388|c0_g1, TR9388|c0_g2, TR9388|c0_g3, TR9824|c0_g2, TR9862|c1_g2, TR9862|c2_g1
GO:0047987	0.00748258524807425	0.178371321630371	2	2	hydroperoxide dehydratase activity	molecular_function	TR21268|c0_g1, TR4545|c0_g1
GO:0051707	0.00749697069501163	0.178371321630371	6	18	response to other organism	biological_process	TR12404|c0_g3, TR4751|c0_g1, TR7386|c0_g2, TR7386|c0_g7, TR8896|c0_g7, TR9779|c1_g2
GO:0080167	0.00767227241627424	0.181855930769207	18	96	response to karrikin	biological_process	TR1818|c1_g2, TR19282|c0_g1, TR2001|c0_g1, TR2579|c0_g1, TR271|c0_g3, TR8119|c0_g8, TR8766|c0_g12, TR8799|c0_g1, TR9728|c0_g11, TR9728|c0_g16, TR9728|c0_g18, TR9728|c0_g20, TR9728|c0_g25, TR9728|c0_g2, TR9728|c0_g6, TR9904|c2_g2, TR9904|c2_g3, TR9904|c4_g1
GO:0070001	0.00773229825255476	0.182592286450778	5	13	aspartic-type peptidase activity	molecular_function	TR503|c0_g2, TR9763|c0_g14, TR9763|c0_g19, TR9763|c0_g4, TR9763|c0_g6
GO:0006629	0.00848549071390513	0.199630667728253	41	271	lipid metabolic process	biological_process	TR11774|c0_g1, TR13090|c0_g1, TR13426|c0_g2, TR15390|c0_g1, TR16670|c1_g3, TR17403|c1_g2, TR18307|c0_g6, TR18307|c0_g8, TR18332|c0_g10, TR18332|c0_g15, TR18332|c0_g1, TR18332|c0_g2, TR18332|c0_g4, TR18332|c0_g5, TR18332|c0_g8, TR18332|c0_g9, TR18403|c0_g1, TR1842|c0_g12, TR18859|c0_g1, TR21742|c1_g1, TR22340|c0_g1, TR22592|c1_g1, TR22592|c1_g2, TR22592|c1_g4, TR2990|c3_g5, TR452|c0_g1, TR452|c1_g…
GO:0005249	0.00851987105906437	0.199694375566546	9	37	voltage-gated potassium channel activity	molecular_function	TR12151|c1_g1, TR12151|c2_g1, TR18003|c0_g1, TR18003|c1_g1, TR20622|c1_g1, TR20622|c2_g1, TR20622|c3_g1, TR21300|c0_g2, TR9364|c1_g2
GO:0009733	0.00872105750202413	0.203652842778749	47	325	response to auxin	biological_process	TR10374|c0_g1, TR10415|c0_g1, TR11661|c0_g2, TR11816|c0_g1, TR13108|c0_g2, TR1368|c0_g1, TR15064|c0_g2, TR15080|c0_g2, TR15080|c0_g5, TR15501|c0_g31, TR15501|c0_g33, TR15541|c1_g10, TR1576|c0_g5, TR1588|c0_g10, TR1588|c0_g13, TR1588|c0_g19, TR1588|c0_g1, TR1588|c0_g20, TR1588|c0_g22, TR1588|c0_g25, TR1588|c0_g26, TR1588|c0_g8, TR1588|c0_g9, TR16080|c0_g1, TR16080|c0_g2, TR16616|c0_g1, TR18110|c0_…
GO:0009867	0.00926673455021748	0.213525988757389	21	119	jasmonic acid mediated signaling pathway	biological_process	TR1287|c0_g1, TR14385|c0_g4, TR14398|c0_g5, TR15080|c0_g2, TR15080|c0_g5, TR16351|c0_g1, TR20578|c0_g10, TR20578|c0_g26, TR20578|c0_g3, TR21807|c0_g4, TR2783|c0_g1, TR5455|c0_g1, TR5455|c0_g3, TR6011|c0_g1, TR7319|c0_g12, TR7319|c0_g13, TR7319|c0_g17, TR7319|c0_g18, TR7319|c0_g4, TR7319|c0_g7, TR9094|c0_g27
GO:0050275	0.00926769002161091	0.213525988757389	2	2	scopoletin glucosyltransferase activity	molecular_function	TR15075|c0_g1, TR19509|c1_g4
GO:0000024	0.00926870927662141	0.213525988757389	2	2	maltose biosynthetic process	biological_process	TR3760|c0_g2, TR9550|c0_g1
GO:0009897	0.00927932131951222	0.213525988757389	4	9	external side of plasma membrane	cellular_component	TR20549|c0_g1, TR20549|c1_g1, TR20549|c2_g13, TR20549|c2_g3
GO:0009644	0.00980418008208586	0.224783110609278	23	131	response to high light intensity	biological_process	TR10804|c0_g1, TR10804|c0_g2, TR11481|c0_g6, TR14355|c0_g5, TR19381|c1_g3, TR21480|c0_g8, TR21799|c0_g8, TR2551|c1_g8, TR2571|c1_g1, TR4132|c0_g25, TR4132|c0_g26, TR4132|c0_g39, TR4132|c0_g8, TR4485|c0_g1, TR4485|c0_g2, TR4504|c0_g3, TR7776|c0_g1, TR7776|c0_g2, TR7776|c0_g3, TR7776|c0_g4, TR8119|c0_g4, TR8766|c0_g10, TR8766|c0_g5
GO:0046474	0.0100104034024176	0.22748684166017	2	2	glycerophospholipid biosynthetic process	biological_process	TR19525|c0_g1, TR19525|c0_g2
GO:0009786	0.0100327361416235	0.22748684166017	2	2	regulation of asymmetric cell division	biological_process	TR1246|c2_g7, TR20348|c1_g1
GO:1900030	0.0100609754476351	0.22748684166017	2	2	regulation of pectin biosynthetic process	biological_process	TR13470|c0_g8, TR13470|c0_g9
GO:0019915	0.0100664280449147	0.22748684166017	12	56	lipid storage	biological_process	TR10480|c2_g2, TR10480|c2_g3, TR10480|c2_g8, TR10480|c2_g9, TR1246|c2_g7, TR15313|c0_g1, TR15313|c0_g3, TR15313|c0_g4, TR20210|c0_g1, TR20210|c0_g2, TR5531|c0_g1, TR5531|c0_g7
GO:0046423	0.0101821784127597	0.229280838901607	2	2	allene-oxide cyclase activity	molecular_function	TR20321|c0_g1, TR20321|c0_g2
GO:0034006	0.0103401288209305	0.232008940270345	2	2	amorpha-4,11-diene synthase activity	molecular_function	TR8727|c0_g1, TR8727|c1_g1
GO:0010193	0.0105507193066553	0.235894628469722	12	56	response to ozone	biological_process	TR12551|c0_g7, TR12915|c0_g4, TR12915|c2_g1, TR14740|c0_g3, TR14740|c0_g4, TR1774|c0_g1, TR18298|c0_g16, TR21745|c0_g2, TR4543|c3_g1, TR8013|c0_g7, TR8013|c0_g8, TR8672|c0_g1
GO:0008948	0.010685888076176	0.237202484156534	6	19	oxaloacetate decarboxylase activity	molecular_function	TR1364|c0_g10, TR1364|c0_g15, TR1364|c0_g18, TR1364|c0_g4, TR1364|c0_g6, TR1364|c0_g9
GO:0006972	0.0107193845864463	0.237202484156534	10	43	hyperosmotic response	biological_process	TR12551|c0_g7, TR15066|c0_g12, TR15066|c0_g16, TR15066|c0_g5, TR15066|c0_g6, TR15066|c0_g9, TR7776|c0_g1, TR7776|c0_g2, TR7776|c0_g3, TR7776|c0_g4
GO:0006725	0.0107597003122551	0.237202484156534	2	2	cellular aromatic compound metabolic process	biological_process	TR13921|c0_g1, TR13921|c0_g2
GO:0016701	0.0107597003122551	0.237202484156534	2	2	oxidoreductase activity, acting on single donors with incorporation of molecular oxygen	molecular_function	TR13921|c0_g1, TR13921|c0_g2
GO:0009651	0.0108404859287647	0.238150744881051	91	693	response to salt stress	biological_process	TR10298|c0_g1, TR10374|c0_g1, TR10650|c0_g17, TR10650|c0_g1, TR10650|c0_g22, TR10650|c0_g26, TR10650|c0_g32, TR11661|c0_g2, TR11913|c0_g1, TR12521|c0_g3, TR12551|c0_g7, TR12735|c0_g1, TR13108|c0_g2, TR13919|c0_g5, TR1413|c0_g1, TR15080|c0_g2, TR15453|c0_g1, TR1576|c0_g5, TR15829|c0_g1, TR16264|c0_g2, TR16535|c0_g3, TR16616|c0_g1, TR16709|c0_g1, TR17204|c0_g1, TR17456|c0_g2, TR17456|c0_g6, TR17552…
GO:0071497	0.0110161890443358	0.241170388626865	2	2	cellular response to freezing	biological_process	TR10298|c0_g1, TR13470|c0_g8
GO:0005216	0.0110656190577869	0.241414284288396	7	25	ion channel activity	molecular_function	TR12151|c0_g1, TR12151|c1_g1, TR12151|c2_g1, TR14506|c0_g16, TR16540|c1_g1, TR16540|c2_g1, TR16939|c1_g1
GO:0016758	0.0115315313435952	0.250711396970233	40	265	transferase activity, transferring hexosyl groups	molecular_function	TR10587|c0_g5, TR1163|c0_g10, TR1163|c0_g19, TR1163|c0_g2, TR1163|c0_g3, TR13662|c0_g1, TR13662|c1_g1, TR13665|c0_g2, TR15075|c0_g4, TR17588|c0_g15, TR18868|c0_g12, TR19509|c1_g1, TR19509|c1_g4, TR21676|c0_g3, TR21676|c0_g6, TR21676|c0_g7, TR21676|c0_g9, TR22007|c0_g1, TR22197|c0_g2, TR22464|c0_g14, TR267|c0_g2, TR32|c0_g11, TR32|c0_g14, TR32|c0_g17, TR32|c0_g3, TR32|c0_g5, TR3455|c0_g1, TR5348|c…
GO:0010054	0.0117235220499273	0.253491663839234	4	9	trichoblast differentiation	biological_process	TR1329|c0_g2, TR8437|c0_g2, TR9251|c0_g7, TR9313|c0_g2
GO:0004383	0.0117800249809509	0.253491663839234	2	2	guanylate cyclase activity	molecular_function	TR2926|c1_g1, TR2926|c2_g1
GO:0006182	0.0117800249809509	0.253491663839234	2	2	cGMP biosynthetic process	biological_process	TR2926|c1_g1, TR2926|c2_g1
GO:0015914	0.011824130841904	0.253575322987091	3	5	phospholipid transport	biological_process	TR11400|c0_g13, TR11400|c0_g1, TR11400|c0_g4
GO:0019756	0.0127036633196045	0.271513888915615	2	2	cyanogenic glycoside biosynthetic process	biological_process	TR10618|c1_g23, TR10618|c1_g26
GO:0098655	0.0128411016769052	0.272882605036995	3	6	cation transmembrane transport	biological_process	TR1818|c0_g1, TR96|c0_g1, TR96|c0_g2
GO:0047681	0.0128546247019104	0.272882605036995	2	2	aryl-alcohol dehydrogenase (NADP+) activity	molecular_function	TR18091|c0_g13, TR18091|c0_g3
GO:1902065	0.0128975442190364	0.272882605036995	4	10	response to L-glutamate	biological_process	TR17204|c0_g1, TR427|c1_g2, TR427|c2_g1, TR427|c3_g2
GO:0003779	0.0131283260420195	0.27643491254401	6	21	actin binding	molecular_function	TR4094|c1_g1, TR4094|c1_g2, TR4094|c1_g3, TR4094|c1_g4, TR4094|c1_g5, TR4094|c1_g6
GO:0009960	0.0131531282733074	0.27643491254401	8	33	endosperm development	biological_process	TR14897|c0_g1, TR4094|c1_g1, TR4094|c1_g2, TR4094|c1_g3, TR4094|c1_g4, TR4094|c1_g5, TR4094|c1_g6, TR8747|c1_g1
GO:0004497	0.0132521409571141	0.276960286994044	57	407	monooxygenase activity	molecular_function	TR10195|c0_g1, TR10618|c1_g11, TR10618|c1_g13, TR10618|c1_g16, TR10618|c1_g17, TR10618|c1_g19, TR10618|c1_g20, TR10618|c1_g23, TR10618|c1_g24, TR10618|c1_g26, TR10618|c1_g27, TR10618|c1_g2, TR10618|c1_g3, TR10618|c1_g5, TR10618|c1_g6, TR10866|c0_g1, TR11747|c0_g1, TR11772|c0_g1, TR11876|c2_g1, TR1200|c0_g11, TR1200|c0_g14, TR1200|c0_g1, TR1200|c0_g2, TR1200|c0_g3, TR1200|c0_g4, TR1200|c0_g5, TR12…
GO:2000280	0.013265980439683	0.276960286994044	4	10	regulation of root development	biological_process	TR13689|c0_g1, TR17944|c0_g1, TR4253|c0_g1, TR8392|c0_g7
GO:0008970	0.0139427689523807	0.290129235131221	4	11	phosphatidylcholine 1-acylhydrolase activity	molecular_function	TR18859|c0_g1, TR452|c0_g1, TR452|c1_g4, TR8349|c0_g1
GO:0004709	0.0142760080119657	0.295550673348739	12	61	MAP kinase kinase kinase activity	molecular_function	TR1490|c0_g3, TR17063|c1_g2, TR17204|c0_g1, TR1822|c0_g4, TR3617|c0_g1, TR3617|c0_g5, TR3617|c0_g6, TR3617|c0_g8, TR427|c1_g2, TR427|c2_g1, TR427|c3_g2, TR4538|c0_g2
GO:0033523	0.0142970587424846	0.295550673348739	4	10	histone H2B ubiquitination	biological_process	TR11239|c0_g2, TR11239|c0_g4, TR11239|c0_g5, TR11239|c0_g6
GO:0042127	0.0154729183361128	0.318812908853566	9	40	regulation of cell proliferation	biological_process	TR11291|c3_g2, TR21678|c0_g11, TR21678|c0_g12, TR21678|c0_g14, TR21678|c0_g1, TR21678|c0_g2, TR21678|c0_g4, TR21678|c0_g6, TR21678|c0_g7
GO:0045335	0.0157152858939591	0.322752044173981	7	27	phagocytic vesicle	cellular_component	TR11849|c1_g10, TR11849|c1_g11, TR11849|c1_g2, TR11849|c1_g3, TR11849|c1_g4, TR11849|c1_g6, TR876|c0_g1
GO:0004519	0.0158933801463272	0.325349876047381	10	49	endonuclease activity	molecular_function	TR1177|c1_g1, TR19287|c2_g10, TR19287|c2_g13, TR19287|c2_g17, TR19287|c2_g18, TR19287|c2_g19, TR19287|c2_g21, TR19287|c2_g9, TR19370|c1_g5, TR20505|c0_g1
GO:0000165	0.017268010665859	0.352345654525052	16	90	MAPK cascade	biological_process	TR16351|c0_g1, TR17204|c0_g1, TR1822|c0_g4, TR20578|c0_g10, TR20578|c0_g26, TR20578|c0_g3, TR21807|c0_g4, TR3617|c0_g6, TR427|c1_g2, TR427|c2_g1, TR427|c3_g2, TR6011|c0_g1, TR7410|c0_g18, TR7410|c0_g5, TR7410|c0_g6, TR9094|c0_g27
GO:0004714	0.018205810481755	0.369310730366562	6	23	transmembrane receptor protein tyrosine kinase activity	molecular_function	TR13947|c1_g1, TR14127|c1_g1, TR14127|c1_g2, TR1782|c0_g1, TR17954|c0_g2, TR6513|c0_g1
GO:0071446	0.0182165958991278	0.369310730366562	4	11	cellular response to salicylic acid stimulus	biological_process	TR14477|c2_g2, TR14477|c2_g3, TR14477|c2_g4, TR8460|c0_g4
GO:0004012	0.0184933711076083	0.373720207799585	8	35	phospholipid-translocating ATPase activity	molecular_function	TR14396|c4_g1, TR17408|c1_g1, TR17408|c2_g4, TR17408|c3_g1, TR20522|c2_g1, TR6627|c0_g1, TR9184|c0_g1, TR9727|c0_g1
GO:0006468	0.0187151136569614	0.376992944431763	22	140	protein phosphorylation	biological_process	TR11779|c0_g1, TR12521|c1_g9, TR12899|c0_g6, TR13947|c1_g1, TR15215|c0_g1, TR16308|c0_g1, TR18874|c0_g4, TR19304|c0_g1, TR19304|c0_g2, TR19304|c0_g3, TR19304|c0_g4, TR2344|c0_g1, TR2344|c0_g3, TR2579|c0_g1, TR5728|c1_g1, TR5728|c2_g1, TR5778|c2_g3, TR6025|c0_g1, TR6319|c0_g4, TR6319|c0_g9, TR6584|c0_g1, TR8812|c0_g9
GO:0006569	0.019013419626078	0.381782199816631	4	11	tryptophan catabolic process	biological_process	TR14914|c0_g4, TR14914|c1_g1, TR14914|c1_g6, TR15975|c0_g1
GO:0010508	0.0207693503794513	0.415716679817271	4	12	positive regulation of autophagy	biological_process	TR15829|c0_g1, TR211|c0_g3, TR3574|c3_g1, TR8749|c1_g1
GO:0004713	0.0213726236978891	0.426437950680983	10	48	protein tyrosine kinase activity	molecular_function	TR10299|c1_g1, TR12771|c0_g19, TR12771|c0_g24, TR15880|c0_g2, TR1782|c0_g1, TR2973|c0_g1, TR5399|c0_g1, TR5399|c0_g2, TR6513|c0_g1, TR8750|c2_g5
GO:0005388	0.0216352996983145	0.430317238479094	9	42	calcium-transporting ATPase activity	molecular_function	TR16809|c0_g1, TR16809|c0_g2, TR16809|c0_g3, TR16809|c0_g5, TR16809|c0_g7, TR18316|c0_g2, TR18316|c0_g3, TR18316|c0_g5, TR977|c0_g1
GO:0016567	0.022208563820788	0.439210241433816	89	711	protein ubiquitination	biological_process	TR11291|c3_g2, TR11481|c0_g6, TR11630|c1_g1, TR11878|c0_g11, TR11878|c0_g12, TR11878|c0_g13, TR11878|c0_g15, TR11878|c0_g16, TR11878|c0_g17, TR11878|c0_g8, TR11878|c0_g9, TR1246|c2_g7, TR12695|c2_g2, TR13134|c0_g2, TR13134|c0_g3, TR13134|c0_g6, TR13134|c0_g7, TR13555|c0_g1, TR13589|c0_g1, TR13589|c0_g3, TR13859|c0_g2, TR15544|c0_g1, TR15891|c0_g5, TR16117|c0_g1, TR16225|c0_g3, TR17332|c0_g1, TR17…
GO:0046208	0.0222914000410501	0.439210241433816	2	3	spermine catabolic process	biological_process	TR20940|c0_g1, TR8889|c0_g1
GO:0052901	0.0222914000410501	0.439210241433816	2	3	spermine:oxygen oxidoreductase (spermidine-forming) activity	molecular_function	TR20940|c0_g1, TR8889|c0_g1
GO:0010080	0.0226875287300211	0.443966986583747	2	3	regulation of floral meristem growth	biological_process	TR18290|c0_g10, TR20573|c0_g1
GO:0015850	0.0228144811503781	0.443966986583747	5	16	organic hydroxy compound transport	biological_process	TR19114|c0_g1, TR19114|c0_g2, TR19114|c0_g3, TR20217|c0_g1, TR20217|c0_g2
GO:1901140	0.0228144811503781	0.443966986583747	5	16	p-coumaryl alcohol transport	biological_process	TR19114|c0_g1, TR19114|c0_g2, TR19114|c0_g3, TR20217|c0_g1, TR20217|c0_g2
GO:1901141	0.0228144811503781	0.443966986583747	5	16	regulation of lignin biosynthetic process	biological_process	TR19114|c0_g1, TR19114|c0_g2, TR19114|c0_g3, TR20217|c0_g1, TR20217|c0_g2
GO:0002213	0.0231527323712862	0.448747997586011	6	23	defense response to insect	biological_process	TR21287|c1_g2, TR7410|c0_g21, TR7410|c0_g5, TR7410|c0_g6, TR7410|c0_g7, TR7410|c0_g9
GO:0015207	0.0237007269145347	0.448747997586011	2	3	adenine transmembrane transporter activity	molecular_function	TR96|c0_g1, TR96|c0_g2
GO:0015208	0.0237007269145347	0.448747997586011	2	3	guanine transmembrane transporter activity	molecular_function	TR96|c0_g1, TR96|c0_g2
GO:0015210	0.0237007269145347	0.448747997586011	2	3	uracil transmembrane transporter activity	molecular_function	TR96|c0_g1, TR96|c0_g2
GO:0015294	0.0237007269145347	0.448747997586011	2	3	solute:cation symporter activity	molecular_function	TR96|c0_g1, TR96|c0_g2
GO:0035344	0.0237007269145347	0.448747997586011	2	3	hypoxanthine transport	biological_process	TR96|c0_g1, TR96|c0_g2
GO:0098702	0.0237007269145347	0.448747997586011	2	3	adenine import across plasma membrane	biological_process	TR96|c0_g1, TR96|c0_g2
GO:0098710	0.0237007269145347	0.448747997586011	2	3	guanine import across plasma membrane	biological_process	TR96|c0_g1, TR96|c0_g2
GO:0098721	0.0237007269145347	0.448747997586011	2	3	uracil import across plasma membrane	biological_process	TR96|c0_g1, TR96|c0_g2
GO:0009986	0.0237803313577803	0.448907153325763	4	12	cell surface	cellular_component	TR11172|c0_g1, TR1246|c2_g7, TR20348|c1_g1, TR2579|c0_g1
GO:0006071	0.0239696289477742	0.450223187620299	9	42	glycerol metabolic process	biological_process	TR15390|c0_g1, TR18332|c0_g10, TR18332|c0_g15, TR18332|c0_g1, TR18332|c0_g2, TR18332|c0_g4, TR18332|c0_g5, TR18332|c0_g8, TR18332|c0_g9
GO:0016705	0.0239928613862681	0.450223187620299	57	421	oxidoreductase activity, acting on paired donors, with incorporation or reduction of molecular oxygen	molecular_function	TR10195|c0_g1, TR10618|c1_g11, TR10618|c1_g13, TR10618|c1_g16, TR10618|c1_g17, TR10618|c1_g19, TR10618|c1_g20, TR10618|c1_g23, TR10618|c1_g24, TR10618|c1_g26, TR10618|c1_g27, TR10618|c1_g2, TR10618|c1_g3, TR10618|c1_g5, TR10618|c1_g6, TR10866|c0_g1, TR11747|c0_g1, TR11772|c0_g1, TR11876|c2_g1, TR1200|c0_g11, TR1200|c0_g14, TR1200|c0_g1, TR1200|c0_g2, TR1200|c0_g3, TR1200|c0_g4, TR1200|c0_g5, TR12…
GO:0035264	0.0241247397588175	0.451354552460962	2	3	multicellular organism growth	biological_process	TR21799|c0_g8, TR2571|c1_g1
GO:0030599	0.0245623301194279	0.45818192722779	18	104	pectinesterase activity	molecular_function	TR10590|c0_g1, TR10590|c0_g2, TR10590|c0_g4, TR10715|c0_g1, TR12058|c0_g1, TR13770|c1_g2, TR14867|c0_g3, TR14867|c0_g4, TR16430|c0_g1, TR16551|c5_g7, TR9406|c0_g1, TR9760|c1_g2, TR9760|c1_g9, TR9910|c0_g11, TR9910|c0_g12, TR9910|c0_g13, TR9910|c0_g2, TR9910|c0_g5
GO:0031098	0.0247874212003532	0.461016786631939	6	23	stress-activated protein kinase signaling cascade	biological_process	TR1203|c0_g2, TR1822|c0_g4, TR3617|c0_g1, TR3617|c0_g5, TR3617|c0_g6, TR3617|c0_g8
GO:0004325	0.0252802419006497	0.468105333922746	6	22	ferrochelatase activity	molecular_function	TR14493|c0_g10, TR14493|c0_g1, TR14493|c0_g20, TR14493|c0_g22, TR14493|c0_g2, TR14493|c0_g9
GO:1901430	0.0253170370924118	0.468105333922746	4	11	positive regulation of syringal lignin biosynthetic process	biological_process	TR12192|c0_g1, TR12192|c0_g2, TR7159|c0_g2, TR8985|c0_g1
GO:0080169	0.0254444825860318	0.469086148260031	2	3	cellular response to boron-containing substance deprivation	biological_process	TR11480|c0_g3, TR14864|c0_g1
GO:0048766	0.0255787571214058	0.470070162216567	3	7	root hair initiation	biological_process	TR11172|c0_g1, TR2579|c0_g1, TR5709|c1_g1
GO:0004103	0.0256469684064233	0.470070162216567	2	3	choline kinase activity	molecular_function	TR19525|c0_g1, TR19525|c0_g2
GO:0070676	0.0261226729470485	0.477401312843887	6	22	intralumenal vesicle formation	biological_process	TR14355|c0_g1, TR14355|c0_g4, TR14355|c0_g5, TR14355|c0_g7, TR18830|c4_g3, TR18830|c4_g4
GO:0048364	0.026204364215156	0.477510162938031	31	217	root development	biological_process	TR11172|c0_g1, TR11709|c1_g1, TR11844|c2_g1, TR12497|c0_g10, TR12551|c0_g1, TR12551|c0_g2, TR12551|c0_g3, TR12551|c0_g6, TR12551|c0_g7, TR1368|c0_g1, TR14122|c2_g1, TR14122|c2_g4, TR14122|c2_g9, TR16813|c0_g10, TR16813|c0_g12, TR16813|c0_g13, TR16813|c0_g15, TR16813|c0_g16, TR16813|c0_g2, TR16813|c0_g3, TR16813|c0_g4, TR16813|c0_g6, TR16813|c0_g7, TR16813|c0_g9, TR18100|c1_g1, TR20081|c0_g1, TR20…
GO:0022622	0.0267443233546842	0.485945126084391	4	12	root system development	biological_process	TR17204|c0_g1, TR427|c1_g2, TR427|c2_g1, TR427|c3_g2
GO:0010112	0.0270634308725409	0.488531429487279	2	3	regulation of systemic acquired resistance	biological_process	TR20050|c0_g1, TR3189|c1_g1
GO:0050278	0.0271514457005187	0.488531429487279	2	3	sedoheptulose-bisphosphatase activity	molecular_function	TR1600|c3_g2, TR6011|c0_g1
GO:0009969	0.0272317427238933	0.488531429487279	3	7	xyloglucan biosynthetic process	biological_process	TR18258|c1_g1, TR18258|c2_g1, TR18258|c2_g2
GO:0042353	0.0272317427238933	0.488531429487279	3	7	fucose biosynthetic process	biological_process	TR18258|c1_g1, TR18258|c2_g1, TR18258|c2_g2
GO:0016998	0.0272740782203842	0.488531429487279	4	12	cell wall macromolecule catabolic process	biological_process	TR13854|c0_g3, TR18803|c0_g1, TR21287|c1_g2, TR4985|c0_g1
GO:0010198	0.0279763692981312	0.489153561672208	2	3	synergid death	biological_process	TR14725|c0_g1, TR14725|c0_g9
GO:0005354	0.028239793251179	0.489153561672208	2	3	galactose transmembrane transporter activity	molecular_function	TR80|c0_g1, TR80|c0_g6
GO:0005365	0.028239793251179	0.489153561672208	2	3	myo-inositol transmembrane transporter activity	molecular_function	TR80|c0_g1, TR80|c0_g6
GO:0015148	0.028239793251179	0.489153561672208	2	3	D-xylose transmembrane transporter activity	molecular_function	TR80|c0_g1, TR80|c0_g6
GO:0015575	0.028239793251179	0.489153561672208	2	3	mannitol transmembrane transporter activity	molecular_function	TR80|c0_g1, TR80|c0_g6
GO:0015576	0.028239793251179	0.489153561672208	2	3	sorbitol transmembrane transporter activity	molecular_function	TR80|c0_g1, TR80|c0_g6
GO:0015591	0.028239793251179	0.489153561672208	2	3	D-ribose transmembrane transporter activity	molecular_function	TR80|c0_g1, TR80|c0_g6
GO:0015752	0.028239793251179	0.489153561672208	2	3	D-ribose transport	biological_process	TR80|c0_g1, TR80|c0_g6
GO:0015753	0.028239793251179	0.489153561672208	2	3	D-xylose transport	biological_process	TR80|c0_g1, TR80|c0_g6
GO:0015757	0.028239793251179	0.489153561672208	2	3	galactose transport	biological_process	TR80|c0_g1, TR80|c0_g6
GO:0015795	0.028239793251179	0.489153561672208	2	3	sorbitol transport	biological_process	TR80|c0_g1, TR80|c0_g6
GO:0015797	0.028239793251179	0.489153561672208	2	3	mannitol transport	biological_process	TR80|c0_g1, TR80|c0_g6
GO:0006721	0.0295890292145403	0.509723577042832	2	3	terpenoid metabolic process	biological_process	TR10618|c1_g2, TR1799|c0_g1
GO:0052582	0.0295890292145403	0.509723577042832	2	3	(+)-menthofuran synthase activity	molecular_function	TR10618|c1_g2, TR1799|c0_g1
GO:0003988	0.0312530682727298	0.536922603432048	5	17	acetyl-CoA C-acyltransferase activity	molecular_function	TR15105|c0_g10, TR15105|c0_g2, TR15105|c0_g3, TR15105|c0_g4, TR15105|c0_g8
GO:0006796	0.0313675561179386	0.5374251122924	4	12	phosphate-containing compound metabolic process	biological_process	TR13727|c0_g2, TR13727|c0_g4, TR5531|c0_g1, TR5531|c0_g7
GO:0009828	0.0316679845516723	0.541102012461501	2	3	plant-type cell wall loosening	biological_process	TR12998|c0_g1, TR1844|c0_g18
GO:0050379	0.0325171309809095	0.553563468895149	2	3	UDP-glucuronate 5'-epimerase activity	molecular_function	TR14914|c1_g5, TR2739|c0_g1
GO:0016139	0.0325728861157971	0.553563468895149	2	4	glycoside catabolic process	biological_process	TR14880|c0_g1, TR4854|c0_g2
GO:0045549	0.0327984462869231	0.555898397416801	2	3	9-cis-epoxycarotenoid dioxygenase activity	molecular_function	TR13687|c0_g1, TR15346|c0_g1
GO:0016872	0.0333577999044109	0.562778020956718	2	3	intramolecular lyase activity	molecular_function	TR22282|c0_g2, TR22282|c2_g1
GO:0006979	0.0333828675397007	0.562778020956718	57	430	response to oxidative stress	biological_process	TR12192|c0_g1, TR12192|c0_g2, TR13464|c1_g5, TR13522|c0_g1, TR13525|c0_g1, TR14073|c0_g1, TR14073|c0_g2, TR14073|c0_g3, TR14493|c0_g10, TR15066|c0_g12, TR15066|c0_g16, TR15066|c0_g5, TR15066|c0_g6, TR15066|c0_g9, TR15567|c0_g2, TR16004|c1_g1, TR16004|c2_g1, TR16264|c0_g2, TR17259|c1_g1, TR19190|c0_g2, TR20067|c0_g1, TR20291|c0_g1, TR21155|c0_g1, TR21541|c0_g1, TR21602|c0_g1, TR21799|c0_g8, TR2192…
GO:0006783	0.034557607963245	0.581028581888692	9	44	heme biosynthetic process	biological_process	TR14493|c0_g10, TR14493|c0_g1, TR14493|c0_g20, TR14493|c0_g22, TR14493|c0_g2, TR14493|c0_g9, TR3217|c0_g1, TR3217|c0_g2, TR4285|c0_g1
GO:0032504	0.0349705227668354	0.586407303310897	4	13	multicellular organism reproduction	biological_process	TR7705|c0_g2, TR7705|c0_g3, TR7705|c0_g4, TR7705|c0_g5
GO:0016491	0.0365873176089424	0.610976327392155	93	740	oxidoreductase activity	molecular_function	TR10176|c0_g1, TR1080|c0_g2, TR1080|c1_g1, TR11293|c0_g1, TR11293|c0_g3, TR11440|c0_g4, TR11550|c0_g1, TR11550|c0_g2, TR11710|c0_g1, TR11710|c0_g2, TR11710|c1_g10, TR11956|c0_g1, TR12202|c0_g3, TR12450|c0_g1, TR12450|c0_g2, TR12463|c0_g2, TR12479|c0_g1, TR12479|c0_g4, TR13090|c0_g1, TR13294|c0_g1, TR13594|c3_g1, TR1533|c0_g3, TR1545|c0_g1, TR15549|c0_g5, TR16044|c0_g1, TR1611|c0_g10, TR16631|c1_g…
GO:0005992	0.0366295086049539	0.610976327392155	11	60	trehalose biosynthetic process	biological_process	TR463|c0_g1, TR463|c1_g2, TR463|c1_g3, TR463|c2_g10, TR463|c2_g12, TR463|c2_g15, TR463|c2_g16, TR463|c2_g1, TR463|c2_g3, TR463|c2_g6, TR463|c2_g9
GO:0042981	0.036826454515367	0.612640621950895	7	32	regulation of apoptotic process	biological_process	TR1203|c0_g2, TR17063|c1_g2, TR1822|c0_g4, TR3617|c0_g1, TR3617|c0_g5, TR3617|c0_g6, TR3617|c0_g8
GO:0007034	0.0374884223575647	0.620476787474481	8	37	vacuolar transport	biological_process	TR1252|c0_g5, TR14355|c0_g1, TR14355|c0_g4, TR14355|c0_g5, TR14355|c0_g7, TR18830|c4_g3, TR18830|c4_g4, TR18883|c0_g6
GO:0000815	0.0375754301018784	0.620476787474481	6	24	ESCRT III complex	cellular_component	TR14355|c0_g1, TR14355|c0_g4, TR14355|c0_g5, TR14355|c0_g7, TR18830|c4_g3, TR18830|c4_g4
GO:0010224	0.0375927252680812	0.620476787474481	14	82	response to UV-B	biological_process	TR11913|c0_g1, TR1200|c0_g11, TR1200|c0_g14, TR1200|c0_g1, TR1200|c0_g2, TR1200|c0_g3, TR1200|c0_g4, TR1200|c0_g5, TR1200|c0_g7, TR1200|c0_g9, TR20050|c0_g1, TR21155|c0_g1, TR3189|c1_g1, TR5573|c0_g1
GO:0004664	0.0403326575139115	0.662232827148989	2	4	prephenate dehydratase activity	molecular_function	TR12631|c0_g1, TR5452|c0_g1
GO:0047769	0.0403326575139115	0.662232827148989	2	4	arogenate dehydratase activity	molecular_function	TR12631|c0_g1, TR5452|c0_g1
GO:0010214	0.0414446366624991	0.678723205602746	9	45	seed coat development	biological_process	TR10632|c0_g5, TR18256|c1_g16, TR452|c1_g4, TR9172|c0_g10, TR9172|c0_g17, TR9172|c0_g1, TR9172|c0_g3, TR9172|c0_g7, TR9172|c0_g8
GO:0009922	0.043252817541815	0.706500037826797	3	8	fatty acid elongase activity	molecular_function	TR15601|c0_g1, TR21474|c0_g1, TR6699|c0_g1
GO:0009554	0.0438841911123492	0.713858640841073	3	8	megasporogenesis	biological_process	TR11994|c0_g3, TR11994|c0_g8, TR6700|c0_g6
GO:0098656	0.0439297625132968	0.713858640841073	4	14	anion transmembrane transport	biological_process	TR12694|c1_g1, TR12694|c2_g1, TR6252|c1_g1, TR6252|c1_g4
GO:0009833	0.0446707387036319	0.724033438371206	9	46	plant-type primary cell wall biogenesis	biological_process	TR12839|c3_g12, TR12839|c3_g1, TR12839|c3_g6, TR12839|c3_g8, TR2971|c0_g10, TR2971|c0_g11, TR2971|c0_g2, TR2971|c0_g9, TR8779|c0_g4
GO:0010417	0.0452517280536402	0.73156960353385	6	25	glucuronoxylan biosynthetic process	biological_process	TR14152|c0_g4, TR14152|c0_g8, TR7705|c0_g2, TR7705|c0_g3, TR7705|c0_g4, TR7705|c0_g5
GO:0004857	0.0454930302946131	0.733589657308275	18	111	enzyme inhibitor activity	molecular_function	TR10590|c0_g1, TR10590|c0_g2, TR10590|c0_g4, TR10715|c0_g1, TR12058|c0_g1, TR13770|c1_g2, TR14867|c0_g3, TR14867|c0_g4, TR16430|c0_g1, TR16551|c5_g7, TR9406|c0_g1, TR9760|c1_g2, TR9760|c1_g9, TR9910|c0_g11, TR9910|c0_g12, TR9910|c0_g13, TR9910|c0_g2, TR9910|c0_g5
GO:0009567	0.0456269959414119	0.733872983190311	4	14	double fertilization forming a zygote and endosperm	biological_process	TR14725|c0_g1, TR14725|c0_g9, TR18745|c0_g1, TR19164|c0_g1
GO:0051090	0.045859939304443	0.735742792148888	3	9	regulation of sequence-specific DNA binding transcription factor activity	biological_process	TR14488|c0_g1, TR14488|c0_g5, TR14488|c0_g7
GO:0012501	0.0459907729497983	0.735969095046899	5	20	programmed cell death	biological_process	TR15536|c0_g2, TR15536|c0_g3, TR15801|c0_g1, TR15801|c1_g1, TR18438|c1_g2
GO:0000271	0.046386817723058	0.740427558845268	5	21	polysaccharide biosynthetic process	biological_process	TR1964|c0_g7, TR21676|c0_g3, TR21676|c0_g6, TR21676|c0_g7, TR21676|c0_g9
GO:0040008	0.0466852727663398	0.743309709070132	18	122	regulation of growth	biological_process	TR10210|c0_g10, TR10210|c0_g11, TR10210|c0_g13, TR10210|c0_g3, TR10210|c0_g7, TR10210|c0_g9, TR11772|c0_g1, TR12404|c0_g3, TR13565|c0_g1, TR16208|c0_g1, TR17063|c1_g2, TR18996|c0_g1, TR21438|c0_g1, TR22148|c0_g8, TR22148|c0_g9, TR9113|c0_g1, TR9471|c0_g1, TR9737|c4_g1
GO:0080142	0.0472958485060074	0.749685441219041	2	4	regulation of salicylic acid biosynthetic process	biological_process	TR20050|c0_g1, TR3189|c1_g1
GO:1900459	0.0473235219040727	0.749685441219041	3	9	positive regulation of brassinosteroid mediated signaling pathway	biological_process	TR19873|c0_g1, TR1987|c2_g2, TR9261|c0_g1
GO:0009739	0.0480051941802187	0.758578319063356	13	77	response to gibberellin	biological_process	TR10374|c0_g1, TR11661|c0_g2, TR13108|c0_g2, TR1576|c0_g5, TR16616|c0_g1, TR20616|c0_g1, TR21707|c0_g1, TR3779|c0_g1, TR4597|c0_g1, TR7286|c3_g7, TR9207|c1_g11, TR9207|c1_g3, TR9207|c1_g4
GO:0006355	0.0483246403708054	0.761717143844821	190	1684	regulation of transcription, DNA-templated	biological_process	TR10093|c1_g1, TR1014|c0_g1, TR10415|c0_g1, TR10545|c0_g1, TR1054|c0_g3, TR10668|c1_g5, TR10668|c1_g7, TR11481|c0_g6, TR11816|c0_g1, TR11825|c1_g1, TR11825|c4_g1, TR12059|c0_g1, TR1205|c0_g11, TR1205|c0_g14, TR1205|c0_g21, TR12357|c0_g1, TR12357|c1_g1, TR12357|c1_g3, TR12357|c1_g5, TR12357|c1_g6, TR12357|c1_g7, TR12357|c1_g8, TR1244|c2_g4, TR12491|c0_g3, TR1251|c2_g10, TR1251|c2_g14, TR1251|c2_g3…
GO:0016328	0.0485088039384775	0.762713238982794	4	14	lateral plasma membrane	cellular_component	TR20549|c0_g1, TR20549|c1_g1, TR20549|c2_g13, TR20549|c2_g3
GO:0019538	0.0493356646796719	0.772975585962457	11	60	protein metabolic process	biological_process	TR10804|c0_g1, TR10804|c0_g2, TR18956|c0_g1, TR19381|c1_g2, TR19381|c1_g3, TR19381|c1_g4, TR19381|c1_g7, TR3719|c0_g2, TR3719|c0_g4, TR3719|c0_g5, TR4504|c0_g3
GO:0051753	0.0494066869378065	0.772975585962457	2	4	mannan synthase activity	molecular_function	TR4876|c0_g1, TR684|c1_g1
