# Supplementary material for: The MADS transcription factor CmANR1 positively modulates root system development by directly regulating CmPIN2 in chrysanthemum
Source: Hortic Res. 2018 Oct 1;5:52. doi: 10.1038/s41438-018-0061-y (PMC6165851; doi:10.1038/s41438-018-0061-y)
Supplement: Supplementary file 4 — Supplementary Appendix S3 [file 41438_2018_61_MOESM4_ESM.xls]

category	p_value	q_value	numDEInCat	numInCat	term	class	gene_id
ko04626	4.85483994444196e-34	6.31129192777455e-32	91	314	Plant-pathogen interaction	Organismal Systems; Environmental adaptation	TR10111|c1_g1, TR10188|c0_g1, TR11142|c0_g3, TR11779|c0_g1, TR11909|c0_g1, TR11909|c0_g6, TR12151|c0_g1, TR12151|c1_g1, TR12151|c2_g1, TR12521|c0_g3, TR12521|c1_g20, TR12521|c1_g9, TR12899|c0_g6, TR13237|c0_g1, TR13908|c0_g2, TR13908|c0_g5, TR14170|c0_g7, TR15091|c1_g1, TR15215|c0_g1, TR15829|c0_g1, TR16029|c1_g1, TR16106|c0_g1, TR16168|c1_g1, TR16183|c0_g8, TR16308|c0_g1, TR16540|c1_g1, TR16540|…
ko00500	2.55235215455066e-10	1.21600111994054e-08	54	318	Starch and sucrose metabolism	Metabolism; Carbohydrate metabolism	TR1029|c0_g4, TR1029|c0_g5, TR1029|c0_g8, TR10590|c0_g1, TR10590|c0_g4, TR10661|c2_g4, TR12213|c0_g3, TR12652|c0_g1, TR12735|c0_g1, TR12776|c5_g3, TR12776|c5_g4, TR14388|c1_g2, TR14411|c0_g1, TR14914|c0_g4, TR14914|c1_g10, TR14914|c1_g13, TR14914|c1_g14, TR14914|c1_g16, TR14914|c1_g1, TR14914|c1_g20, TR14914|c1_g21, TR14914|c1_g4, TR14914|c1_g5, TR14914|c1_g6, TR14914|c1_g8, TR15975|c0_g1, TR1643…
ko00520	2.80615643063201e-10	1.21600111994054e-08	48	260	Amino sugar and nucleotide sugar metabolism	Metabolism; Carbohydrate metabolism	TR1029|c0_g4, TR1029|c0_g5, TR1029|c0_g8, TR12213|c0_g3, TR12652|c0_g1, TR12735|c0_g1, TR12776|c5_g3, TR12776|c5_g4, TR14411|c0_g1, TR14914|c0_g4, TR14914|c1_g10, TR14914|c1_g13, TR14914|c1_g14, TR14914|c1_g16, TR14914|c1_g1, TR14914|c1_g20, TR14914|c1_g21, TR14914|c1_g4, TR14914|c1_g5, TR14914|c1_g6, TR14914|c1_g8, TR15975|c0_g1, TR1964|c0_g12, TR1964|c0_g14, TR1964|c0_g1, TR1964|c0_g3, TR1964|c…
ko04075	1.27307205747264e-06	4.13748418678609e-05	46	323	Plant hormone signal transduction	Environmental Information Processing; Signal transduction	TR10210|c0_g10, TR10210|c0_g11, TR10210|c0_g13, TR10210|c0_g14, TR10210|c0_g3, TR10210|c0_g7, TR10210|c0_g9, TR11816|c0_g1, TR1287|c0_g1, TR14488|c0_g1, TR14488|c0_g5, TR14488|c0_g7, TR14696|c0_g1, TR14802|c0_g1, TR15501|c0_g31, TR15501|c0_g33, TR16080|c0_g1, TR16080|c0_g2, TR16208|c0_g1, TR17211|c0_g1, TR17910|c0_g1, TR18110|c0_g1, TR18123|c0_g10, TR18123|c0_g5, TR18123|c0_g6, TR18123|c0_g8, TR1…
ko00592	4.32333522548363e-06	0.000112406715862574	25	131	alpha-Linolenic acid metabolism	Metabolism; Lipid metabolism	TR11710|c0_g1, TR11710|c0_g2, TR11710|c1_g10, TR12463|c0_g2, TR12488|c0_g12, TR12915|c0_g1, TR12915|c0_g4, TR12915|c1_g1, TR12915|c2_g1, TR12915|c2_g2, TR12915|c2_g3, TR15105|c0_g10, TR15105|c0_g2, TR15105|c0_g3, TR15105|c0_g4, TR15105|c0_g8, TR15506|c0_g1, TR20321|c0_g1, TR20321|c0_g2, TR4545|c0_g1, TR4704|c0_g3, TR4704|c1_g2, TR8013|c0_g7, TR8013|c0_g8, TR8460|c0_g4
ko00940	6.97615049723965e-06	0.000151149927440192	37	242	Phenylpropanoid biosynthesis	Metabolism; Biosynthesis of other secondary metabolites	TR10618|c1_g3, TR10618|c1_g6, TR10661|c2_g4, TR1200|c0_g11, TR1200|c0_g14, TR1200|c0_g1, TR1200|c0_g2, TR1200|c0_g3, TR1200|c0_g4, TR1200|c0_g5, TR1200|c0_g7, TR1200|c0_g9, TR12192|c0_g1, TR12192|c0_g2, TR12485|c2_g17, TR13464|c1_g5, TR13522|c0_g1, TR16004|c2_g1, TR18091|c0_g13, TR18091|c0_g3, TR18821|c2_g10, TR19190|c0_g2, TR20067|c0_g1, TR2866|c0_g2, TR2866|c0_g3, TR3447|c0_g20, TR3447|c0_g24, …
ko00920	1.56127329882219e-05	0.00028995075549555	16	68	Sulfur metabolism	Metabolism; Energy metabolism	TR14868|c2_g1, TR14868|c2_g2, TR14868|c2_g4, TR15065|c1_g11, TR15065|c1_g17, TR15065|c1_g18, TR15065|c1_g20, TR15065|c1_g22, TR15065|c1_g24, TR15065|c1_g25, TR15065|c1_g3, TR15065|c1_g4, TR15065|c1_g8, TR15065|c1_g9, TR6255|c1_g1, TR6255|c1_g2
ko00565	5.75211647916207e-05	0.000934718927863837	14	62	Ether lipid metabolism	Metabolism; Lipid metabolism	TR12475|c3_g10, TR12475|c3_g12, TR12475|c3_g13, TR12475|c3_g14, TR12475|c3_g15, TR12475|c3_g17, TR12475|c3_g19, TR12475|c3_g1, TR12475|c3_g5, TR12475|c3_g8, TR12475|c3_g9, TR15367|c0_g1, TR17618|c1_g1, TR21602|c0_g1
ko04070	0.00011073024100035	0.0015994368144495	17	95	Phosphatidylinositol signaling system	Environmental Information Processing; Signal transduction	TR11142|c0_g3, TR11709|c1_g1, TR11882|c1_g2, TR11909|c0_g1, TR11909|c0_g6, TR1245|c0_g11, TR1245|c0_g12, TR1245|c0_g13, TR1245|c0_g16, TR1245|c0_g17, TR1245|c0_g18, TR1245|c0_g1, TR1245|c0_g4, TR1245|c0_g8, TR16106|c0_g1, TR17403|c1_g1, TR19849|c0_g1
ko00564	0.000223960547349805	0.00291148711554747	22	143	Glycerophospholipid metabolism	Metabolism; Lipid metabolism	TR11709|c1_g1, TR11882|c1_g2, TR12475|c3_g10, TR12475|c3_g12, TR12475|c3_g13, TR12475|c3_g14, TR12475|c3_g15, TR12475|c3_g17, TR12475|c3_g19, TR12475|c3_g1, TR12475|c3_g5, TR12475|c3_g8, TR12475|c3_g9, TR13579|c1_g1, TR14033|c0_g1, TR15367|c0_g1, TR17618|c1_g1, TR19525|c0_g1, TR19525|c0_g2, TR20756|c2_g1, TR21602|c0_g1, TR7387|c2_g1
ko00270	0.000380209760121569	0.004493388074164	23	153	Cysteine and methionine metabolism	Metabolism; Amino acid metabolism	TR13460|c0_g1, TR14868|c2_g1, TR14868|c2_g2, TR14868|c2_g4, TR15337|c0_g1, TR17559|c0_g15, TR17559|c0_g9, TR20380|c0_g1, TR20380|c1_g1, TR21768|c1_g1, TR3160|c0_g13, TR3160|c0_g1, TR4302|c0_g1, TR7142|c1_g22, TR7142|c1_g27, TR7167|c0_g1, TR7167|c0_g9, TR7698|c0_g1, TR8765|c0_g6, TR8765|c0_g7, TR9692|c0_g1, TR9692|c0_g3, TR9692|c1_g1
ko04144	0.00121104071839898	0.0131196077826556	38	327	Endocytosis	Cellular Processes; Transport and catabolism	TR11481|c0_g1, TR11481|c0_g6, TR11481|c0_g8, TR11671|c0_g3, TR12413|c0_g2, TR14355|c0_g1, TR14355|c0_g4, TR14355|c0_g5, TR14355|c0_g7, TR15367|c0_g1, TR17618|c1_g1, TR1818|c1_g2, TR1881|c2_g10, TR1881|c2_g11, TR1881|c2_g13, TR1881|c2_g14, TR1881|c2_g1, TR18830|c4_g3, TR18830|c4_g4, TR18883|c0_g6, TR21480|c0_g8, TR21602|c0_g1, TR2551|c1_g4, TR2551|c1_g8, TR4132|c0_g15, TR4132|c0_g1, TR4132|c0_g25,…
ko00591	0.00249652192263046	0.0249652192263046	12	67	Linoleic acid metabolism	Metabolism; Lipid metabolism	TR12488|c0_g12, TR12915|c0_g1, TR12915|c0_g4, TR12915|c1_g1, TR12915|c2_g1, TR12915|c2_g2, TR12915|c2_g3, TR18047|c0_g2, TR4704|c0_g3, TR4704|c1_g2, TR8013|c0_g7, TR8013|c0_g8
ko00053	0.00296169249302514	0.0275014302923763	11	62	Ascorbate and aldarate metabolism	Metabolism; Carbohydrate metabolism	TR12213|c0_g3, TR14411|c0_g1, TR1964|c0_g12, TR1964|c0_g14, TR1964|c0_g1, TR1964|c0_g3, TR1964|c0_g4, TR1964|c0_g5, TR1964|c0_g7, TR9012|c0_g1, TR9429|c0_g3
ko00941	0.00375663443650272	0.0308351049066538	8	36	Flavonoid biosynthesis	Metabolism; Biosynthesis of other secondary metabolites	TR10618|c1_g3, TR10618|c1_g6, TR12485|c2_g17, TR15541|c1_g10, TR3447|c0_g20, TR3447|c0_g24, TR3447|c0_g9, TR8378|c0_g5
ko00040	0.00379508983466508	0.0308351049066538	14	91	Pentose and glucuronate interconversions	Metabolism; Carbohydrate metabolism	TR10590|c0_g1, TR10590|c0_g4, TR12213|c0_g3, TR14411|c0_g1, TR16430|c0_g1, TR1964|c0_g12, TR1964|c0_g14, TR1964|c0_g1, TR1964|c0_g3, TR1964|c0_g4, TR1964|c0_g5, TR1964|c0_g7, TR9406|c0_g1, TR9429|c0_g3
ko00906	0.00841838241201167	0.0643758655036187	8	43	Carotenoid biosynthesis	Metabolism; Metabolism of terpenoids and polyketides	TR13687|c0_g1, TR15346|c0_g1, TR17434|c0_g10, TR17434|c0_g2, TR17434|c0_g3, TR17434|c0_g6, TR17434|c0_g8, TR17434|c0_g9
ko01040	0.0113046191938991	0.081644471955938	9	54	Biosynthesis of unsaturated fatty acids	Metabolism; Lipid metabolism	TR11293|c0_g1, TR13426|c0_g2, TR15105|c0_g10, TR15105|c0_g2, TR15105|c0_g3, TR15105|c0_g4, TR15105|c0_g8, TR22340|c0_g1, TR6744|c0_g2
ko00760	0.019672585869858	0.134601903320081	7	41	Nicotinate and nicotinamide metabolism	Metabolism; Metabolism of cofactors and vitamins	TR8543|c0_g2, TR9178|c0_g10, TR9178|c0_g11, TR9178|c0_g12, TR9178|c0_g14, TR9178|c0_g5, TR9178|c0_g7
ko00945	0.0331556969318649	0.215512030057122	7	44	Stilbenoid, diarylheptanoid and gingerol biosynthesis	Metabolism; Biosynthesis of other secondary metabolites	TR10618|c1_g3, TR10618|c1_g5, TR10618|c1_g6, TR12485|c2_g17, TR3447|c0_g20, TR3447|c0_g24, TR3447|c0_g9
ko00562	0.039184354559037	0.242569813936896	10	82	Inositol phosphate metabolism	Metabolism; Carbohydrate metabolism	TR1245|c0_g11, TR1245|c0_g12, TR1245|c0_g13, TR1245|c0_g16, TR1245|c0_g17, TR1245|c0_g18, TR1245|c0_g1, TR1245|c0_g4, TR1245|c0_g8, TR17403|c1_g1
ko00908	0.043495686095821	0.257019963293488	3	12	Zeatin biosynthesis	Metabolism; Metabolism of terpenoids and polyketides	TR18868|c0_g12, TR22007|c0_g1, TR5463|c0_g1
