# Supplementary material for: The MADS transcription factor CmANR1 positively modulates root system development by directly regulating CmPIN2 in chrysanthemum
Source: Hortic Res. 2018 Oct 1;5:52. doi: 10.1038/s41438-018-0061-y (PMC6165851; doi:10.1038/s41438-018-0061-y)
Supplement: Supplementary file 5 — Supplementary Appendix S4 [file 41438_2018_61_MOESM5_ESM.xlsx]

## Sheet: IAA
test_id	gene_id		log2(fold_change)	reference
TR18026|c1_g1	TR18026|c1_g1:0-1340		1.8776	PIN2；auxin efflux carrier family
TR15116|c1_g1	TR15116|c1_g1		-0.529002	SAU32； Auxin-responsive protein
TR15421|c1_g3	TR15421|c1_g3		-1.59432	Auxin_repressed;														-	-	-
TR15868|c0_g1	TR15868|c0_g1		-0.635605	Auxin efflux carrier family protein
TR16083|c0_g1	TR16083|c0_g1		-0.674747	ARF4;Auxin response factor 4
TR16134|c1_g1	TR16134|c1_g1		0.711347	ARF18														-	-	-
TR16353|c0_g1	TR16353|c0_g1		-0.790803	ARF4														-	-	-
TR16208|c0_g1	TR16208|c0_g1		2.25843	SAUR36; SAUR family protein														-	K14488	ko04075~Plant hormone signal transduction;
TR18996|c0_g1	TR18996|c0_g1		1.00458	SAUR36-2
TR3585|c0_g1	TR3585|c0_g1		2.17862	GH3.1;auxin responsive GH3 gene family；
TR18404|c0_g1	TR18404|c0_g1		0.0782742	LAX4; Auxin transporter-like protein 4
TR1844|c0_g8	TR1844|c0_g8		4.73607	XTH20_ARATH Xyloglucan endotransglucosylase/hydrolase protein 20
TR18879|c1_g1	TR18879|c1_g1		-1.15379	ILR1;IAA-amino acid hydrolase
TR18879|c1_g2	TR18879|c1_g2		-0.254037	ILR1-LIKE9
TR18997|c0_g1	TR18997|c0_g1		1.01799	serine carboxypeptidase-like clade I
TR19301|c0_g1	TR19301|c0_g1		-0.621832	BIG;Auxin transport protein
TR19301|c2_g1	TR19301|c2_g1		0.970864	BIG2;Auxin transport protein2
TR1652|c0_g1	TR1652|c0_g1		0.550858	GH3.6
TR19313|c0_g9	TR19313|c0_g9		-1.59523	AB11B;ABC transporter B family member 11
TR19377|c0_g2	TR19377|c0_g2		1.40157	ARF GTPase-activating protein
TR2418|c1_g1	TR2418|c1_g1		3.26804	AUX1;auxin influx carrier
TR22489|c0_g1	TR22489|c0_g1		1.5562	BT5;BTB/POZ and TAZ domain-containing protein 5
TR19992|c0_g1	TR19992|c0_g1		1.32386	IAA10	auxin-responsive protein IAA
TR20324|c0_g1	TR20324|c0_g1		1.52138	Probable acyl-activating enzyme 18；auxin metabolic
TR20589|c0_g1	TR20589|c0_g1		2.64452	PIN3
TR21414|c0_g1	TR21414|c0_g1		0.081516	ABP1;Auxin-binding protein
TR19790|c0_g1	TR19790|c0_g1		3.07729	Auxin_inducible
TR21640|c0_g1	TR21640|c0_g1		0.606663	Auxin polar transprot-related
TR1818|c3_g1	TR1818|c3_g1		4.57341	Response to auxin
TR21678|c0_g11	TR21678|c0_g11		3.73069	RHM1;UDP-glucose 4,6-dehydratase
TR21678|c0_g12	TR21678|c0_g12		3.11651	RHM1-2
TR21678|c0_g14	TR21678|c0_g14		2.08185	RHM1-3
TR21678|c0_g2	TR21678|c0_g2		3.1875	RHM1
TR21678|c0_g4	TR21678|c0_g4		4.52174	RHM1-4
TR21678|c0_g6	TR21678|c0_g6		3.66519	RHM1-5
TR21678|c0_g7	TR21678|c0_g7		3.43618	SAUR20;
TR21843|c0_g1	TR21843|c0_g1		-1.53453	TAA1;transport inhibitor response 1
TR21860|c0_g3	TR21860|c0_g3		-0.802699	AVP1;vacuolar membrane proton pump 1
TR21860|c0_g4	TR21860|c0_g4		-1.37342	vacuolar membrane proton pump 1
TR2256|c0_g4	TR2256|c0_g4		-1.02508	basipetal auxin transport
TR3338|c1_g1	TR3338|c1_g1		-1.06501	Indole-3-acetaldehyde oxidase
TR15875|c0_g19	TR15875|c0_g19		-0.00932011	Glutathione S-transferase
TR4149|c0_g8	TR4149|c0_g8		-0.155794	ARF6
TR53|c2_g1	TR53|c2_g1		0.244596	auxin efflux carrier family
TR2418|c1_g2	TR2418|c1_g2		0.0129187	LAX2;auxin influx carrier
TR3338|c1_g1	TR3338|c1_g1		-1.06501	indole-3-acetaldehyde oxidase
TR21070|c0_g1	TR21070|c0_g1		1.24698	AB37G;ABC transporter G family member 37
TR4063|c0_g1	TR4063|c0_g1		0.465823	GH3.3;auxin responsive GH3 gene family
TR4063|c1_g3	TR4063|c1_g3		1.41408	GH3.5
TR4063|c1_g8	TR4063|c1_g8		0.674794	GH3.6
TR17469|c0_g1	TR17469|c0_g1		-0.375995	ARF9
TR17592|c0_g2	TR17592|c0_g2		0.459995	ARF8

## Sheet: Ca2+
test_id	gene_id	log2(fold_change)	Reference
TR13237|c0_g1	TR13237|c0_g1	2.73822	CML42;calcium-binding protein	calcium-binding protein CML
TR13908|c0_g2	TR13908|c0_g2	3.3338	CML50
TR13908|c0_g3	TR13908|c0_g3	0.663516	CML49
TR13908|c0_g5	TR13908|c0_g5	1.08713	CML49-2
TR14020|c0_g2	TR14020|c0_g2	-2.21354	CPK28;Calcium-dependent protein kinase
TR14020|c0_g3	TR14020|c0_g3	0.00707319	CPK25
TR14170|c0_g7	TR14170|c0_g7	1.08933	CDPK30
TR14399|c1_g1	TR14399|c1_g1	1.13663	ACA9;Ca2+-transporting ATPase9
TR14399|c1_g3	TR14399|c1_g3	-0.0383248	ACA9-1;Ca2+-transporting ATPase
TR14463|c0_g4	TR14463|c0_g4	0.257022	ECA4;Ca2+-transporting ATPase
TR14598|c4_g1	TR14598|c4_g1	0.201297	CDPKS5;calcium-dependent protein kinase S5
TR14674|c0_g6	TR14674|c0_g6	-0.479702	CML;predicted calcium-binding protein
TR21453|c0_g1	TR21453|c0_g1	0.481895	CDPK6;calcium-dependent protein kinase
TR15055|c0_g1	TR15055|c0_g1	0.307824	CDPKS5-2
TR15215|c0_g1	TR15215|c0_g1	1.78795	CDPK1;calcium-dependent protein kinase
TR15395|c0_g4	TR15395|c0_g4	4.11896	CML45;Probable calcium-binding protein
TR15395|c0_g6	TR15395|c0_g6	1.62272	CML45-1
TR15395|c0_g1	TR15395|c0_g1	3.03768	CML45-2
TR15846|c0_g1	TR15846|c0_g1	0.219474	CCX5;Cation/calcium exchanger 5
TR6635|c0_g4	TR6635|c0_g4	1.83066	CIPK6;CBL-interacting serine/threonine-protein kinase 6
TR1588|c0_g13	TR1588|c0_g13	3.40089	PBP1;Calcium-binding protein PBP1															-	-
TR1588|c0_g19	TR1588|c0_g19	4.95052	PBP1;Calcium-binding protein PBP1
TR1588|c0_g22	TR1588|c0_g22	4.05625	PBP1-2
TR1588|c0_g20	TR1588|c0_g20	2.98119	PBP1-3
TR1588|c0_g25	TR1588|c0_g25	3.36422	PBP1-4
TR1588|c0_g26	TR1588|c0_g26	2.96059	PBP1-5
TR1588|c0_g27	TR1588|c0_g27	-6.20661	PBP2,Calcium-binding protein PBP2
TR19035|c0_g2	TR19035|c0_g2	1.88182	EF-Hand superfamily protein
TR10111|c1_g1	TR10111|c1_g1	2.02165	CDPK33
TR19249|c1_g3	TR19249|c1_g3	2.46327	EF hand calcium-binding protein family
TR19471|c0_g3	TR19471|c0_g3	4.06321	MCU5;Calcium uniporter protein 5,
TR19471|c0_g5	TR19471|c0_g5	3.66746	MCU5-1
TR19849|c0_g1	TR19849|c0_g1	2.61149	Calmodulin
TR20578|c0_g10	TR20578|c0_g10	6.38773	CML;predicted calcium-binding protein
TR20578|c0_g26	TR20578|c0_g26	5.35377	CML;predicted calcium-binding protein
TR20578|c0_g3	TR20578|c0_g3	6.04924	CML;predicted calcium-binding protein
TR20578|c0_g5	TR20578|c0_g5	5.18165	CML39
TR20578|c0_g6	TR20578|c0_g6	6.13101	CML39-2
TR20578|c0_g7	TR20578|c0_g7	7.9772	CML38
TR10188|c0_g1	TR10188|c0_g1	2.32021	CML16	calcium-binding protein CML
TR20772|c1_g2	TR20772|c1_g2	1.02465	CDPK33-1
TR20772|c1_g3	TR20772|c1_g3	2.06571	CDPK33-2
TR20772|c1_g5	TR20772|c1_g5	2.7102	CDPK33-3
TR20772|c1_g6	TR20772|c1_g6	1.59479	CDPK33-4
TR20772|c1_g7	TR20772|c1_g7	2.07441	CDPK33
TR20772|c2_g1	TR20772|c2_g1	0.60635	CDPK13
TR20772|c2_g2	TR20772|c2_g2	1.29947	CDPK13-2
TR6635|c0_g1	TR6635|c0_g1	1.82008	CIPK6
TR20772|c2_g4	TR20772|c2_g4	1.20221	CDPK10
TR12521|c0_g3	TR12521|c0_g3	1.46727	CDPK32
TR11276|c0_g2	TR11276|c0_g2	1.21625	CDPK21
TR20956|c0_g1	TR20956|c0_g1	2.21286	CML23

## Sheet: ethylene
test_id	gene_id	log2(fold_change)	Reference
TR20380|c0_g1	TR20380|c0_g1	4.3148	ACS7
TR20380|c1_g1	TR20380|c1_g1	4.76959	ACS7-2
TR10298|c0_g1	TR10298|c0_g1	1.33541	ERF113;ethylene-responsive transcription factor ERF113
TR10339|c0_g1	TR10339|c0_g1	-0.299063	ETR2
TR11988|c0_g1	TR11988|c0_g1	-0.304124	EIN3
TR1219|c1_g3	TR1219|c1_g3	1.37785	ethylene biosynthetic process-related
TR12483|c0_g3	TR12483|c0_g3	-0.0842724	EIN3
TR12483|c0_g4	TR12483|c0_g4	0.143236	EIN3-2
TR12483|c0_g5	TR12483|c0_g5	0.3305	EIN3-3
TR12483|c0_g8	TR12483|c0_g8	0.914888	EIN3-4
TR14654|c0_g2	TR14654|c0_g2	1.07715	RTE1;REVERSION-TO-ETHYLENE SENSITIVITY1
TR14654|c0_g3	TR14654|c0_g3	0.191883	RTE1
TR14654|c0_g4	TR14654|c0_g4	-0.0862525	RTE1
TR14654|c0_g9	TR14654|c0_g9	-0.00459457	RTE1
TR14923|c1_g1	TR14923|c1_g1	-0.116403	ETR1;Ethylene receptor 1
TR14923|c1_g2	TR14923|c1_g2	-0.033808	ETR2
TR1601|c0_g1	TR1601|c0_g1	-0.282664	ETR2-1
TR17606|c0_g11	TR17606|c0_g11	-2.21246	RAP2-4;EREBP-like factor;Ethylene-responsive transcription factor
TR17606|c0_g12	TR17606|c0_g12	0.344601	RAP2-4
TR17606|c0_g2	TR17606|c0_g2	-0.0374533	DREB1-1
TR17606|c0_g5	TR17606|c0_g5	0.0954435	DREB1-1
TR20552|c0_g1	TR20552|c0_g1	1.02918	EIN4
TR20833|c0_g3	TR20833|c0_g3	-0.0120007	ETR1
TR20893|c0_g1	TR20893|c0_g1	1.78545	ERF13;Ethylene-responsive transcription factor 13
TR21309|c3_g14	TR21309|c3_g14	4.59888	ERF109
TR21309|c3_g4	TR21309|c3_g4	4.48925	ERF110
TR21309|c3_g6	TR21309|c3_g6	4.80648	ERF109
TR2148|c0_g1	TR2148|c0_g1	-0.0302148	ERF10
TR22575|c0_g7	TR22575|c0_g7	2.24333	ERF3
TR4640|c0_g1	TR4640|c0_g1	-0.134766	EIL1	ethylene-insensitive protein 3
TR4956|c3_g2	TR4956|c3_g2	2.00575	EREBP-like factor; Ethylene-responsive transcription factor 4
TR4956|c3_g3	TR4956|c3_g3	1.82276	Ethylene-responsive transcription factor 4
TR5396|c0_g3	TR5396|c0_g3	-0.130979	EIN3
TR5396|c0_g4	TR5396|c0_g4	0.00458716	EIN3
TR60|c2_g1	TR60|c2_g1	2.44175	Ethylene-responsive transcription factor RAP2-4
TR60|c2_g2	TR60|c2_g2	1.14933	EREBP-like factor
TR60|c2_g5	TR60|c2_g5	1.10732	EREBP-like factor
TR60|c2_g6	TR60|c2_g6	2.27586	DREB1-3;Ethylene response factor DREB1-3

## Sheet: cell cycle
test_id	gene_id	log2(fold_change)	Reference
TR15148|c0_g1	TR15148|c0_g1	0.284556	CYCD3-2;cyclin D3
TR15511|c2_g1	TR15511|c2_g1	0.755244	Cyclin B
TR15779|c0_g1	TR15779|c0_g1	0.506488	CYCD2-1
TR15863|c0_g1	TR15863|c0_g1	-0.0738173	CYCL-1
TR16007|c0_g1	TR16007|c0_g1	-0.190533	Cyclin-D-binding Myb-like transcription factor 1
TR2990|c3_g4	TR2990|c3_g4	-1.55135	cell cycle G1/S phase transition
TR2990|c3_g1	TR2990|c3_g1	1.66807	cell cycle G1/S phase transition
TR2990|c3_g3	TR2990|c3_g3	1.03069	EBP1;ERBB-3 BINDING PROTEIN 1
TR19377|c0_g2	TR19377|c0_g2	1.40157	mitotic cell cycle-related
TR2164|c0_g1	TR2164|c0_g1	2.14986	CYCB1-4;Cyclin-B1-4
TR21657|c0_g1	TR21657|c0_g1	0.523525	CKS1;Cyclin-dependent kinases regulatory subunit 1
TR21727|c0_g3	TR21727|c0_g3	-0.0213082	TOP6B;DNA topoisomerase 6 submit B
TR22151|c0_g2	TR22151|c0_g2	-0.197382	ACSL, fadD	long-chain acyl-CoA synthetase
TR2362|c0_g1	TR2362|c0_g1	0.0749606	CYCB1-2;Cyclin-B1-2
TR22443|c0_g2	TR22443|c0_g2	0.0981978	SNUT2;tri-snRNP-associated protein 2
TR22561|c2_g2	TR22561|c2_g2	0.14852	mitotic cell cycle-related
TR2607|c0_g1	TR2607|c0_g1	-1.92536	ARL8	ADP-ribosylation factor-like protein 8
TR2839|c1_g3	TR2839|c1_g3	1.02239	PCNA1;proliferating cell nuclear antigen
TR2878|c2_g4	TR2878|c2_g4	-1.27421	BUB3.2;Mitotic checkpoint protein BUB3.2
TR2889|c2_g1	TR2889|c2_g1	-0.208614	mitotic cell cycle-related
TR2945|c0_g4	TR2945|c0_g4	1.95693	DRP1E;Dynamin-related protein 1E
TR3617|c0_g6	TR3617|c0_g6	1.67096	MKK4;	mitogen-activated protein kinase kinase 4/5, plant
TR3617|c0_g8	TR3617|c0_g8	1.96397	MKK4-2	mitogen-activated protein kinase kinase 4/5, plant
TR4809|c0_g1	TR4809|c0_g1	0.801075	MOB1A;MOB kinase activator-like 1A
TR516|c2_g1	TR516|c2_g1	-0.0833144	CUL1, CDC53
TR5623|c0_g1	TR5623|c0_g1	-2.25878	MLH1	DNA mismatch repair protein MLH1
TR686|c0_g1	TR686|c0_g1	0.491984	CDK	cyclin-dependent kinase
TR8584|c0_g1	TR8584|c0_g1	0.150859	CYCD3-2
TR865|c0_g1	TR865|c0_g1	0.241051	CYCD3-1
TR8781|c0_g4	TR8781|c0_g4:0-724	-0.310475	CDKE1;Cyclin-dependent kinase E-1
TR8979|c0_g1	TR8979|c0_g1	0.195048	cyclin H
TR9615|c0_g1	TR9615|c0_g1	-2.02989	COP9 signalosome complex subunit 4
TR10293|c0_g2	TR10293|c0_g2	1.15724	MSH2	DNA mismatch repair protein MSH2
TR10350|c1_g2	TR10350|c1_g2	-1.08384	ATR; serine/threonine kinase activity
TR10418|c1_g2	TR10418|c1_g2	-1.18744	DRP3A;Dynamin-related protein 3A
TR11400|c0_g1	TR11400|c0_g1	2.35925	ALIS4;ALA-interacting subunit 4
TR11400|c0_g11	TR11400|c0_g11	-5.73532	ALIS1;ALA-interacting subunit 1
TR11400|c0_g13	TR11400|c0_g13	2.60246	ALIS2;ALA-interacting subunit 2
TR11400|c0_g3	TR11400|c0_g3	0.829898	ALIS5; ALA-interacting subunit 5
TR11400|c0_g4	TR11400|c0_g4	1.91166	ALIS1-2;ALA-interacting subunit 1
TR11400|c0_g6	TR11400|c0_g6	2.17747	ALIS3;ALA-interacting subunit 3
TR11400|c0_g7	TR11400|c0_g7:0-518	1.83159	ALIS4-2;ALA-interacting subunit 4
TR1187|c0_g5	TR1187|c0_g5	-0.451232	CUL4	cullin 4
TR1196|c0_g23	TR1196|c0_g23	-1.19498	FTSH;ATP-dependent zinc metalloprotease ,
TR1196|c0_g4	TR1196|c0_g4	-0.538	FTSH;cell division protease FtsH
TR1203|c0_g2	TR1203|c0_g2	2.47075	MAP3K epsilon protein kinase 1
TR12498|c0_g5	TR12498|c0_g5	-1.4723	PATL5;Patellin-5
